# Supplementary material for: Integrative Transcriptomic Network Analysis of Butyrate Treated Colorectal Cancer Cells
Source: Cancers (Basel). 2021 Feb 5;13(4):636. doi: 10.3390/cancers13040636 (PMC7914650; doi:10.3390/cancers13040636)
Supplement: Supplementary file 1 [file cancers-13-00636-s001.zip]

Archive with 7 entries (6 files):
- cancers-1066397-supplementary-update/
- cancers-1066397-supplementary-update/Figure S1. Correlation analysis between Illumina Total RNA-seq and QIAseq Targeted RNA panel..docx
- cancers-1066397-supplementary-update/Table S1_DE_miRNA_FC1_padj_0.05.xlsx
- cancers-1066397-supplementary-update/Table S2_DE_mRNA_FC1.5_padj_0.01.xlsx
- cancers-1066397-supplementary-update/Table S3_Transcription factor analyses.xlsx
- cancers-1066397-supplementary-update/Table S4_PPI_network_interactors.xlsx
- cancers-1066397-supplementary-update/Table S5_Integrative_network_interactions.xlsx
