# Supplementary material for: Integrative Transcriptomic Network Analysis of Butyrate Treated Colorectal Cancer Cells
Source: Cancers (Basel). 2021 Feb 5;13(4):636. doi: 10.3390/cancers13040636 (PMC7914650; doi:10.3390/cancers13040636)
Supplement: Supplementary file 1 [file cancers-13-00636-s001.zip › cancers-1066397-supplementary-update/Table S1_DE_miRNA_FC1_padj_0.05.xlsx]

## Sheet: Sheet1
miRNA_id	log2FoldChange	padj
hsa-miR-1271-5p	3.44502	0.000219635
hsa-miR-409-5p	2.82937	0.0303634
hsa-miR-4474-3p	2.17665	0.00418832
hsa-miR-3943	2.14212	0.000720731
hsa-miR-363-3p	2.06997	0.00384485
hsa-miR-542-5p	1.94643	0.00164252
hsa-miR-127-3p	1.88802	0.015138
hsa-miR-212-5p	1.77318	0.000155365
hsa-miR-218-1-3p	1.76194	0.0102615
hsa-miR-6793-3p	1.70483	0.0274959
hsa-miR-4793-3p	1.66105	0.0115349
hsa-miR-424-5p	1.60665	0.00847003
hsa-miR-503-5p	1.59934	0.00312745
hsa-miR-6503-3p	1.55457	0.018017
hsa-miR-6510-3p	1.54727	0.0169993
hsa-miR-5008-3p	1.54138	0.037445
hsa-miR-152-5p	1.5026	0.0142634
hsa-miR-215-5p	1.47615	0.00315714
hsa-miR-501-3p	1.46505	0.0102615
hsa-miR-139-5p	1.46263	0.00279605
hsa-miR-676-5p	1.46179	0.015643
hsa-miR-192-5p	1.4407	0.00259814
hsa-miR-548at-5p	1.43083	0.0199541
hsa-miR-139-3p	1.41459	0.00279605
hsa-miR-3609	1.39982	0.00721925
hsa-miR-4482-3p	1.39922	0.00661191
hsa-miR-676-3p	1.39456	0.00279605
hsa-miR-146b-3p	1.39164	0.0171124
hsa-miR-6516-5p	1.38572	0.0489096
hsa-miR-6509-5p	1.34955	0.0270111
hsa-miR-409-3p	1.26835	0.00383069
hsa-miR-485-3p	1.26564	0.0409367
hsa-miR-190a-5p	1.24567	0.0179507
hsa-miR-147b	1.23823	0.00297491
hsa-miR-3607-3p	1.2358	0.0132638
hsa-miR-3127-5p	1.22831	0.00569363
hsa-miR-3911	1.22308	0.045349
hsa-miR-452-5p	1.21879	0.00255855
hsa-miR-296-3p	1.21863	0.00685833
hsa-miR-185-3p	1.21	0.00621515
hsa-miR-146a-5p	1.20833	0.0216492
hsa-miR-187-3p	1.206	0.0149271
hsa-miR-411-5p	1.20332	0.00497285
hsa-miR-199b-5p	1.17217	0.000308582
hsa-miR-302a-5p	1.12592	0.0270164
hsa-miR-191-5p	1.10761	0.00361601
hsa-miR-449c-5p	1.08158	0.00315714
hsa-miR-450b-5p	1.08057	0.000527313
hsa-miR-33b-5p	1.07834	0.00361457
hsa-miR-766-3p	1.07103	0.00687204
hsa-miR-132-5p	1.07063	0.0045778
hsa-miR-542-3p	1.06952	0.00569363
hsa-miR-382-5p	1.06013	0.00279605
hsa-miR-1247-5p	1.05705	0.00353146
hsa-miR-381-3p	1.04473	0.010134
hsa-miR-532-3p	1.04359	0.0118417
hsa-miR-425-3p	1.03849	0.00556942
hsa-miR-32-5p	1.03455	0.00593598
hsa-miR-500a-3p	1.03296	0.000883967
hsa-miR-146b-5p	1.02633	0.0110074
hsa-miR-379-5p	1.01546	0.0188458
hsa-miR-205-5p	1.01304	0.0183957
hsa-miR-362-5p	1.00608	0.00224623
hsa-miR-17-5p	-1.00717	0.00104143
hsa-miR-135b-3p	-1.01939	0.000720731
hsa-miR-4713-5p	-1.03176	0.008953
hsa-miR-15b-5p	-1.04696	0.00011374
hsa-miR-374a-3p	-1.05712	4.54571e-05
hsa-miR-31-5p	-1.05866	0.000456369
hsa-let-7b-5p	-1.05944	6.17477e-05
hsa-miR-25-5p	-1.1075	0.00029462
hsa-miR-135b-5p	-1.11135	8.2549e-05
hsa-miR-561-5p	-1.1335	2.64741e-05
hsa-miR-335-3p	-1.14003	0.000155365
hsa-miR-10a-3p	-1.15059	0.00032865
hsa-let-7a-5p	-1.16251	0.000247646
hsa-miR-3613-5p	-1.17079	0.00767391
hsa-miR-18a-5p	-1.17383	0.000131045
hsa-miR-200c-3p	-1.18477	4.75223e-05
hsa-miR-1285-3p	-1.19798	0.0374263
hsa-miR-19a-3p	-1.20816	2.10229e-05
hsa-miR-200b-3p	-1.22483	0.000559965
hsa-miR-222-3p	-1.2288	0.000181157
hsa-let-7e-5p	-1.2377	0.000883967
hsa-miR-125a-5p	-1.26639	2.10229e-05
hsa-miR-4745-5p	-1.26728	0.0236358
hsa-miR-143-3p	-1.30165	2.10229e-05
hsa-miR-125a-3p	-1.31503	0.00311317
hsa-miR-222-5p	-1.36742	6.06385e-05
hsa-miR-181c-3p	-1.3727	1.64994e-05
hsa-let-7e-3p	-1.39098	0.000155365
hsa-miR-16-5p	-1.43435	0.0295447
hsa-miR-200c-5p	-1.47496	0.00605912
hsa-miR-31-3p	-1.55332	8.41779e-08
hsa-miR-7705	-1.5996	0.00151002
hsa-miR-20a-3p	-1.60725	2.10229e-05
hsa-miR-548u	-1.62277	0.0497432
hsa-miR-653-5p	-1.62864	0.00153045
hsa-miR-3614-5p	-1.65303	0.0010871
hsa-miR-19b-3p	-1.67844	0.0411619
hsa-miR-4707-5p	-1.72666	0.00020644
hsa-let-7a-2-3p	-1.90793	3.37966e-07
hsa-miR-141-5p	-1.98245	4.74456e-10
hsa-miR-125b-1-3p	-2.05152	1.47745e-10
hsa-miR-29a-5p	-2.14351	1.55875e-12
hsa-miR-4804-5p	-2.14423	0.0244506
hsa-miR-92a-1-5p	-2.461	2.53789e-07
hsa-miR-545-5p	-2.83407	0.0101906
hsa-miR-29b-1-5p	-2.84523	3.5029e-10
hsa-miR-29b-3p	-3.24912	0.00201744
hsa-miR-100-3p	-3.46357	3.08667e-28
hsa-miR-3189-5p	-3.85233	0.0167347
hsa-miR-6810-5p	-4.15707	0.013734
