# Supplementary material for: Integrative Transcriptomic Network Analysis of Butyrate Treated Colorectal Cancer Cells
Source: Cancers (Basel). 2021 Feb 5;13(4):636. doi: 10.3390/cancers13040636 (PMC7914650; doi:10.3390/cancers13040636)
Supplement: Supplementary file 1 [file cancers-13-00636-s001.zip › cancers-1066397-supplementary-update/Table S2_DE_mRNA_FC1.5_padj_0.01.xlsx]

## Sheet: Sheet1
Gene_id	Gene_name	log2FoldChange	padj
ENSG00000154451.14	GBP5	8.49249	5.33934e-50
ENSG00000223638.3	RFPL4A	8.44413	8.35838e-39
ENSG00000229292.1	RFPL4AL1	8.11539	5.34774e-35
ENSG00000104435.13	STMN2	7.59664	2.60447e-34
ENSG00000152953.12	STK32B	7.4213	1.15216e-23
ENSG00000140945.15	CDH13	7.40114	1.52122e-23
ENSG00000179314.13	WSCD1	7.39622	1.84567e-23
ENSG00000169067.3	ACTBL2	7.35034	4.02641e-42
ENSG00000189056.13	RELN	7.33449	3.7697e-27
ENSG00000073754.5	CD5L	7.29092	8.59917e-27
ENSG00000132932.16	ATP8A2	7.25615	2.68932e-45
ENSG00000138653.9	NDST4	7.19258	8.0443e-22
ENSG00000183166.10	CALN1	7.1047	4.1696e-31
ENSG00000102195.8	GPR50	7.05786	1.16989e-20
ENSG00000176049.15	JAKMIP2	7.01765	1.1618e-31
ENSG00000123243.14	ITIH5	6.98673	2.51598e-27
ENSG00000073282.12	TP63	6.84591	2.80892e-26
ENSG00000144285.15	SCN1A	6.8332	1.06141e-22
ENSG00000159167.11	STC1	6.82582	6.39968e-36
ENSG00000120279.6	MYCT1	6.77886	1.21969e-18
ENSG00000155849.15	ELMO1	6.74473	2.18846e-18
ENSG00000171724.2	VAT1L	6.72151	1.02588e-21
ENSG00000021645.18	NRXN3	6.63898	1.33281e-17
ENSG00000132718.8	SYT11	6.54028	1.13019e-93
ENSG00000133665.12	DYDC2	6.52076	5.45988e-20
ENSG00000050767.15	COL23A1	6.4626	5.43058e-25
ENSG00000186115.12	CYP4F2	6.44028	1.90763e-70
ENSG00000115705.20	TPO	6.40322	1.24918e-43
ENSG00000172073.3	TEX37	6.39237	4.10346e-19
ENSG00000212901.3	KRTAP3-1	6.38339	6.57473e-22
ENSG00000164114.18	MAP9	6.31621	1.72724e-15
ENSG00000184502.3	GAST	6.31384	2.62079e-21
ENSG00000149294.16	NCAM1	6.22768	2.57255e-85
ENSG00000198216.10	CACNA1E	6.21784	1.22008e-25
ENSG00000105967.15	TFEC	6.19892	2.7447e-36
ENSG00000166670.9	MMP10	6.19778	9.73765e-15
ENSG00000226430.5	USP17L7	6.12823	4.7671e-17
ENSG00000118523.5	CTGF	6.11968	1.05603e-89
ENSG00000152377.13	SPOCK1	6.09865	1.11127e-33
ENSG00000179331.2	RAB39A	6.0461	4.78285e-24
ENSG00000137571.10	SLCO5A1	6.03898	1.6212e-26
ENSG00000077943.7	ITGA8	6.0383	1.95447e-16
ENSG00000069431.10	ABCC9	6.03505	1.40545e-15
ENSG00000140538.16	NTRK3	6.01935	7.67286e-19
ENSG00000158473.6	CD1D	6.0085	2.64999e-16
ENSG00000148677.6	ANKRD1	6.00626	3.64011e-66
ENSG00000184347.14	SLIT3	6.00187	8.12421e-19
ENSG00000187987.9	ZSCAN23	5.94453	7.08747e-18
ENSG00000221866.9	PLXNA4	5.89843	8.05597e-34
ENSG00000160282.13	FTCD	5.88617	8.3067e-58
ENSG00000182836.9	PLCXD3	5.84115	1.67143e-17
ENSG00000136960.12	ENPP2	5.78897	1.72489e-13
ENSG00000178031.15	ADAMTSL1	5.78846	2.02894e-12
ENSG00000168952.15	STXBP6	5.78341	2.90684e-38
ENSG00000177614.9	PGBD5	5.7757	1.72242e-27
ENSG00000160856.20	FCRL3	5.76008	2.96394e-12
ENSG00000179399.14	GPC5	5.74292	7.43961e-25
ENSG00000135346.8	CGA	5.69599	7.05448e-12
ENSG00000184524.5	CEND1	5.65754	4.33143e-70
ENSG00000139352.3	ASCL1	5.65336	1.15901e-11
ENSG00000185352.8	HS6ST3	5.63827	1.81187e-53
ENSG00000152092.15	ASTN1	5.62812	6.98765e-16
ENSG00000174600.13	CMKLR1	5.62731	1.46564e-11
ENSG00000152932.7	RAB3C	5.62346	1.22913e-13
ENSG00000128510.10	CPA4	5.61767	1.02162e-105
ENSG00000184515.10	BEX5	5.60174	1.30095e-21
ENSG00000186335.8	SLC36A2	5.59708	5.2018e-19
ENSG00000148053.15	NTRK2	5.55724	2.4447e-13
ENSG00000268629.6	TEX13A	5.51795	5.28765e-11
ENSG00000105143.12	SLC1A6	5.50262	4.91826e-17
ENSG00000169855.19	ROBO1	5.48797	7.43806e-11
ENSG00000269405.6	NXF2	5.48773	7.31678e-11
ENSG00000080166.15	DCT	5.48663	2.98608e-38
ENSG00000154864.11	PIEZO2	5.48157	7.28889e-13
ENSG00000179869.14	ABCA13	5.47372	8.58121e-11
ENSG00000115896.15	PLCL1	5.44125	1.53308e-14
ENSG00000060709.13	RIMBP2	5.40163	6.80724e-20
ENSG00000170323.8	FABP4	5.37008	2.82625e-10
ENSG00000176136.5	MC5R	5.3641	3.07054e-10
ENSG00000114251.13	WNT5A	5.33566	3.99675e-10
ENSG00000015592.16	STMN4	5.29051	1.11632e-11
ENSG00000198848.12	CES1	5.27851	7.26694e-10
ENSG00000153684.14	GOLGA8F	5.26537	2.25978e-11
ENSG00000124253.10	PCK1	5.25711	6.51468e-15
ENSG00000166292.11	TMEM100	5.25001	9.83645e-10
ENSG00000183813.6	CCR4	5.24692	2.40183e-11
ENSG00000151388.10	ADAMTS12	5.23679	1.17529e-09
ENSG00000121361.3	KCNJ8	5.2338	6.56186e-13
ENSG00000124157.6	SEMG2	5.21331	1.79988e-09
ENSG00000151892.14	GFRA1	5.1911	4.92125e-11
ENSG00000109819.8	PPARGC1A	5.16063	4.62728e-11
ENSG00000080709.14	KCNN2	5.14725	2.83161e-09
ENSG00000218819.4	TDRD15	5.14614	2.85059e-09
ENSG00000146166.16	LGSN	5.14222	1.69967e-28
ENSG00000163534.14	FCRL1	5.1177	3.7889e-09
ENSG00000111859.16	NEDD9	5.11605	1.31724e-43
ENSG00000150630.3	VEGFC	5.1005	1.01457e-10
ENSG00000171587.14	DSCAM	5.09644	5.45873e-09
ENSG00000174450.11	GOLGA6L2	5.08475	7.7694e-09
ENSG00000156687.10	UNC5D	5.07641	6.11713e-09
ENSG00000102837.6	OLFM4	5.05316	7.28267e-09
ENSG00000170373.8	CST1	5.04431	1.93502e-10
ENSG00000104313.17	EYA1	5.0343	9.18957e-09
ENSG00000167261.13	DPEP2	5.02543	2.91628e-13
ENSG00000196431.3	CRYBA4	4.9996	1.22247e-11
ENSG00000164841.4	TMEM74	4.99476	8.63715e-23
ENSG00000185942.11	NKAIN3	4.98248	1.41719e-08
ENSG00000130176.7	CNN1	4.97939	6.70458e-16
ENSG00000198838.12	RYR3	4.95773	2.4126e-45
ENSG00000187672.12	ERC2	4.95054	1.91753e-08
ENSG00000107295.9	SH3GL2	4.92616	3.82959e-23
ENSG00000223443.2	USP17L2	4.92421	1.21016e-16
ENSG00000167195.7	GOLGA6C	4.91533	3.93298e-14
ENSG00000183023.18	SLC8A1	4.9129	3.1186e-08
ENSG00000198300.12	PEG3	4.90632	3.23802e-08
ENSG00000264424.1	MYH4	4.89605	1.4133e-09
ENSG00000170743.16	SYT9	4.88243	3.65563e-08
ENSG00000100433.15	KCNK10	4.8787	3.72002e-08
ENSG00000080573.6	COL5A3	4.87294	5.5478e-37
ENSG00000198797.6	BRINP2	4.86039	4.72743e-08
ENSG00000086548.8	CEACAM6	4.85797	4.46767e-08
ENSG00000103740.9	ACSBG1	4.85084	5.73175e-51
ENSG00000172061.8	LRRC15	4.84997	2.54965e-12
ENSG00000100453.12	GZMB	4.84959	1.7785e-09
ENSG00000176746.6	MAGEB6	4.84602	1.88457e-09
ENSG00000111728.10	ST8SIA1	4.8362	1.07512e-18
ENSG00000171487.14	NLRP5	4.82975	5.95298e-41
ENSG00000100867.14	DHRS2	4.82049	1.2493e-11
ENSG00000173376.13	NDNF	4.81425	9.90716e-15
ENSG00000110076.18	NRXN2	4.80533	7.86118e-51
ENSG00000122133.16	PAEP	4.8	9.30098e-08
ENSG00000223601.2	EBLN1	4.78751	8.47564e-08
ENSG00000144057.15	ST6GAL2	4.78137	3.75145e-09
ENSG00000157680.15	DGKI	4.78118	6.83501e-16
ENSG00000075035.9	WSCD2	4.78068	3.7883e-09
ENSG00000173208.3	ABCD2	4.77524	4.0379e-18
ENSG00000185274.11	WBSCR17	4.77055	9.73324e-08
ENSG00000140450.8	ARRDC4	4.75302	3.73129e-88
ENSG00000187193.8	MT1X	4.75234	3.57543e-84
ENSG00000206538.7	VGLL3	4.75044	5.81895e-24
ENSG00000177283.5	FZD8	4.75008	1.74309e-15
ENSG00000019549.8	SNAI2	4.7486	2.8269e-17
ENSG00000009694.13	TENM1	4.7473	5.95226e-09
ENSG00000183629.13	GOLGA8G	4.73272	7.20331e-09
ENSG00000198795.10	ZNF521	4.72185	1.76632e-16
ENSG00000205097.6	FRG2	4.70552	7.86902e-14
ENSG00000174469.17	CNTNAP2	4.69508	2.85806e-52
ENSG00000140986.7	RPL3L	4.66842	1.16058e-29
ENSG00000104447.11	TRPS1	4.65019	1.50109e-08
ENSG00000106633.15	GCK	4.65005	1.2455e-27
ENSG00000163530.4	DPPA2	4.64265	1.10525e-09
ENSG00000138829.10	FBN2	4.63781	6.73443e-11
ENSG00000212724.3	KRTAP2-3	4.63116	6.6565e-38
ENSG00000163637.11	PRICKLE2	4.62256	4.24928e-12
ENSG00000133020.4	MYH8	4.62041	2.14951e-08
ENSG00000118972.1	FGF23	4.61542	2.13398e-08
ENSG00000248905.8	FMN1	4.59734	2.86049e-48
ENSG00000141052.17	MYOCD	4.58751	4.94405e-07
ENSG00000140478.14	GOLGA6D	4.5814	2.13669e-12
ENSG00000137745.11	MMP13	4.57952	7.2071e-12
ENSG00000103196.11	CRISPLD2	4.57335	5.00409e-69
ENSG00000133424.20	LARGE	4.56388	8.95143e-54
ENSG00000048740.17	CELF2	4.56135	2.60372e-09
ENSG00000184735.6	DDX53	4.55977	5.72729e-07
ENSG00000154646.8	TMPRSS15	4.55838	5.76479e-07
ENSG00000172123.12	SLFN12	4.5571	5.89166e-07
ENSG00000196353.11	CPNE4	4.54887	1.40395e-11
ENSG00000269964.2	MEI4	4.54846	4.15539e-08
ENSG00000055813.5	CCDC85A	4.54821	9.2186e-16
ENSG00000213626.11	LBH	4.54349	1.86173e-10
ENSG00000101951.16	PAGE4	4.53505	9.71364e-19
ENSG00000135547.8	HEY2	4.53261	2.16468e-11
ENSG00000225899.7	FRG2B	4.51746	4.22074e-11
ENSG00000173406.15	DAB1	4.50861	8.72633e-07
ENSG00000138670.16	RASGEF1B	4.49354	1.93114e-20
ENSG00000104972.15	LILRB1	4.4905	5.35233e-09
ENSG00000229972.7	IQCF3	4.48576	8.66184e-09
ENSG00000156006.4	NAT2	4.47948	3.40106e-11
ENSG00000183571.9	PGPEP1L	4.47558	6.48782e-09
ENSG00000121966.6	CXCR4	4.46057	2.65599e-36
ENSG00000100450.12	GZMH	4.46039	1.30562e-06
ENSG00000144847.12	IGSF11	4.45495	3.40155e-20
ENSG00000172733.11	PURG	4.45043	5.0606e-12
ENSG00000163331.10	DAPL1	4.4475	6.60528e-11
ENSG00000084710.13	EFR3B	4.42246	8.6293e-67
ENSG00000166704.11	ZNF606	4.41832	1.78306e-06
ENSG00000159289.6	GOLGA6A	4.41135	6.13919e-20
ENSG00000155622.6	XAGE2	4.40081	2.00371e-06
ENSG00000143631.10	FLG	4.39732	1.86581e-18
ENSG00000158486.13	DNAH3	4.39595	1.5994e-31
ENSG00000239998.5	LILRA2	4.39432	2.08606e-06
ENSG00000205863.9	C1QTNF9B	4.39053	1.55174e-08
ENSG00000124225.15	PMEPA1	4.38398	1.5587e-42
ENSG00000064787.12	BCAS1	4.38328	2.35506e-32
ENSG00000205212.3	CCDC144NL	4.37903	1.35793e-16
ENSG00000142149.8	HUNK	4.37685	2.3401e-06
ENSG00000197872.11	FAM49A	4.36392	9.65925e-45
ENSG00000042813.7	ZPBP	4.35768	2.1806e-08
ENSG00000128564.6	VGF	4.35451	9.13712e-35
ENSG00000163347.5	CLDN1	4.34882	2.58647e-10
ENSG00000160882.11	CYP11B1	4.3431	2.99716e-06
ENSG00000170927.14	PKHD1	4.34114	2.78201e-11
ENSG00000198963.10	RORB	4.33373	3.3993e-06
ENSG00000104974.10	LILRA1	4.33272	3.22663e-06
ENSG00000183454.14	GRIN2A	4.32297	3.18118e-14
ENSG00000152611.11	CAPSL	4.31687	3.62297e-06
ENSG00000168079.16	SCARA5	4.31297	2.64885e-19
ENSG00000171864.4	PRND	4.31205	3.77762e-06
ENSG00000177138.15	FAM9B	4.31169	3.79735e-06
ENSG00000185442.12	FAM174B	4.30155	1.73394e-20
ENSG00000282815.1	RP13-147D17.3	4.30033	4.04887e-06
ENSG00000160505.15	NLRP4	4.29269	3.80785e-41
ENSG00000182459.4	TEX19	4.28939	5.16309e-57
ENSG00000173868.11	PHOSPHO1	4.28885	1.07786e-45
ENSG00000180287.16	PLD5	4.28362	4.93007e-07
ENSG00000196628.13	TCF4	4.28164	5.36749e-07
ENSG00000174837.14	ADGRE1	4.27572	9.73538e-12
ENSG00000104321.10	TRPA1	4.25782	5.78895e-06
ENSG00000198483.12	ANKRD35	4.25625	7.29444e-07
ENSG00000012504.13	NR1H4	4.23733	6.42221e-06
ENSG00000134516.15	DOCK2	4.22236	8.64336e-07
ENSG00000242265.5	PEG10	4.21234	7.40453e-57
ENSG00000120729.9	MYOT	4.20798	9.68586e-07
ENSG00000197826.11	C4orf22	4.2031	8.12686e-06
ENSG00000166828.2	SCNN1G	4.19951	8.1955e-06
ENSG00000140090.17	SLC24A4	4.19692	1.04652e-06
ENSG00000145945.5	FAM50B	4.19519	1.93365e-25
ENSG00000022355.15	GABRA1	4.19334	8.58404e-06
ENSG00000215343.7	ZNF705D	4.19334	8.58404e-06
ENSG00000157404.15	KIT	4.187	8.94184e-06
ENSG00000186204.14	CYP4F12	4.18699	1.12084e-33
ENSG00000145934.15	TENM2	4.18691	2.31132e-09
ENSG00000182698.11	RESP18	4.18297	1.01386e-05
ENSG00000172752.14	COL6A5	4.17727	9.90652e-06
ENSG00000189252.4	SPANXN3	4.17553	9.91627e-06
ENSG00000189186.10	DCAF8L2	4.16383	6.86679e-12
ENSG00000169427.6	KCNK9	4.16258	3.17355e-44
ENSG00000130222.10	GADD45G	4.14919	7.68848e-13
ENSG00000074803.17	SLC12A1	4.14377	1.24869e-05
ENSG00000204291.10	COL15A1	4.14355	9.95471e-19
ENSG00000273976.1	GOLGA6L1	4.12995	1.45446e-05
ENSG00000184226.14	PCDH9	4.11705	2.02356e-06
ENSG00000166736.11	HTR3A	4.11123	7.02487e-15
ENSG00000168530.15	MYL1	4.1107	1.48995e-05
ENSG00000050438.16	SLC4A8	4.1022	1.08324e-55
ENSG00000160284.14	SPATC1L	4.09998	1.64101e-13
ENSG00000172969.7	FRG2C	4.0991	3.10049e-07
ENSG00000170074.19	FAM153A	4.09778	9.89453e-11
ENSG00000177689.10	MAGEB10	4.09671	2.38732e-06
ENSG00000215186.6	GOLGA6B	4.07544	8.42054e-12
ENSG00000237038.4	USP17L8	4.06758	1.96912e-05
ENSG00000215029.8	TCP11X2	4.06543	2.01886e-05
ENSG00000109061.9	MYH1	4.06117	4.49163e-07
ENSG00000070190.12	DAPP1	4.05979	2.0662e-05
ENSG00000143469.16	SYT14	4.05465	2.24671e-05
ENSG00000166501.12	PRKCB	4.051	2.18603e-05
ENSG00000123307.3	NEUROD4	4.05066	2.23275e-05
ENSG00000174844.14	DNAH12	4.04536	3.02272e-26
ENSG00000204950.3	LRRC10B	4.04473	7.83558e-08
ENSG00000163638.13	ADAMTS9	4.04255	5.70839e-07
ENSG00000135248.15	FAM71F1	4.03806	1.2976e-07
ENSG00000137473.17	TTC29	4.03175	3.07277e-09
ENSG00000277893.1	SRD5A2	4.03116	6.32003e-07
ENSG00000079102.16	RUNX1T1	4.0303	2.49784e-05
ENSG00000165061.14	ZMAT4	4.0303	2.49784e-05
ENSG00000134588.12	USP26	4.02961	2.20014e-11
ENSG00000149633.11	KIAA1755	4.02504	2.31132e-09
ENSG00000154975.13	CA10	4.01782	2.78465e-05
ENSG00000204363.4	SPANXN5	4.01782	2.78465e-05
ENSG00000233802.8	TRIM49D2	3.98679	5.97133e-06
ENSG00000179709.8	NLRP8	3.98418	3.34823e-05
ENSG00000133083.14	DCLK1	3.984	3.67944e-30
ENSG00000169436.16	COL22A1	3.97517	3.58071e-05
ENSG00000076641.4	PAG1	3.96084	2.0377e-54
ENSG00000104059.4	FAM189A1	3.96051	8.54282e-20
ENSG00000125414.18	MYH2	3.95677	7.44597e-06
ENSG00000154258.16	ABCA9	3.95305	3.62933e-10
ENSG00000196972.7	SMIM10L2B	3.95283	1.53882e-25
ENSG00000167618.9	LAIR2	3.95006	4.13689e-05
ENSG00000136546.13	SCN7A	3.94737	1.36162e-06
ENSG00000188991.3	SLC15A5	3.94542	8.34931e-06
ENSG00000127863.15	TNFRSF19	3.94405	1.148e-38
ENSG00000166049.10	PASD1	3.94072	4.35924e-05
ENSG00000164120.13	HPGD	3.94067	1.3358e-19
ENSG00000136099.13	PCDH8	3.94042	4.49164e-05
ENSG00000105609.16	LILRB5	3.9349	2.76101e-09
ENSG00000166532.15	RIMKLB	3.93257	1.1919e-27
ENSG00000077080.9	ACTL6B	3.93247	1.46386e-06
ENSG00000077264.14	PAK3	3.92966	4.71522e-05
ENSG00000134443.9	GRP	3.89878	2.83987e-09
ENSG00000104044.15	OCA2	3.89615	1.1228e-05
ENSG00000108984.13	MAP2K6	3.89428	8.40992e-08
ENSG00000133574.9	GIMAP4	3.88339	6.15231e-05
ENSG00000148513.17	ANKRD30A	3.87498	3.15533e-08
ENSG00000198879.11	SFMBT2	3.87325	6.64052e-05
ENSG00000112964.13	GHR	3.85833	7.17558e-05
ENSG00000120885.19	CLU	3.85583	9.21792e-51
ENSG00000149256.14	TENM4	3.8545	1.52144e-05
ENSG00000277865.4	GOLGA6L22	3.85201	8.18317e-05
ENSG00000146592.16	CREB5	3.83888	2.86628e-27
ENSG00000151812.14	SLC35F4	3.83791	4.2048e-12
ENSG00000257008.6	GPR142	3.83173	1.84601e-05
ENSG00000089472.16	HEPH	3.83093	2.55439e-14
ENSG00000197406.7	DIO3	3.82927	4.8983e-26
ENSG00000172318.5	B3GALT1	3.82838	7.63956e-30
ENSG00000132704.15	FCRL2	3.82774	8.61729e-05
ENSG00000007129.17	CEACAM21	3.82302	1.92341e-05
ENSG00000213231.12	TCL1B	3.81766	9.03131e-05
ENSG00000218336.7	TENM3	3.80886	1.99602e-44
ENSG00000170396.7	ZNF804A	3.80105	1.54172e-30
ENSG00000176641.10	RNF152	3.79986	4.77294e-39
ENSG00000111241.2	FGF6	3.79557	0.000102733
ENSG00000243073.3	PRAMEF4	3.79338	0.000106611
ENSG00000269437.6	NXF2B	3.79137	0.000106858
ENSG00000070748.17	CHAT	3.78538	2.46948e-05
ENSG00000153002.11	CPB1	3.78443	0.000109005
ENSG00000205683.11	DPF3	3.78073	5.81895e-24
ENSG00000153253.15	SCN3A	3.77235	2.27191e-09
ENSG00000101349.16	PAK7	3.77173	7.78685e-10
ENSG00000163464.7	CXCR1	3.77166	2.7276e-05
ENSG00000124302.12	CHST8	3.77064	0.000117653
ENSG00000104490.17	NCALD	3.76328	4.38891e-29
ENSG00000047936.10	ROS1	3.76274	0.000124453
ENSG00000130635.15	COL5A1	3.76225	6.27531e-14
ENSG00000187823.3	ZCCHC16	3.744	0.000138642
ENSG00000137801.10	THBS1	3.73834	7.74318e-53
ENSG00000185518.11	SV2B	3.73405	3.91825e-07
ENSG00000108702.3	CCL1	3.72368	0.000156148
ENSG00000143171.12	RXRG	3.71593	0.000159333
ENSG00000177875.4	CCDC184	3.71481	2.1523e-13
ENSG00000165323.15	FAT3	3.71285	0.000163086
ENSG00000180447.6	GAS1	3.71182	7.0719e-10
ENSG00000197191.4	CYSRT1	3.70917	2.22987e-41
ENSG00000169252.5	ADRB2	3.7052	6.61084e-24
ENSG00000155052.14	CNTNAP5	3.69926	0.000177658
ENSG00000139364.10	TMEM132B	3.69685	1.29271e-33
ENSG00000105122.12	RASAL3	3.69132	6.49101e-07
ENSG00000152969.16	JAKMIP1	3.68014	1.08622e-08
ENSG00000158525.15	CPA5	3.67945	6.45462e-08
ENSG00000182175.13	RGMA	3.6793	4.45563e-42
ENSG00000159961.1	OR3A3	3.67703	0.000201048
ENSG00000104371.4	DKK4	3.67554	8.45256e-10
ENSG00000166148.3	AVPR1A	3.67226	5.13095e-09
ENSG00000043039.6	BARX2	3.66729	1.5619e-05
ENSG00000006788.12	MYH13	3.66052	5.76827e-05
ENSG00000132938.18	MTUS2	3.65934	1.65105e-26
ENSG00000171044.10	XKR6	3.65236	6.32301e-05
ENSG00000176928.5	GCNT4	3.65198	4.72495e-09
ENSG00000172348.14	RCAN2	3.64892	2.21877e-35
ENSG00000160963.13	COL26A1	3.64085	6.80724e-20
ENSG00000163377.15	FAM19A4	3.63352	2.94917e-07
ENSG00000248144.5	ADH1C	3.6329	0.000249251
ENSG00000197540.7	GZMM	3.63283	1.13269e-06
ENSG00000174460.3	ZCCHC12	3.63012	1.91043e-28
ENSG00000197471.11	SPN	3.62867	1.54179e-11
ENSG00000237693.4	IRGM	3.62121	9.29336e-14
ENSG00000162598.13	C1orf87	3.61191	1.0462e-07
ENSG00000188626.6	GOLGA8M	3.60366	4.09232e-13
ENSG00000198626.15	RYR2	3.6013	9.68753e-05
ENSG00000188763.4	FZD9	3.59044	4.89116e-15
ENSG00000119508.17	NR4A3	3.58425	2.23732e-22
ENSG00000142552.7	RCN3	3.58295	4.02616e-10
ENSG00000146857.3	STRA8	3.57807	2.76791e-05
ENSG00000155897.9	ADCY8	3.57572	0.000344467
ENSG00000204501.6	PRAMEF15	3.54971	0.000392433
ENSG00000105605.7	CACNG7	3.54832	1.03015e-05
ENSG00000122870.11	BICC1	3.54412	3.57343e-05
ENSG00000167080.8	B4GALNT2	3.53629	0.00012819
ENSG00000155719.16	OTOA	3.53154	2.96361e-06
ENSG00000170214.3	ADRA1B	3.52798	3.25546e-06
ENSG00000081479.12	LRP2	3.52238	9.90015e-08
ENSG00000187957.7	DNER	3.51974	6.30408e-30
ENSG00000187889.12	C1orf168	3.51112	2.29543e-08
ENSG00000166863.11	TAC3	3.505	3.77762e-06
ENSG00000144451.18	SPAG16	3.50264	7.74186e-08
ENSG00000166206.13	GABRB3	3.50242	1.88987e-05
ENSG00000160111.12	CPAMD8	3.48841	7.42268e-10
ENSG00000146555.18	SDK1	3.48485	4.36242e-07
ENSG00000090530.9	P3H2	3.47729	1.68843e-19
ENSG00000127324.8	TSPAN8	3.47535	0.000183746
ENSG00000049249.8	TNFRSF9	3.47143	1.18381e-13
ENSG00000113303.11	BTNL8	3.46839	0.000204135
ENSG00000215174.2	NLRP2P	3.46839	0.000204135
ENSG00000105278.10	ZFR2	3.45396	0.000214257
ENSG00000147655.10	RSPO2	3.45384	0.000208937
ENSG00000108018.15	SORCS1	3.45127	7.34639e-05
ENSG00000178568.13	ERBB4	3.44214	3.38312e-22
ENSG00000163359.15	COL6A3	3.43709	1.27993e-26
ENSG00000226321.5	CROCC2	3.42876	8.45955e-06
ENSG00000166535.19	A2ML1	3.42546	8.64992e-06
ENSG00000128268.11	MGAT3	3.41838	7.66305e-08
ENSG00000126803.9	HSPA2	3.41615	3.32233e-19
ENSG00000178538.9	CA8	3.41498	1.00678e-29
ENSG00000118257.16	NRP2	3.41295	4.7214e-25
ENSG00000082556.10	OPRK1	3.41025	2.84764e-05
ENSG00000144218.18	AFF3	3.40507	0.00029343
ENSG00000186648.14	LRRC16B	3.40092	4.95113e-24
ENSG00000103313.11	MEFV	3.40075	6.0346e-06
ENSG00000196139.12	AKR1C3	3.39768	5.55093e-13
ENSG00000162594.14	IL23R	3.39274	0.000299958
ENSG00000176692.5	FOXC2	3.38125	3.64643e-05
ENSG00000154678.16	PDE1C	3.3811	9.06398e-09
ENSG00000157423.17	HYDIN	3.38094	1.54525e-05
ENSG00000108798.8	ABI3	3.3751	2.17509e-08
ENSG00000135604.9	STX11	3.36672	1.0049e-12
ENSG00000165194.14	PCDH19	3.36147	6.07423e-15
ENSG00000136155.16	SCEL	3.35976	0.000128289
ENSG00000160307.9	S100B	3.35404	5.6023e-05
ENSG00000141431.9	ASXL3	3.35161	0.000387034
ENSG00000198417.6	MT1F	3.35068	2.59684e-28
ENSG00000095777.14	MYO3A	3.34957	0.000389313
ENSG00000143344.15	RGL1	3.34652	1.59663e-39
ENSG00000221946.7	FXYD7	3.33912	1.77907e-08
ENSG00000184156.15	KCNQ3	3.33724	3.2209e-12
ENSG00000140798.15	ABCC12	3.33506	2.36591e-06
ENSG00000095587.8	TLL2	3.33398	3.77536e-30
ENSG00000100234.11	TIMP3	3.33358	2.58762e-29
ENSG00000179915.21	NRXN1	3.332	0.000424321
ENSG00000158516.11	CPA2	3.33136	1.86294e-05
ENSG00000204103.3	MAFB	3.33108	7.26431e-14
ENSG00000175170.14	FAM182B	3.3268	2.96379e-07
ENSG00000173627.7	APOBEC4	3.3239	5.4596e-07
ENSG00000107282.7	APBA1	3.31823	1.58112e-14
ENSG00000108417.3	KRT37	3.31193	3.34368e-07
ENSG00000197915.5	HRNR	3.31166	2.90007e-20
ENSG00000118407.14	FILIP1	3.31028	4.66283e-20
ENSG00000168671.9	UGT3A2	3.3079	0.000492969
ENSG00000185339.8	TCN2	3.30607	3.236e-29
ENSG00000111846.15	GCNT2	3.30556	1.5883e-18
ENSG00000181143.15	MUC16	3.29636	7.87823e-11
ENSG00000123700.4	KCNJ2	3.29056	0.00053366
ENSG00000122224.17	LY9	3.28915	0.000551774
ENSG00000198739.10	LRRTM3	3.28448	0.000220569
ENSG00000085563.14	ABCB1	3.28213	3.18693e-24
ENSG00000105641.3	SLC5A5	3.27975	7.3177e-19
ENSG00000163565.18	IFI16	3.27471	2.8417e-05
ENSG00000223569.5	USP17L15	3.27214	1.09944e-05
ENSG00000134533.6	RERG	3.27125	4.07762e-08
ENSG00000186732.13	MPPED1	3.26452	0.000627854
ENSG00000150893.10	FREM2	3.2621	0.000615942
ENSG00000139287.12	TPH2	3.25777	3.60792e-05
ENSG00000179456.10	ZBTB18	3.25114	8.4839e-31
ENSG00000170091.10	HMP19	3.24877	0.000706729
ENSG00000060982.14	BCAT1	3.2325	4.90027e-05
ENSG00000167654.17	ATCAY	3.22593	1.48447e-09
ENSG00000163273.3	NPPC	3.22049	2.22171e-06
ENSG00000174123.10	TLR10	3.21839	1.62991e-06
ENSG00000174358.15	SLC6A19	3.21211	0.000840023
ENSG00000137491.14	SLCO2B1	3.20965	0.000324684
ENSG00000230430.4	USP17L25	3.20602	0.000378325
ENSG00000158560.14	DYNC1I1	3.20175	2.12417e-08
ENSG00000166257.8	SCN3B	3.19822	7.46635e-12
ENSG00000196092.12	PAX5	3.19522	0.000880168
ENSG00000070985.13	TRPM5	3.19403	3.71675e-11
ENSG00000181449.3	SOX2	3.19044	2.31126e-06
ENSG00000162692.10	VCAM1	3.18692	0.000932792
ENSG00000124406.16	ATP8A1	3.18381	1.44035e-34
ENSG00000138650.8	PCDH10	3.18228	0.00094042
ENSG00000198535.5	C2CD4A	3.1814	0.000473288
ENSG00000169551.12	CT55	3.17462	0.000975335
ENSG00000163958.13	ZDHHC19	3.17462	0.000975335
ENSG00000175518.6	UBQLNL	3.1724	7.38549e-07
ENSG00000162896.5	PIGR	3.16574	0.00021903
ENSG00000144229.11	THSD7B	3.15858	0.000180772
ENSG00000137699.16	TRIM29	3.15778	2.17922e-09
ENSG00000034053.14	APBA2	3.15449	2.14491e-08
ENSG00000130294.14	KIF1A	3.15125	1.02643e-05
ENSG00000123496.7	IL13RA2	3.15059	0.000494473
ENSG00000144644.14	GADL1	3.15003	0.000213089
ENSG00000108771.12	DHX58	3.14946	2.22489e-22
ENSG00000158270.11	COLEC12	3.14283	4.57794e-06
ENSG00000181355.20	OFCC1	3.14248	3.97976e-06
ENSG00000185247.14	MAGEA11	3.14226	0.00118086
ENSG00000105989.8	WNT2	3.14214	0.000484633
ENSG00000170379.19	TCAF2	3.14149	2.56206e-24
ENSG00000152208.11	GRID2	3.14008	0.000545277
ENSG00000152661.7	GJA1	3.13931	8.85933e-11
ENSG00000101680.13	LAMA1	3.13806	3.99504e-05
ENSG00000267909.2	CCDC177	3.13557	5.66833e-06
ENSG00000185565.11	LSAMP	3.12735	2.48772e-09
ENSG00000204478.9	PRAMEF20	3.12075	0.00128282
ENSG00000150275.17	PCDH15	3.12063	0.000577664
ENSG00000173826.14	KCNH6	3.11651	1.10724e-10
ENSG00000179603.17	GRM8	3.11248	7.86048e-07
ENSG00000102003.10	SYP	3.10136	1.04143e-24
ENSG00000018236.14	CNTN1	3.09971	3.21545e-36
ENSG00000205835.8	GMNC	3.0949	1.41967e-11
ENSG00000187908.15	DMBT1	3.09398	3.71644e-11
ENSG00000164509.13	IL31RA	3.09326	8.90355e-11
ENSG00000164627.17	KIF6	3.08851	0.000288585
ENSG00000143278.3	F13B	3.08201	0.000339116
ENSG00000006747.14	SCIN	3.08028	1.79123e-07
ENSG00000165272.14	AQP3	3.07901	2.81034e-33
ENSG00000204577.11	LILRB3	3.07327	2.90015e-12
ENSG00000171388.11	APLN	3.06929	2.91934e-05
ENSG00000076356.6	PLXNA2	3.06765	2.37283e-14
ENSG00000183496.5	MEX3B	3.06705	4.61063e-22
ENSG00000176463.13	SLCO3A1	3.06225	5.13405e-19
ENSG00000104723.20	TUSC3	3.06007	3.70237e-12
ENSG00000105388.15	CEACAM5	3.05149	0.000856396
ENSG00000178597.5	PSAPL1	3.04563	6.81356e-12
ENSG00000171759.9	PAH	3.0453	1.11851e-13
ENSG00000226372.2	DCAF8L1	3.0415	0.00194865
ENSG00000100505.13	TRIM9	3.04027	2.32754e-29
ENSG00000160862.12	AZGP1	3.03966	5.62905e-15
ENSG00000145703.15	IQGAP2	3.03694	3.78046e-30
ENSG00000154645.13	CHODL	3.0278	2.73268e-07
ENSG00000181690.7	PLAG1	3.02551	6.34844e-17
ENSG00000206172.8	HBA1	3.02392	6.84749e-08
ENSG00000107317.11	PTGDS	3.02387	4.9515e-17
ENSG00000118971.7	CCND2	3.0188	0.000479315
ENSG00000204711.8	C9orf135	3.01077	0.000101063
ENSG00000139292.12	LGR5	3.01077	0.000101063
ENSG00000128512.19	DOCK4	3.00838	3.02558e-31
ENSG00000146250.6	PRSS35	3.00821	1.6443e-13
ENSG00000002726.19	AOC1	3.00089	8.66184e-09
ENSG00000171843.15	MLLT3	2.9994	2.26031e-35
ENSG00000110324.9	IL10RA	2.99897	1.19844e-22
ENSG00000250745.2	USP17L20	2.99705	0.0001364
ENSG00000163606.10	CD200R1	2.99319	0.000620229
ENSG00000140022.9	STON2	2.99036	8.75452e-30
ENSG00000172349.16	IL16	2.98921	1.42571e-05
ENSG00000188958.9	UTS2B	2.98813	1.99756e-14
ENSG00000095637.21	SORBS1	2.98236	2.60961e-32
ENSG00000133636.10	NTS	2.97774	0.000591408
ENSG00000278919.1	AP006285.2	2.97707	0.000153164
ENSG00000089101.17	CFAP61	2.97633	1.13348e-08
ENSG00000164076.16	CAMKV	2.97172	1.52893e-05
ENSG00000196376.10	SLC35F1	2.96806	3.07757e-05
ENSG00000165495.15	PKNOX2	2.96742	3.64586e-05
ENSG00000126752.7	SSX1	2.9634	0.00017135
ENSG00000105664.10	COMP	2.96138	0.000329941
ENSG00000041982.15	TNC	2.95936	0.000164541
ENSG00000179059.9	ZFP42	2.95076	0.000181648
ENSG00000145908.12	ZNF300	2.94903	4.65729e-07
ENSG00000187955.11	COL14A1	2.94669	2.11548e-07
ENSG00000164393.8	ADGRF2	2.94588	0.00145247
ENSG00000163395.16	IGFN1	2.93995	1.17212e-05
ENSG00000102239.4	BRS3	2.93741	0.00083136
ENSG00000164683.16	HEY1	2.93592	4.8467e-18
ENSG00000183570.16	PCBP3	2.9332	1.18371e-15
ENSG00000069020.18	MAST4	2.93244	1.32896e-13
ENSG00000163449.10	TMEM169	2.92955	5.74192e-14
ENSG00000168546.10	GFRA2	2.92704	0.000793602
ENSG00000163239.12	TDRD10	2.92389	0.00165246
ENSG00000179674.3	ARL14	2.91815	2.70164e-10
ENSG00000110243.11	APOA5	2.91409	0.000437433
ENSG00000005379.15	BZRAP1	2.91404	3.01859e-07
ENSG00000073910.19	FRY	2.91184	8.46742e-25
ENSG00000120149.8	MSX2	2.91052	2.07738e-29
ENSG00000125148.6	MT2A	2.90581	9.45061e-30
ENSG00000108551.4	RASD1	2.90563	2.41733e-11
ENSG00000165300.7	SLITRK5	2.90458	1.82719e-05
ENSG00000171885.13	AQP4	2.8995	0.000252183
ENSG00000187905.10	LRRC74B	2.89385	0.00197153
ENSG00000073737.16	DHRS9	2.89379	0.000313272
ENSG00000185988.11	PLK5	2.89318	1.90347e-05
ENSG00000064300.8	NGFR	2.88923	2.3133e-19
ENSG00000205362.10	MT1A	2.88766	0.000550195
ENSG00000146122.16	DAAM2	2.8781	2.70054e-09
ENSG00000170965.9	PLAC1	2.87146	3.46705e-16
ENSG00000168280.16	KIF5C	2.86311	3.19486e-28
ENSG00000112782.15	CLIC5	2.84887	6.1712e-12
ENSG00000140015.19	KCNH5	2.84868	0.00234613
ENSG00000188833.9	ENTPD8	2.84818	3.21146e-18
ENSG00000120156.20	TEK	2.84574	0.00129348
ENSG00000249104.2	USP17L17	2.84512	0.000807488
ENSG00000072840.12	EVC	2.84306	0.000347288
ENSG00000183346.6	C10orf107	2.83916	1.38507e-05
ENSG00000183960.8	KCNH8	2.83821	0.000759208
ENSG00000171428.13	NAT1	2.83678	7.3114e-23
ENSG00000166928.10	MS4A14	2.83577	0.00135015
ENSG00000183036.10	PCP4	2.83572	0.00266063
ENSG00000146674.14	IGFBP3	2.83516	1.88652e-23
ENSG00000169432.14	SCN9A	2.83425	3.91831e-18
ENSG00000261739.2	GOLGA8S	2.83402	3.33876e-09
ENSG00000115590.13	IL1R2	2.83069	4.65434e-06
ENSG00000119866.20	BCL11A	2.82664	1.80103e-09
ENSG00000007314.11	SCN4A	2.82025	1.22931e-20
ENSG00000172572.6	PDE3A	2.81926	1.96367e-11
ENSG00000141977.9	CIB3	2.81818	1.18174e-05
ENSG00000139971.15	C14orf37	2.81813	8.59917e-27
ENSG00000249693.2	THEGL	2.81794	2.3229e-05
ENSG00000198796.6	ALPK2	2.81648	1.08753e-08
ENSG00000179593.15	ALOX15B	2.81572	6.4394e-06
ENSG00000163286.7	ALPPL2	2.81519	2.51343e-07
ENSG00000184838.14	PRR16	2.81504	2.46427e-07
ENSG00000133958.13	UNC79	2.81484	2.35996e-11
ENSG00000244588.5	RAD21L1	2.80974	1.52887e-07
ENSG00000107551.20	RASSF4	2.80246	2.62296e-27
ENSG00000151790.8	TDO2	2.79989	0.0030055
ENSG00000144406.18	UNC80	2.79444	0.00329957
ENSG00000095739.10	BAMBI	2.79211	3.92821e-23
ENSG00000156574.9	NODAL	2.79114	2.08606e-06
ENSG00000121075.9	TBX4	2.78961	1.5275e-05
ENSG00000173262.11	SLC2A14	2.787	8.58121e-11
ENSG00000059804.15	SLC2A3	2.78466	7.43968e-29
ENSG00000080493.13	SLC4A4	2.77821	9.15975e-09
ENSG00000147257.13	GPC3	2.77707	7.39875e-11
ENSG00000169715.14	MT1E	2.77653	1.38697e-21
ENSG00000198502.5	HLA-DRB5	2.77453	1.63177e-12
ENSG00000101542.9	CDH20	2.76999	0.00117784
ENSG00000102466.15	FGF14	2.76455	7.81966e-05
ENSG00000132639.12	SNAP25	2.76267	4.27521e-09
ENSG00000188729.6	OSTN	2.76226	0.00225021
ENSG00000169688.10	MT1B	2.76102	5.46332e-09
ENSG00000171450.5	CDK5R2	2.75835	2.23704e-05
ENSG00000117600.12	PLPPR4	2.75792	5.60713e-15
ENSG00000158258.15	CLSTN2	2.75643	0.00069437
ENSG00000198075.9	SULT1C4	2.75629	0.00420266
ENSG00000169429.10	CXCL8	2.75542	4.69673e-13
ENSG00000196611.4	MMP1	2.75455	0.000137023
ENSG00000062524.15	LTK	2.75336	2.58234e-12
ENSG00000087494.15	PTHLH	2.75111	8.02067e-06
ENSG00000137507.11	LRRC32	2.75029	3.29112e-09
ENSG00000107984.9	DKK1	2.74675	6.98593e-25
ENSG00000171631.14	P2RY6	2.74386	2.30799e-07
ENSG00000204624.7	PTCHD2	2.74352	2.01113e-19
ENSG00000187098.14	MITF	2.7422	2.65677e-16
ENSG00000111348.8	ARHGDIB	2.72825	1.43636e-08
ENSG00000124215.16	CDH26	2.72176	0.000458918
ENSG00000164418.19	GRIK2	2.71861	8.88315e-16
ENSG00000174697.4	LEP	2.71843	0.00472053
ENSG00000077274.8	CAPN6	2.71149	5.91735e-09
ENSG00000145491.11	ROPN1L	2.6946	5.17276e-06
ENSG00000166927.12	MS4A7	2.69338	0.00506637
ENSG00000277586.1	NEFL	2.69338	0.00506637
ENSG00000154928.16	EPHB1	2.69283	1.05676e-07
ENSG00000163536.12	SERPINI1	2.6886	2.46712e-18
ENSG00000196126.10	HLA-DRB1	2.68759	1.07403e-17
ENSG00000064692.18	SNCAIP	2.68268	8.54291e-06
ENSG00000243978.8	RGAG1	2.68172	7.75988e-05
ENSG00000078018.19	MAP2	2.67332	2.6855e-23
ENSG00000133454.15	MYO18B	2.67075	5.41938e-12
ENSG00000189367.14	KIAA0408	2.66957	0.00110138
ENSG00000183287.13	CCBE1	2.66718	9.9881e-12
ENSG00000102879.15	CORO1A	2.6648	5.83883e-20
ENSG00000184828.9	ZBTB7C	2.6624	6.33703e-12
ENSG00000107518.16	ATRNL1	2.66228	5.03878e-17
ENSG00000139219.17	COL2A1	2.65955	0.000452019
ENSG00000142871.15	CYR61	2.65411	1.47127e-13
ENSG00000130812.10	ANGPTL6	2.65261	3.90838e-06
ENSG00000154262.12	ABCA6	2.64561	1.98786e-08
ENSG00000129437.9	KLK14	2.64438	0.00706101
ENSG00000130558.18	OLFM1	2.64389	2.88403e-23
ENSG00000145687.15	SSBP2	2.6431	1.8599e-16
ENSG00000233136.2	USP17L11	2.64245	0.000243068
ENSG00000196083.9	IL1RAP	2.64203	4.5268e-21
ENSG00000136630.12	HLX	2.63851	2.82562e-06
ENSG00000166920.10	C15orf48	2.63747	4.29425e-05
ENSG00000163531.15	NFASC	2.63208	3.62301e-18
ENSG00000169744.12	LDB2	2.62717	0.00245739
ENSG00000154764.5	WNT7A	2.62541	5.95044e-07
ENSG00000155926.13	SLA	2.62393	0.004964
ENSG00000143507.17	DUSP10	2.61746	6.28539e-21
ENSG00000123358.19	NR4A1	2.61568	1.82291e-22
ENSG00000121653.11	MAPK8IP1	2.61562	3.38312e-22
ENSG00000157613.10	CREB3L1	2.61469	0.000297226
ENSG00000145147.19	SLIT2	2.61265	2.98563e-16
ENSG00000261115.5	TMEM178B	2.61235	9.81054e-05
ENSG00000085741.12	WNT11	2.61057	4.00447e-13
ENSG00000122877.13	EGR2	2.61039	1.691e-13
ENSG00000127528.5	KLF2	2.60809	5.00641e-15
ENSG00000183508.4	FAM46C	2.60641	9.60429e-21
ENSG00000198846.5	TOX	2.60581	0.00277363
ENSG00000075340.22	ADD2	2.59699	7.17558e-05
ENSG00000108001.13	EBF3	2.59623	4.84828e-09
ENSG00000110002.15	VWA5A	2.5931	1.65715e-24
ENSG00000070601.9	FRMPD1	2.59013	2.84222e-14
ENSG00000178033.5	FAM26E	2.58949	4.9813e-10
ENSG00000235780.3	USP17L27	2.58926	0.00520885
ENSG00000064201.15	TSPAN32	2.57252	0.00331908
ENSG00000070019.4	GUCY2C	2.57247	0.00261894
ENSG00000177807.6	KCNJ10	2.57096	2.06211e-10
ENSG00000141639.11	MAPK4	2.57087	1.20631e-13
ENSG00000137225.12	CAPN11	2.56515	0.00402235
ENSG00000243955.5	GSTA1	2.56488	0.000379959
ENSG00000147570.9	DNAJC5B	2.56386	0.000162894
ENSG00000118515.11	SGK1	2.55935	5.44902e-19
ENSG00000091986.15	CCDC80	2.5577	3.44923e-10
ENSG00000183833.16	MAATS1	2.55659	3.04149e-13
ENSG00000250844.2	USP17L18	2.55584	0.00158867
ENSG00000185681.12	MORN5	2.55453	3.48002e-09
ENSG00000123560.13	PLP1	2.5542	0.00135273
ENSG00000178796.12	RIIAD1	2.55066	0.000100032
ENSG00000143878.9	RHOB	2.54824	2.65536e-23
ENSG00000232264.4	USP17L24	2.54709	0.00234509
ENSG00000169548.3	ZNF280A	2.54386	3.99284e-15
ENSG00000158296.13	SLC13A3	2.5406	0.000146043
ENSG00000154099.17	DNAAF1	2.54	1.31936e-14
ENSG00000175084.11	DES	2.53999	1.89568e-17
ENSG00000129159.6	KCNC1	2.5396	7.74426e-07
ENSG00000151322.18	NPAS3	2.5373	0.000715116
ENSG00000145861.7	C1QTNF2	2.52833	1.38897e-05
ENSG00000177606.6	JUN	2.52638	3.60763e-21
ENSG00000186510.11	CLCNKA	2.5225	4.89269e-06
ENSG00000099822.2	HCN2	2.52146	1.61713e-10
ENSG00000183691.4	NOG	2.52119	0.000493014
ENSG00000173578.7	XCR1	2.52111	0.00415674
ENSG00000101438.3	SLC32A1	2.51686	0.00455706
ENSG00000187498.14	COL4A1	2.5164	8.06059e-05
ENSG00000168658.18	VWA3B	2.516	1.98663e-06
ENSG00000250423.2	KIAA1210	2.51404	0.00751806
ENSG00000006283.17	CACNA1G	2.50993	3.2067e-18
ENSG00000182791.4	CCDC87	2.50754	4.54393e-11
ENSG00000268940.5	CT45A1	2.50727	0.0031019
ENSG00000204179.10	PTPN20	2.50448	0.00717874
ENSG00000161180.10	CCDC116	2.50399	1.53049e-09
ENSG00000081248.10	CACNA1S	2.50154	7.33142e-05
ENSG00000108370.15	RGS9	2.49903	5.69737e-19
ENSG00000104081.13	BMF	2.49572	4.11185e-15
ENSG00000116183.10	PAPPA2	2.49365	0.000183657
ENSG00000167749.11	KLK4	2.48677	5.72532e-05
ENSG00000108309.12	RUNDC3A	2.48444	4.08558e-13
ENSG00000174453.9	VWC2L	2.48306	6.11558e-05
ENSG00000205238.9	SPDYE2	2.48276	3.78809e-10
ENSG00000166311.9	SMPD1	2.48202	2.00532e-15
ENSG00000182230.11	FAM153B	2.48033	0.00360595
ENSG00000179938.12	GOLGA8J	2.47225	2.96038e-10
ENSG00000139220.16	PPFIA2	2.46849	6.01787e-05
ENSG00000089169.14	RPH3A	2.4679	0.000805753
ENSG00000169918.9	OTUD7A	2.46607	3.24921e-18
ENSG00000167619.11	TMEM145	2.46605	2.93072e-10
ENSG00000012779.10	ALOX5	2.46431	1.06659e-14
ENSG00000169129.14	AFAP1L2	2.46009	6.35541e-17
ENSG00000172824.14	CES4A	2.45588	0.00126631
ENSG00000089163.4	SIRT4	2.45499	4.0252e-14
ENSG00000181215.12	C4orf50	2.45405	0.00274172
ENSG00000078401.6	EDN1	2.44753	2.98012e-05
ENSG00000164694.16	FNDC1	2.44679	0.000379175
ENSG00000203952.9	CCDC160	2.4416	8.60827e-07
ENSG00000165816.12	VWA2	2.43914	0.0027639
ENSG00000179388.8	EGR3	2.43913	1.70113e-06
ENSG00000170345.9	FOS	2.43845	9.51631e-17
ENSG00000168398.6	BDKRB2	2.43767	4.97117e-10
ENSG00000114631.10	PODXL2	2.43654	3.062e-15
ENSG00000120949.14	TNFRSF8	2.43477	0.000219845
ENSG00000151623.14	NR3C2	2.43427	6.13143e-17
ENSG00000163376.11	KBTBD8	2.43313	1.20581e-18
ENSG00000036530.8	CYP46A1	2.43256	1.57198e-07
ENSG00000168928.12	CTRB2	2.43206	0.00648472
ENSG00000231256.7	C17orf105	2.4295	0.000510694
ENSG00000086570.12	FAT2	2.42792	3.68751e-11
ENSG00000138617.14	PARP16	2.42594	1.52524e-20
ENSG00000101298.13	SNPH	2.42292	1.58649e-17
ENSG00000010327.10	STAB1	2.42167	2.0333e-06
ENSG00000156427.7	FGF18	2.42165	2.48069e-10
ENSG00000168903.8	BTNL3	2.42039	0.0025812
ENSG00000089199.9	CHGB	2.41727	0.00212313
ENSG00000183722.7	LHFP	2.41594	3.65597e-07
ENSG00000007174.17	DNAH9	2.41544	2.6575e-05
ENSG00000167657.11	DAPK3	2.41451	7.61182e-13
ENSG00000260097.2	SPDYE6	2.41341	1.95868e-08
ENSG00000244242.1	IFITM10	2.41062	2.98904e-09
ENSG00000077522.12	ACTN2	2.40987	1.06832e-05
ENSG00000183044.11	ABAT	2.4098	1.90386e-18
ENSG00000256812.1	CAPNS2	2.40657	0.00763736
ENSG00000172602.9	RND1	2.40346	1.54442e-11
ENSG00000177455.11	CD19	2.39871	7.16313e-06
ENSG00000250120.6	PCDHA10	2.39706	0.00120075
ENSG00000187912.11	CLEC17A	2.39476	0.00807398
ENSG00000164675.10	IQUB	2.39398	1.30602e-13
ENSG00000122641.9	INHBA	2.39249	0.000499074
ENSG00000162267.12	ITIH3	2.39121	0.00576634
ENSG00000231389.7	HLA-DPA1	2.38897	7.17055e-10
ENSG00000042980.12	ADAM28	2.3846	0.000167288
ENSG00000187554.11	TLR5	2.3829	8.87129e-13
ENSG00000170577.7	SIX2	2.38053	4.36797e-05
ENSG00000171346.13	KRT15	2.37862	4.63948e-21
ENSG00000065675.14	PRKCQ	2.37759	1.30283e-15
ENSG00000159387.7	IRX6	2.37626	0.00127508
ENSG00000122735.15	DNAI1	2.37294	7.7054e-12
ENSG00000143473.11	KCNH1	2.37177	0.000750553
ENSG00000007312.12	CD79B	2.37146	5.25938e-07
ENSG00000173678.14	SPDYE2B	2.36999	2.83522e-09
ENSG00000244482.10	LILRA6	2.36296	0.000939533
ENSG00000116983.12	HPCAL4	2.36048	8.00412e-21
ENSG00000028277.20	POU2F2	2.35437	1.38044e-08
ENSG00000165105.9	RASEF	2.35326	2.01791e-05
ENSG00000178695.5	KCTD12	2.34825	2.50247e-10
ENSG00000117115.12	PADI2	2.34417	2.39531e-19
ENSG00000204052.4	LRRC73	2.34066	7.45673e-08
ENSG00000150995.18	ITPR1	2.33173	9.01432e-22
ENSG00000061337.15	LZTS1	2.32772	7.73097e-15
ENSG00000105991.7	HOXA1	2.32538	4.23009e-12
ENSG00000173013.5	CCDC96	2.32532	0.000156337
ENSG00000079101.16	CLUL1	2.31845	5.11715e-10
ENSG00000173338.12	KCNK7	2.31718	6.3584e-07
ENSG00000146005.3	PSD2	2.31602	5.80441e-10
ENSG00000166603.4	MC4R	2.31448	0.00394266
ENSG00000054356.13	PTPRN	2.31298	0.00551169
ENSG00000268089.2	GABRQ	2.31285	8.96979e-20
ENSG00000259207.7	ITGB3	2.31147	5.06101e-05
ENSG00000140873.15	ADAMTS18	2.30917	0.00589291
ENSG00000115844.10	DLX2	2.30905	4.57927e-06
ENSG00000125144.13	MT1G	2.30859	0.00452987
ENSG00000151136.14	BTBD11	2.3061	9.38989e-20
ENSG00000137261.13	KIAA0319	2.30535	2.20597e-15
ENSG00000099840.13	IZUMO4	2.30226	1.84272e-08
ENSG00000124749.16	COL21A1	2.30169	7.06424e-07
ENSG00000114349.9	GNAT1	2.29496	0.000184043
ENSG00000130035.6	GALNT8	2.29469	0.000551774
ENSG00000198734.10	F5	2.29286	0.000978657
ENSG00000166106.3	ADAMTS15	2.29182	7.65507e-10
ENSG00000103184.11	SEC14L5	2.29089	5.90818e-11
ENSG00000113389.15	NPR3	2.28939	2.2648e-10
ENSG00000134363.11	FST	2.28874	0.000843685
ENSG00000203722.7	RAET1G	2.28715	6.90339e-08
ENSG00000132821.11	VSTM2L	2.28542	0.00642588
ENSG00000172403.10	SYNPO2	2.28293	1.691e-13
ENSG00000134954.14	ETS1	2.2802	6.01176e-16
ENSG00000104043.14	ATP8B4	2.27968	1.12554e-06
ENSG00000125384.6	PTGER2	2.27732	1.39099e-06
ENSG00000188263.10	IL17REL	2.27564	0.0070919
ENSG00000111452.12	ADGRD1	2.27206	4.40756e-08
ENSG00000261678.2	SCRT1	2.2719	0.00163323
ENSG00000117020.16	AKT3	2.26865	2.74656e-14
ENSG00000171914.14	TLN2	2.26559	2.04842e-21
ENSG00000000971.15	CFH	2.26168	0.00286873
ENSG00000144908.13	ALDH1L1	2.25914	0.000463378
ENSG00000189375.10	TBC1D28	2.25783	0.00838014
ENSG00000169994.18	MYO7B	2.25689	0.00155008
ENSG00000071282.11	LMCD1	2.25591	4.1337e-16
ENSG00000105889.14	STEAP1B	2.25251	1.26122e-05
ENSG00000204882.3	GPR20	2.24867	1.07941e-10
ENSG00000151715.7	TMEM45B	2.24616	5.55966e-08
ENSG00000168356.11	SCN11A	2.24289	0.00512819
ENSG00000150636.15	CCDC102B	2.23818	6.02114e-12
ENSG00000164442.9	CITED2	2.23747	1.63127e-12
ENSG00000206127.10	GOLGA8O	2.23605	4.72741e-10
ENSG00000151490.13	PTPRO	2.23588	0.00458471
ENSG00000159307.18	SCUBE1	2.23265	2.16797e-14
ENSG00000115738.9	ID2	2.23188	4.39014e-14
ENSG00000197647.11	ZNF433	2.23021	0.00711422
ENSG00000152822.13	GRM1	2.22665	0.00398766
ENSG00000134594.4	RAB33A	2.22579	0.00284018
ENSG00000166446.14	CDYL2	2.22366	0.000472904
ENSG00000060566.13	CREB3L3	2.22146	1.54579e-06
ENSG00000134376.14	CRB1	2.21843	0.000154234
ENSG00000151320.10	AKAP6	2.21752	2.6472e-14
ENSG00000116774.11	OLFML3	2.21643	0.00160237
ENSG00000198542.13	ITGBL1	2.21278	3.86065e-06
ENSG00000184697.6	CLDN6	2.21049	0.000365296
ENSG00000135127.11	CCDC64	2.20638	2.74071e-17
ENSG00000030419.16	IKZF2	2.20404	1.32605e-14
ENSG00000204386.10	NEU1	2.20067	3.06542e-18
ENSG00000111291.8	GPRC5D	2.20065	3.18675e-07
ENSG00000175985.9	PLEKHD1	2.20049	3.33581e-13
ENSG00000261247.1	GOLGA8T	2.19959	1.47079e-08
ENSG00000204869.8	IGFL4	2.19955	0.000433291
ENSG00000175463.11	TBC1D10C	2.19769	1.45421e-05
ENSG00000135709.12	KIAA0513	2.19316	1.13024e-18
ENSG00000069188.16	SDK2	2.19037	0.00430731
ENSG00000101331.15	CCM2L	2.18962	2.20841e-06
ENSG00000206113.8	CFAP99	2.18044	0.00102831
ENSG00000130643.8	CALY	2.17997	0.00967153
ENSG00000173809.15	TDRD12	2.17995	0.00247729
ENSG00000158008.9	EXTL1	2.17974	1.20808e-08
ENSG00000179242.15	CDH4	2.17891	1.49532e-08
ENSG00000139438.5	FAM222A	2.1786	3.7368e-11
ENSG00000270299.1	RP5-850E9.3	2.17259	0.00246879
ENSG00000170011.13	MYRIP	2.17228	1.27102e-08
ENSG00000099866.14	MADCAM1	2.17227	0.000370099
ENSG00000027644.4	INSRR	2.16938	0.00613902
ENSG00000107099.15	DOCK8	2.16676	0.000865413
ENSG00000136883.12	KIF12	2.16652	6.46461e-13
ENSG00000012822.15	CALCOCO1	2.15959	3.17325e-13
ENSG00000274286.1	ADRA2B	2.15634	3.27464e-07
ENSG00000139508.14	SLC46A3	2.15608	3.49067e-13
ENSG00000100385.13	IL2RB	2.15268	0.00727033
ENSG00000103316.10	CRYM	2.15242	1.956e-13
ENSG00000181333.11	HEPHL1	2.15103	0.000365775
ENSG00000151474.19	FRMD4A	2.14518	4.22912e-09
ENSG00000149527.17	PLCH2	2.14504	1.59377e-14
ENSG00000175264.7	CHST1	2.14417	1.55284e-05
ENSG00000188760.10	TMEM198	2.14137	1.05607e-13
ENSG00000121904.17	CSMD2	2.13703	3.71803e-06
ENSG00000178297.12	TMPRSS9	2.13653	1.32206e-09
ENSG00000151117.8	TMEM86A	2.13604	3.22508e-12
ENSG00000123612.15	ACVR1C	2.13254	5.98745e-12
ENSG00000070886.10	EPHA8	2.13115	3.64408e-06
ENSG00000171303.6	KCNK3	2.13026	0.000266513
ENSG00000130449.5	ZSWIM6	2.12889	1.90747e-14
ENSG00000185507.19	IRF7	2.12834	1.62921e-16
ENSG00000165617.14	DACT1	2.12807	1.45717e-08
ENSG00000138378.17	STAT4	2.1239	1.95093e-10
ENSG00000205269.5	TMEM170B	2.12312	8.66426e-14
ENSG00000182759.3	MAFA	2.12249	3.53656e-11
ENSG00000187094.11	CCK	2.1218	0.00275229
ENSG00000104267.9	CA2	2.12054	3.26394e-18
ENSG00000174332.5	GLIS1	2.11963	9.87375e-05
ENSG00000166558.10	SLC38A8	2.11764	0.00521859
ENSG00000248933.2	USP17L22	2.11359	0.00321874
ENSG00000156738.17	MS4A1	2.10898	0.00975563
ENSG00000143195.12	ILDR2	2.10632	2.75504e-13
ENSG00000205236.6	RP11-514P8.6	2.10614	0.000561975
ENSG00000147251.15	DOCK11	2.10494	4.09846e-09
ENSG00000149380.11	P4HA3	2.10391	2.14888e-08
ENSG00000156298.12	TSPAN7	2.10202	1.01576e-08
ENSG00000171368.11	TPPP	2.10201	3.26525e-17
ENSG00000170703.15	TTLL6	2.10031	5.74423e-13
ENSG00000231672.6	DIRC3	2.09817	0.000238221
ENSG00000043591.5	ADRB1	2.09692	3.6e-06
ENSG00000153404.13	PLEKHG4B	2.09517	1.40763e-07
ENSG00000137674.3	MMP20	2.09515	0.000535214
ENSG00000157388.13	CACNA1D	2.09121	7.71756e-06
ENSG00000266265.2	KLF14	2.09088	0.000101564
ENSG00000155265.10	GOLGA7B	2.08895	3.22024e-11
ENSG00000120903.11	CHRNA2	2.07913	0.00812921
ENSG00000170791.17	CHCHD7	2.07767	1.59988e-16
ENSG00000140678.16	ITGAX	2.07752	2.40823e-09
ENSG00000135678.11	CPM	2.07556	5.05397e-15
ENSG00000198835.3	GJC2	2.07282	2.98129e-05
ENSG00000198934.4	MAGEE1	2.07209	6.60614e-07
ENSG00000091831.21	ESR1	2.07123	0.000994209
ENSG00000119715.14	ESRRB	2.06856	1.61e-08
ENSG00000036672.15	USP2	2.06599	9.86971e-10
ENSG00000069812.11	HES2	2.06156	3.08073e-11
ENSG00000183775.10	KCTD16	2.05743	8.38142e-08
ENSG00000103723.12	AP3B2	2.05714	7.35286e-05
ENSG00000158125.9	XDH	2.05182	0.0055778
ENSG00000168843.13	FSTL5	2.04933	2.78909e-06
ENSG00000067221.13	STOML1	2.0493	3.29816e-14
ENSG00000153789.12	FAM92B	2.04719	2.37123e-05
ENSG00000151729.10	SLC25A4	2.04644	6.81322e-16
ENSG00000169064.12	ZBBX	2.04602	1.38764e-09
ENSG00000123643.12	SLC36A1	2.04571	7.2934e-16
ENSG00000185634.11	SHC4	2.04492	2.67316e-08
ENSG00000087085.13	ACHE	2.04446	2.56467e-08
ENSG00000274180.1	NATD1	2.04253	1.26896e-13
ENSG00000153237.17	CCDC148	2.04186	1.27117e-08
ENSG00000151376.16	ME3	2.04135	0.000336624
ENSG00000177432.6	NAP1L5	2.03761	2.13669e-12
ENSG00000157782.9	CABP1	2.03617	2.12166e-06
ENSG00000108387.14	2004-09-01	2.03456	4.46591e-15
ENSG00000183921.7	SDR42E2	2.03402	1.04932e-05
ENSG00000173926.5	2003-03-01	2.02871	1.79452e-12
ENSG00000261150.2	EPPK1	2.02731	9.32124e-14
ENSG00000163082.9	SGPP2	2.02658	4.16536e-12
ENSG00000100299.17	ARSA	2.02537	1.07085e-12
ENSG00000118997.13	DNAH7	2.0229	0.000903532
ENSG00000136206.3	SPDYE1	2.02102	7.3292e-06
ENSG00000181856.14	SLC2A4	2.01782	1.37793e-09
ENSG00000120907.17	ADRA1A	2.01663	0.00225333
ENSG00000204956.5	PCDHGA1	2.01635	0.00113952
ENSG00000008438.4	PGLYRP1	2.01416	0.00562368
ENSG00000187866.7	FAM122A	2.01412	5.93707e-08
ENSG00000155886.11	SLC24A2	2.01129	0.000981668
ENSG00000130649.9	CYP2E1	2.00881	3.76912e-05
ENSG00000170100.13	ZNF778	2.00789	2.12621e-17
ENSG00000028137.16	TNFRSF1B	2.00405	0.000809844
ENSG00000146090.15	RASGEF1C	2.00283	3.55776e-07
ENSG00000166963.12	MAP1A	2.00194	3.04327e-13
ENSG00000177692.11	DNAJC28	1.99569	9.73565e-10
ENSG00000137094.14	DNAJB5	1.9956	3.69325e-13
ENSG00000117643.14	MAN1C1	1.99491	6.48206e-10
ENSG00000143882.10	ATP6V1C2	1.99455	4.46202e-13
ENSG00000101605.12	MYOM1	1.99349	2.76599e-08
ENSG00000039139.9	DNAH5	1.99256	5.18556e-07
ENSG00000138028.14	CGREF1	1.99232	7.98151e-12
ENSG00000100592.15	DAAM1	1.99186	2.17326e-15
ENSG00000138823.12	MTTP	1.99038	0.00145749
ENSG00000254901.7	BORCS8	1.98908	1.46564e-11
ENSG00000157087.16	ATP2B2	1.989	0.00177371
ENSG00000197380.10	DACT3	1.98764	8.30571e-09
ENSG00000183638.5	RP1L1	1.98636	1.17311e-05
ENSG00000154263.17	ABCA10	1.98596	1.07008e-07
ENSG00000047634.14	SCML1	1.98537	4.80118e-14
ENSG00000173805.15	HAP1	1.98501	6.87696e-14
ENSG00000163888.3	CAMK2N2	1.98441	0.0017656
ENSG00000121101.15	TEX14	1.98423	5.71305e-09
ENSG00000164970.14	FAM219A	1.98246	9.74708e-15
ENSG00000155744.9	FAM126B	1.97979	3.35222e-14
ENSG00000249931.4	GOLGA8K	1.97841	1.11558e-07
ENSG00000089250.18	NOS1	1.97382	0.00300358
ENSG00000168491.9	CCDC110	1.97314	2.75223e-11
ENSG00000107485.15	GATA3	1.9713	0.000198365
ENSG00000121236.19	TRIM6	1.9712	3.42498e-09
ENSG00000105251.10	SHD	1.97046	4.91062e-08
ENSG00000214814.6	FER1L6	1.96934	0.0014428
ENSG00000116106.11	EPHA4	1.9679	1.02648e-12
ENSG00000170745.11	KCNS3	1.96689	2.28451e-11
ENSG00000117983.17	MUC5B	1.96638	7.38618e-07
ENSG00000112137.16	PHACTR1	1.96632	1.71433e-06
ENSG00000169760.17	NLGN1	1.96513	0.00179884
ENSG00000178115.11	GOLGA8Q	1.96401	1.72309e-05
ENSG00000188064.9	WNT7B	1.96256	3.69712e-05
ENSG00000196335.12	STK31	1.96246	0.0033156
ENSG00000156218.12	ADAMTSL3	1.95856	0.00830992
ENSG00000115423.18	DNAH6	1.95775	9.42364e-13
ENSG00000187867.8	PALM3	1.95746	1.95809e-10
ENSG00000163406.10	SLC15A2	1.95742	6.20631e-08
ENSG00000143816.7	WNT9A	1.95728	1.70192e-11
ENSG00000163803.12	PLB1	1.95493	2.34015e-06
ENSG00000161405.16	IKZF3	1.95304	0.0016445
ENSG00000175899.14	A2M	1.94868	2.1076e-07
ENSG00000071909.18	MYO3B	1.94849	0.00898156
ENSG00000159450.12	TCHH	1.9463	0.000328854
ENSG00000184545.10	DUSP8	1.94364	5.50191e-10
ENSG00000164620.8	RELL2	1.94305	8.13932e-12
ENSG00000197959.13	DNM3	1.94294	1.85277e-13
ENSG00000168675.18	LDLRAD4	1.94153	3.3271e-08
ENSG00000115155.16	OTOF	1.94049	0.00789788
ENSG00000145088.8	EAF2	1.93837	5.51345e-10
ENSG00000164404.8	GDF9	1.93468	2.59742e-05
ENSG00000148204.11	CRB2	1.9346	0.00151665
ENSG00000135111.14	TBX3	1.93431	5.40204e-11
ENSG00000198576.3	ARC	1.93051	9.20946e-11
ENSG00000188559.13	RALGAPA2	1.93038	9.0386e-08
ENSG00000185040.13	SPDYE16	1.92844	0.000457595
ENSG00000171360.3	KRT38	1.92829	0.00634227
ENSG00000005513.9	SOX8	1.92777	6.09406e-08
ENSG00000113966.9	ARL6	1.92732	2.53957e-11
ENSG00000145979.17	TBC1D7	1.92696	1.35933e-09
ENSG00000188385.11	JAKMIP3	1.92677	0.00341459
ENSG00000134901.12	KDELC1	1.92648	5.14584e-13
ENSG00000223865.10	HLA-DPB1	1.9229	5.84237e-07
ENSG00000164746.13	C7orf57	1.92107	0.00780388
ENSG00000204335.3	SP5	1.91796	1.16033e-05
ENSG00000185664.14	PMEL	1.91762	4.82545e-13
ENSG00000037280.15	FLT4	1.91736	0.00149506
ENSG00000187123.14	LYPD6	1.91613	7.78083e-13
ENSG00000180720.7	CHRM4	1.91168	3.83228e-07
ENSG00000198650.10	TAT	1.9107	0.00251568
ENSG00000188536.12	HBA2	1.91028	0.000106471
ENSG00000244067.2	GSTA2	1.91013	0.00341488
ENSG00000173947.13	PIFO	1.90321	1.12986e-06
ENSG00000105649.9	RAB3A	1.90078	1.90142e-06
ENSG00000109339.18	MAPK10	1.89759	1.33246e-05
ENSG00000198003.11	CCDC151	1.89441	8.26754e-05
ENSG00000010932.15	FMO1	1.89326	0.000189217
ENSG00000158813.17	EDA	1.89317	9.8648e-12
ENSG00000167483.17	FAM129C	1.89237	0.00398484
ENSG00000221818.8	EBF2	1.89094	3.28314e-10
ENSG00000124216.3	SNAI1	1.88733	6.31973e-09
ENSG00000167634.12	NLRP7	1.88296	0.00697007
ENSG00000075223.13	SEMA3C	1.88092	5.17142e-12
ENSG00000186642.15	PDE2A	1.87771	1.34561e-13
ENSG00000272398.5	CD24	1.87741	1.32343e-12
ENSG00000186231.16	KLHL32	1.87682	1.07101e-09
ENSG00000251369.8	ZNF550	1.8766	2.45607e-07
ENSG00000129521.13	EGLN3	1.87562	7.96248e-12
ENSG00000136770.10	DNAJC1	1.87402	1.8974e-10
ENSG00000143603.18	KCNN3	1.87368	7.62799e-07
ENSG00000185046.18	ANKS1B	1.8733	0.00287419
ENSG00000106772.17	PRUNE2	1.87234	0.000970786
ENSG00000104879.4	CKM	1.87053	0.00353999
ENSG00000145022.4	TCTA	1.86936	5.31103e-13
ENSG00000155974.11	GRIP1	1.86749	0.000439488
ENSG00000182197.10	EXT1	1.8669	9.16694e-14
ENSG00000008086.10	CDKL5	1.86621	8.1321e-12
ENSG00000165434.7	PGM2L1	1.86523	3.05444e-12
ENSG00000118160.13	SLC8A2	1.86456	9.53404e-07
ENSG00000153930.10	ANKFN1	1.8622	2.3199e-05
ENSG00000141665.11	FBXO15	1.85789	3.85227e-05
ENSG00000152133.14	GPATCH11	1.85776	1.32635e-11
ENSG00000242574.8	HLA-DMB	1.85744	3.41568e-10
ENSG00000160785.13	SLC25A44	1.85321	6.29634e-14
ENSG00000131459.12	GFPT2	1.85128	1.81035e-14
ENSG00000127419.16	TMEM175	1.85122	1.73171e-10
ENSG00000175874.9	CREG2	1.84924	0.00033524
ENSG00000173088.12	C10orf131	1.84892	0.0057232
ENSG00000105650.21	PDE4C	1.84716	5.2102e-07
ENSG00000183655.12	KLHL25	1.84672	4.63058e-08
ENSG00000120129.5	DUSP1	1.84632	1.62526e-11
ENSG00000084764.10	MAPRE3	1.84566	5.72045e-11
ENSG00000197808.11	ZNF461	1.84511	0.00218888
ENSG00000228049.7	POLR2J2	1.84377	6.24037e-07
ENSG00000048052.21	HDAC9	1.84066	3.46936e-10
ENSG00000188883.4	KLRG2	1.84023	4.29425e-05
ENSG00000126856.13	PRDM7	1.83987	0.00134816
ENSG00000164128.6	NPY1R	1.83641	0.00756913
ENSG00000053747.15	LAMA3	1.83628	4.95087e-09
ENSG00000204131.8	NHSL2	1.8362	0.000402061
ENSG00000140876.11	NUDT7	1.83285	8.87971e-08
ENSG00000167034.9	NKX3-1	1.82771	1.50094e-09
ENSG00000134042.12	MRO	1.82734	0.00211951
ENSG00000120498.13	TEX11	1.82583	0.00802822
ENSG00000089847.12	ANKRD24	1.82268	1.07908e-10
ENSG00000133069.14	TMCC2	1.8226	4.58954e-10
ENSG00000196159.11	FAT4	1.81959	9.4395e-10
ENSG00000125430.8	HS3ST3B1	1.81908	4.05857e-10
ENSG00000058404.19	CAMK2B	1.81839	0.000578547
ENSG00000271303.1	SRXN1	1.81752	4.10124e-08
ENSG00000088053.11	GP6	1.81651	6.35835e-05
ENSG00000105696.8	TMEM59L	1.81452	5.45307e-12
ENSG00000099957.16	P2RX6	1.80928	0.00212282
ENSG00000106976.19	DNM1	1.80731	5.75117e-09
ENSG00000197181.11	PIWIL2	1.80586	0.00170781
ENSG00000080503.20	SMARCA2	1.80586	2.96239e-13
ENSG00000153162.8	BMP6	1.8044	1.26522e-09
ENSG00000123454.10	DBH	1.8033	0.00511383
ENSG00000184005.10	ST6GALNAC3	1.80259	1.32921e-10
ENSG00000168255.19	POLR2J3	1.80127	3.83537e-10
ENSG00000179344.16	HLA-DQB1	1.80059	1.90531e-07
ENSG00000134716.9	CYP2J2	1.79807	6.22621e-06
ENSG00000103034.14	NDRG4	1.79525	1.06154e-13
ENSG00000172345.13	STARD5	1.79325	3.39385e-08
ENSG00000170615.14	SLC26A5	1.79013	0.00872695
ENSG00000182580.2	EPHB3	1.79009	9.08084e-08
ENSG00000136531.13	SCN2A	1.78983	0.000183347
ENSG00000177374.12	HIC1	1.7891	0.001638
ENSG00000145335.15	SNCA	1.78642	1.24696e-06
ENSG00000267385.1	CTB-50L17.14	1.78589	0.00475105
ENSG00000185972.5	CCIN	1.78307	0.00990509
ENSG00000198208.11	RPS6KL1	1.78289	1.1082e-11
ENSG00000120690.14	ELF1	1.77704	1.11752e-12
ENSG00000139174.10	PRICKLE1	1.77342	2.06595e-07
ENSG00000233198.3	RNF224	1.76991	1.526e-05
ENSG00000064205.10	WISP2	1.76961	4.90027e-05
ENSG00000133985.2	TTC9	1.76877	1.79649e-05
ENSG00000160145.15	KALRN	1.76872	6.40091e-10
ENSG00000143502.14	SUSD4	1.7674	0.000115987
ENSG00000240694.8	PNMA2	1.76704	1.13863e-07
ENSG00000119915.4	ELOVL3	1.76604	9.92605e-11
ENSG00000185614.4	FAM212A	1.76292	0.000170539
ENSG00000180423.4	HARBI1	1.76142	8.6629e-08
ENSG00000162772.16	ATF3	1.75819	2.89684e-06
ENSG00000164136.16	IL15	1.75783	7.20331e-09
ENSG00000105538.8	RASIP1	1.757	2.89645e-05
ENSG00000109066.13	TMEM104	1.75607	6.59501e-12
ENSG00000221916.3	C19orf73	1.75391	0.000389153
ENSG00000055955.15	ITIH4	1.7513	0.00767476
ENSG00000151640.12	DPYSL4	1.74996	6.94544e-09
ENSG00000082126.17	MPP4	1.74862	0.00343654
ENSG00000156886.11	ITGAD	1.74627	4.0989e-05
ENSG00000138769.10	CDKL2	1.74343	2.69348e-07
ENSG00000008735.13	MAPK8IP2	1.74208	4.00868e-09
ENSG00000138449.10	SLC40A1	1.7406	1.16124e-05
ENSG00000171033.12	PKIA	1.74056	5.11715e-10
ENSG00000109705.7	NKX3-2	1.74025	2.08572e-05
ENSG00000114541.14	FRMD4B	1.73718	1.16271e-08
ENSG00000169856.8	ONECUT1	1.73688	0.00193063
ENSG00000159082.17	SYNJ1	1.73498	1.95864e-10
ENSG00000080293.9	SCTR	1.73437	0.00944005
ENSG00000107736.19	CDH23	1.73315	0.000464836
ENSG00000185813.10	PCYT2	1.73308	3.13709e-13
ENSG00000168026.16	TTC21A	1.73302	2.30191e-09
ENSG00000124126.13	PREX1	1.73053	1.5938e-09
ENSG00000186952.14	TMEM232	1.72944	1.06518e-05
ENSG00000130940.14	CASZ1	1.72659	1.65243e-07
ENSG00000270168.2	LA16c-380H5.3	1.72508	0.00725995
ENSG00000184349.12	EFNA5	1.72468	0.00255665
ENSG00000137821.11	LRRC49	1.72301	5.44786e-08
ENSG00000165125.17	TRPV6	1.72218	4.82797e-08
ENSG00000100583.4	SAMD15	1.72185	7.71054e-08
ENSG00000183597.15	TANGO2	1.72099	2.42997e-08
ENSG00000101203.16	COL20A1	1.7205	0.000158087
ENSG00000198873.11	GRK5	1.71994	1.154e-05
ENSG00000153132.12	CLGN	1.7197	3.72684e-08
ENSG00000144815.14	NXPE3	1.71866	1.05879e-11
ENSG00000135447.16	PPP1R1A	1.71617	7.5527e-06
ENSG00000128917.6	DLL4	1.71462	6.63492e-07
ENSG00000149260.14	CAPN5	1.71411	8.9983e-11
ENSG00000204178.9	TMEM57	1.71376	8.0098e-09
ENSG00000183018.8	SPNS2	1.71341	8.14464e-10
ENSG00000170899.10	GSTA4	1.71241	3.1397e-06
ENSG00000128242.12	GAL3ST1	1.71171	0.000252217
ENSG00000186480.12	INSIG1	1.70865	3.8494e-12
ENSG00000143367.15	TUFT1	1.70675	2.20831e-10
ENSG00000116574.5	RHOU	1.70469	5.94099e-10
ENSG00000187801.14	ZFP69B	1.7042	0.000512229
ENSG00000149564.11	ESAM	1.70397	1.99284e-09
ENSG00000154265.15	ABCA5	1.70384	2.363e-10
ENSG00000158055.15	GRHL3	1.70354	0.000915487
ENSG00000144045.13	DQX1	1.70028	0.000267755
ENSG00000107147.11	KCNT1	1.6989	0.000171922
ENSG00000006047.12	YBX2	1.69636	4.268e-05
ENSG00000213020.8	ZNF611	1.69229	2.05627e-09
ENSG00000140104.13	C14orf79	1.69166	2.08881e-11
ENSG00000145920.14	CPLX2	1.6902	0.00121555
ENSG00000144642.20	RBMS3	1.68846	0.00405548
ENSG00000152926.14	ZNF117	1.68767	7.44499e-11
ENSG00000118307.18	CASC1	1.68533	8.59388e-05
ENSG00000170873.18	MTSS1	1.68348	3.23891e-10
ENSG00000129910.7	CDH15	1.68287	1.03694e-07
ENSG00000144031.11	ANKRD53	1.682	0.00691192
ENSG00000147082.17	CCNB3	1.6814	1.6201e-08
ENSG00000103642.11	LACTB	1.68014	5.66966e-11
ENSG00000184613.10	NELL2	1.68004	1.78752e-05
ENSG00000124067.16	SLC12A4	1.6787	9.89112e-09
ENSG00000105518.13	TMEM205	1.67857	1.41602e-11
ENSG00000168397.16	ATG4B	1.67773	1.09247e-09
ENSG00000102032.12	RENBP	1.67452	0.00568637
ENSG00000214456.8	PLIN5	1.67447	8.73921e-08
ENSG00000114378.16	HYAL1	1.67343	1.15722e-09
ENSG00000158445.8	KCNB1	1.67335	5.06934e-07
ENSG00000123104.11	ITPR2	1.67225	5.03873e-12
ENSG00000108821.13	COL1A1	1.67156	4.33222e-09
ENSG00000186399.10	GOLGA8R	1.66942	1.61319e-06
ENSG00000101844.17	ATG4A	1.66812	3.26608e-10
ENSG00000154639.18	CXADR	1.66342	2.58113e-11
ENSG00000162409.10	PRKAA2	1.66296	3.68711e-08
ENSG00000163249.9	CCNYL1	1.66173	7.1303e-10
ENSG00000111850.10	SMIM8	1.66067	3.11408e-10
ENSG00000125730.16	C3	1.65867	2.8787e-07
ENSG00000100985.7	MMP9	1.65804	0.00160309
ENSG00000167992.12	VWCE	1.65793	1.52893e-05
ENSG00000130045.15	NXNL2	1.65769	0.00598271
ENSG00000070388.11	FGF22	1.65727	0.00111305
ENSG00000115963.13	RND3	1.65667	3.93608e-10
ENSG00000160471.12	COX6B2	1.65587	4.73654e-05
ENSG00000133135.13	RNF128	1.65527	1.9125e-09
ENSG00000158683.7	PKD1L1	1.6552	0.00443626
ENSG00000221909.2	FAM200A	1.65413	9.86334e-10
ENSG00000139946.9	PELI2	1.65375	2.93901e-07
ENSG00000139631.18	CSAD	1.65218	6.23053e-09
ENSG00000165548.10	TMEM63C	1.65157	2.26351e-07
ENSG00000186326.3	RGS9BP	1.65145	0.000124103
ENSG00000174007.7	CEP19	1.65124	2.02803e-09
ENSG00000258947.6	TUBB3	1.65107	1.46729e-09
ENSG00000103489.11	XYLT1	1.64735	6.38176e-06
ENSG00000171067.10	C11orf24	1.64629	3.14352e-11
ENSG00000053108.16	FSTL4	1.64394	0.000164992
ENSG00000061656.9	SPAG4	1.64376	4.28326e-08
ENSG00000183779.6	ZNF703	1.64206	0.00394597
ENSG00000143341.11	HMCN1	1.63638	1.57261e-08
ENSG00000169302.14	STK32A	1.63557	0.00099066
ENSG00000102409.9	BEX4	1.63255	0.00011991
ENSG00000188659.9	SAXO2	1.63227	1.86415e-06
ENSG00000117322.16	CR2	1.63086	4.93899e-09
ENSG00000198729.4	PPP1R14C	1.62957	5.94177e-09
ENSG00000131584.18	ACAP3	1.62929	1.92156e-10
ENSG00000152580.8	IGSF10	1.62772	0.00807961
ENSG00000164574.15	GALNT10	1.6269	8.35329e-07
ENSG00000167552.13	TUBA1A	1.62643	2.28597e-10
ENSG00000125388.19	GRK4	1.62209	0.000157405
ENSG00000143434.15	SEMA6C	1.62148	1.829e-09
ENSG00000139714.12	MORN3	1.62115	0.000328354
ENSG00000112796.9	ENPP5	1.62035	2.03188e-10
ENSG00000198598.6	MMP17	1.61868	1.63321e-07
ENSG00000232629.8	HLA-DQB2	1.61845	0.00018965
ENSG00000095370.19	SH2D3C	1.61658	3.3993e-06
ENSG00000066230.10	SLC9A3	1.61558	0.000129253
ENSG00000204287.13	HLA-DRA	1.61503	5.63222e-06
ENSG00000264230.7	ANXA8L1	1.61467	0.00249265
ENSG00000242732.4	RGAG4	1.61456	3.83255e-05
ENSG00000179240.9	RP11-111M22.2	1.6144	1.2441e-08
ENSG00000172159.15	FRMD3	1.61092	4.01838e-05
ENSG00000173175.14	ADCY5	1.61015	2.86254e-05
ENSG00000240849.10	TMEM189	1.60939	3.30362e-11
ENSG00000130957.4	FBP2	1.6085	0.00136796
ENSG00000111199.10	TRPV4	1.60721	2.2651e-05
ENSG00000165802.19	NSMF	1.60475	5.49053e-09
ENSG00000188613.6	NANOS1	1.6025	5.36749e-07
ENSG00000182489.8	XKRX	1.60224	0.000139215
ENSG00000185269.11	NOTUM	1.6022	4.91608e-06
ENSG00000185345.18	PARK2	1.60183	0.000129313
ENSG00000187624.8	C17orf97	1.60052	0.000552917
ENSG00000173706.12	HEG1	1.59883	3.06341e-08
ENSG00000170786.12	SDR16C5	1.59793	1.00215e-05
ENSG00000136720.6	HS6ST1	1.59575	3.99894e-09
ENSG00000167676.4	PLIN4	1.59419	2.01879e-07
ENSG00000140465.13	CYP1A1	1.59409	3.48817e-06
ENSG00000185477.4	GPRIN3	1.59356	3.22171e-07
ENSG00000198910.12	L1CAM	1.59238	8.84852e-10
ENSG00000198948.11	MFAP3L	1.59201	1.3736e-10
ENSG00000227268.3	KLLN	1.59166	4.56957e-07
ENSG00000128040.10	SPINK2	1.59133	0.000253118
ENSG00000140807.5	NKD1	1.58978	6.3763e-09
ENSG00000167614.13	TTYH1	1.58834	4.89005e-05
ENSG00000064687.12	ABCA7	1.58723	2.52867e-11
ENSG00000177181.14	RIMKLA	1.58514	3.62349e-09
ENSG00000143450.15	OAZ3	1.5842	0.000475961
ENSG00000152127.8	MGAT5	1.58158	7.67392e-11
ENSG00000042781.12	USH2A	1.58134	6.91473e-05
ENSG00000103089.8	FA2H	1.57845	6.85473e-06
ENSG00000274070.1	GATSL2	1.57815	1.7621e-06
ENSG00000188827.10	SLX4	1.57771	7.22358e-09
ENSG00000167377.17	ZNF23	1.57735	2.71102e-07
ENSG00000152503.9	TRIM36	1.57636	1.38235e-09
ENSG00000048471.13	SNX29	1.57534	2.80116e-08
ENSG00000104450.12	SPAG1	1.57408	9.08712e-08
ENSG00000071073.12	MGAT4A	1.57324	1.82752e-06
ENSG00000166165.12	CKB	1.57207	1.19272e-06
ENSG00000179627.9	ZBTB42	1.57141	1.33132e-08
ENSG00000164715.5	LMTK2	1.57041	2.99188e-08
ENSG00000178404.9	CEP295NL	1.56854	0.00195687
ENSG00000118777.10	ABCG2	1.5682	1.62403e-06
ENSG00000106089.11	STX1A	1.56818	4.41183e-08
ENSG00000178917.14	ZNF852	1.5674	3.63605e-05
ENSG00000117152.13	RGS4	1.56691	0.000389106
ENSG00000078237.6	TIGAR	1.56625	6.46841e-10
ENSG00000016082.14	ISL1	1.56517	0.000783779
ENSG00000104826.11	LHB	1.56432	0.000244571
ENSG00000114383.9	TUSC2	1.56314	1.87519e-06
ENSG00000178445.8	GLDC	1.56201	3.47145e-07
ENSG00000120162.9	MOB3B	1.5605	0.00032105
ENSG00000167280.16	ENGASE	1.56024	2.70375e-06
ENSG00000157578.13	LCA5L	1.56012	4.33285e-06
ENSG00000167291.15	TBC1D16	1.55984	5.25544e-06
ENSG00000181626.11	ANKRD62	1.55568	0.000736204
ENSG00000133794.17	ARNTL	1.55562	2.43002e-09
ENSG00000261794.1	GOLGA8H	1.55523	4.00708e-05
ENSG00000130956.13	HABP4	1.5509	1.12655e-06
ENSG00000197594.11	ENPP1	1.54412	6.14987e-10
ENSG00000130349.9	C6orf203	1.54367	3.71612e-09
ENSG00000106636.7	YKT6	1.5422	1.98634e-10
ENSG00000125848.9	FLRT3	1.54201	2.38121e-05
ENSG00000162643.12	WDR63	1.54182	2.59927e-06
ENSG00000081181.7	ARG2	1.54144	4.47335e-06
ENSG00000185669.5	SNAI3	1.54104	4.38844e-07
ENSG00000162039.14	MEIOB	1.54057	0.00273365
ENSG00000114019.14	AMOTL2	1.53944	2.08952e-06
ENSG00000115414.18	FN1	1.53866	1.91268e-10
ENSG00000197128.11	ZNF772	1.53838	0.00052659
ENSG00000166349.9	RAG1	1.53832	8.24217e-05
ENSG00000237289.9	CKMT1B	1.53786	5.33075e-09
ENSG00000131044.16	TTLL9	1.5375	0.00120544
ENSG00000165731.17	RET	1.53734	3.4075e-08
ENSG00000068971.13	PPP2R5B	1.53452	5.34993e-09
ENSG00000155085.15	AK9	1.53418	1.50044e-07
ENSG00000175866.15	BAIAP2	1.53368	1.80694e-07
ENSG00000176842.14	IRX5	1.53349	0.00153144
ENSG00000135063.17	FAM189A2	1.52672	0.000103327
ENSG00000158246.7	FAM46B	1.5234	5.52487e-07
ENSG00000137709.9	POU2F3	1.52307	0.00916464
ENSG00000261587.2	TMEM249	1.52256	0.000242843
ENSG00000170092.14	SPDYE5	1.52111	0.000544581
ENSG00000180155.18	LYNX1	1.52014	4.30841e-08
ENSG00000173137.11	ADCK5	1.5198	3.5527e-09
ENSG00000135338.13	LCA5	1.51848	5.15167e-06
ENSG00000182993.3	C12orf60	1.51834	3.6023e-07
ENSG00000113643.8	RARS	1.51682	1.06542e-10
ENSG00000172638.12	EFEMP2	1.51627	2.00574e-05
ENSG00000197780.9	TAF13	1.51518	1.92152e-09
ENSG00000162620.15	LRRIQ3	1.5147	0.000105188
ENSG00000138834.12	MAPK8IP3	1.51449	3.95264e-08
ENSG00000141441.15	GAREM	1.51436	9.34192e-09
ENSG00000101333.16	PLCB4	1.51295	1.22217e-07
ENSG00000145246.13	ATP10D	1.51283	2.49722e-09
ENSG00000164199.15	ADGRV1	1.51241	2.85812e-09
ENSG00000184599.13	FAM19A3	1.50515	0.00528409
ENSG00000049192.14	ADAMTS6	1.50473	1.35918e-06
ENSG00000104814.12	MAP4K1	1.50412	5.4903e-06
ENSG00000105136.19	ZNF419	1.50406	1.80009e-05
ENSG00000102265.11	TIMP1	1.50257	4.604e-10
ENSG00000153551.13	CMTM7	-1.5009	1.92381e-07
ENSG00000263465.3	SRSF8	-1.50254	2.63768e-08
ENSG00000143401.14	ANP32E	-1.50368	1.53808e-08
ENSG00000156136.9	DCK	-1.50372	1.1645e-07
ENSG00000181392.14	SYNE4	-1.50634	3.72395e-07
ENSG00000101868.10	POLA1	-1.50689	1.92404e-09
ENSG00000116663.10	FBXO6	-1.50715	1.36701e-07
ENSG00000127955.15	GNAI1	-1.50829	1.23568e-08
ENSG00000169857.7	AVEN	-1.50843	0.000321259
ENSG00000100105.17	PATZ1	-1.50871	2.10953e-08
ENSG00000212123.3	PRR22	-1.50884	0.000669428
ENSG00000139793.18	MBNL2	-1.50913	4.71718e-08
ENSG00000181938.13	GINS3	-1.50953	1.96171e-07
ENSG00000160298.17	C21orf58	-1.51182	1.78937e-05
ENSG00000166004.14	CEP295	-1.51202	9.73537e-09
ENSG00000197442.9	MAP3K5	-1.51237	1.63104e-08
ENSG00000107341.4	UBE2R2	-1.51286	1.10104e-08
ENSG00000182890.4	GLUD2	-1.51426	2.70848e-08
ENSG00000151364.16	KCTD14	-1.51468	2.05574e-05
ENSG00000132341.11	RAN	-1.51483	3.86236e-08
ENSG00000129187.14	DCTD	-1.51485	3.57824e-09
ENSG00000080819.6	CPOX	-1.51658	1.42817e-09
ENSG00000164463.12	CREBRF	-1.51863	6.73914e-08
ENSG00000161179.13	YDJC	-1.51866	2.17102e-06
ENSG00000171984.14	C20orf196	-1.51944	0.00176182
ENSG00000152229.18	PSTPIP2	-1.52085	6.0241e-08
ENSG00000166130.14	IKBIP	-1.52198	2.15128e-07
ENSG00000166881.9	NEMP1	-1.52355	7.18465e-10
ENSG00000182551.13	ADI1	-1.52386	3.2467e-08
ENSG00000140848.16	CPNE2	-1.52564	2.43838e-09
ENSG00000035115.21	SH3YL1	-1.52577	4.11137e-09
ENSG00000183291.15	2015-09-01	-1.52585	1.70799e-08
ENSG00000099204.18	ABLIM1	-1.52598	5.59511e-08
ENSG00000165672.6	PRDX3	-1.52744	2.76896e-08
ENSG00000148834.12	GSTO1	-1.5278	2.46897e-08
ENSG00000132383.11	RPA1	-1.529	1.51772e-06
ENSG00000172936.12	MYD88	-1.53054	2.54987e-05
ENSG00000138814.16	PPP3CA	-1.53111	4.4069e-08
ENSG00000109084.13	TMEM97	-1.53141	1.83558e-08
ENSG00000145365.10	TIFA	-1.53172	1.84356e-08
ENSG00000117791.15	2002-03-01	-1.5322	1.0471e-06
ENSG00000111615.12	KRR1	-1.53429	5.82392e-10
ENSG00000105220.14	GPI	-1.53524	1.34285e-06
ENSG00000168243.10	GNG4	-1.53597	1.33673e-06
ENSG00000105771.13	SMG9	-1.53764	5.08787e-09
ENSG00000188677.14	PARVB	-1.53805	1.55165e-08
ENSG00000115561.15	CHMP3	-1.5406	3.8858e-09
ENSG00000161692.17	DBF4B	-1.5411	2.24591e-06
ENSG00000197405.7	C5AR1	-1.54296	0.00259356
ENSG00000099977.13	DDT	-1.54449	1.17302e-06
ENSG00000104518.10	GSDMD	-1.54482	2.01468e-10
ENSG00000174606.12	ANGEL2	-1.54563	6.80868e-09
ENSG00000046604.12	DSG2	-1.54617	4.53637e-09
ENSG00000146858.7	ZC3HAV1L	-1.54873	0.000504703
ENSG00000137962.12	ARHGAP29	-1.54897	3.254e-11
ENSG00000196305.17	IARS	-1.54931	2.26452e-08
ENSG00000182010.10	RTKN2	-1.54976	3.24474e-06
ENSG00000157214.13	STEAP2	-1.55211	1.10372e-09
ENSG00000100749.7	VRK1	-1.55216	2.01796e-08
ENSG00000137331.11	IER3	-1.55232	2.1907e-07
ENSG00000115226.9	FNDC4	-1.55246	0.000176215
ENSG00000162521.18	RBBP4	-1.5525	5.05485e-10
ENSG00000229809.8	ZNF688	-1.55298	0.000913455
ENSG00000196890.4	HIST3H2BB	-1.55337	4.70252e-05
ENSG00000138767.12	CNOT6L	-1.55385	5.06423e-09
ENSG00000152601.17	MBNL1	-1.55505	9.59302e-08
ENSG00000085871.8	MGST2	-1.55577	1.92886e-07
ENSG00000153064.11	BANK1	-1.55618	3.58417e-05
ENSG00000179598.5	PLD6	-1.557	0.000163588
ENSG00000146373.16	RNF217	-1.55991	4.8152e-10
ENSG00000113273.15	ARSB	-1.56038	3.87137e-07
ENSG00000178761.14	FAM219B	-1.56053	1.24913e-08
ENSG00000114654.7	EFCC1	-1.5612	0.00120966
ENSG00000279483.1	AC090498.1	-1.56162	3.88177e-08
ENSG00000107554.15	DNMBP	-1.56381	3.86598e-11
ENSG00000059378.12	PARP12	-1.56478	4.68799e-09
ENSG00000163701.18	IL17RE	-1.56516	1.65393e-06
ENSG00000140853.15	NLRC5	-1.56603	2.05022e-06
ENSG00000116729.13	WLS	-1.56801	5.45923e-08
ENSG00000152518.6	ZFP36L2	-1.56811	1.60331e-05
ENSG00000136861.17	CDK5RAP2	-1.56815	6.14456e-10
ENSG00000140548.9	ZNF710	-1.56952	4.43539e-06
ENSG00000089248.6	ERP29	-1.57062	3.33937e-08
ENSG00000104626.14	ERI1	-1.57088	1.0755e-10
ENSG00000213390.10	ARHGAP19	-1.57099	3.15482e-09
ENSG00000175707.8	KDF1	-1.57137	1.62653e-07
ENSG00000205078.5	SYCE1L	-1.57217	0.000108805
ENSG00000004866.18	ST7	-1.57358	5.43463e-08
ENSG00000139269.2	INHBE	-1.57457	0.000499074
ENSG00000175938.6	ORAI3	-1.57466	9.0993e-05
ENSG00000198682.12	PAPSS2	-1.57518	1.07128e-07
ENSG00000100478.14	AP4S1	-1.57524	4.61832e-08
ENSG00000168906.12	MAT2A	-1.57577	2.63194e-11
ENSG00000187231.13	SESTD1	-1.57577	2.47155e-10
ENSG00000198053.11	SIRPA	-1.57609	6.34792e-07
ENSG00000184743.12	ATL3	-1.57684	3.61797e-10
ENSG00000014138.8	POLA2	-1.57752	1.22647e-08
ENSG00000280188.1	AC005477.1	-1.57779	0.0010747
ENSG00000101955.14	SRPX	-1.57781	1.88982e-06
ENSG00000016391.10	CHDH	-1.57844	2.14469e-07
ENSG00000048342.15	CC2D2A	-1.58015	2.70895e-09
ENSG00000263464.2	PPIAL4C	-1.58081	0.000424577
ENSG00000247315.3	ZCCHC3	-1.58104	3.96342e-07
ENSG00000162444.11	RBP7	-1.58139	1.55841e-07
ENSG00000161243.8	FBXO27	-1.58195	7.27648e-07
ENSG00000110811.19	P3H3	-1.58254	7.66099e-08
ENSG00000168487.17	BMP1	-1.58356	9.95286e-09
ENSG00000008441.16	NFIX	-1.58414	0.000181195
ENSG00000187790.10	FANCM	-1.58436	1.50078e-07
ENSG00000101574.14	METTL4	-1.58697	1.53768e-07
ENSG00000147872.9	PLIN2	-1.58783	1.15638e-07
ENSG00000134256.12	CD101	-1.58886	0.00811313
ENSG00000164292.12	RHOBTB3	-1.59141	2.85535e-06
ENSG00000198113.2	TOR4A	-1.59147	4.34812e-09
ENSG00000176697.18	BDNF	-1.59232	7.55953e-09
ENSG00000204366.3	ZBTB12	-1.59234	8.86503e-06
ENSG00000122565.18	CBX3	-1.59238	1.27963e-08
ENSG00000136104.18	RNASEH2B	-1.59252	3.95979e-08
ENSG00000105323.16	HNRNPUL1	-1.5927	5.14822e-10
ENSG00000165591.6	FAAH2	-1.59272	3.89644e-07
ENSG00000176619.10	LMNB2	-1.59303	1.64348e-08
ENSG00000197702.11	PARVA	-1.59552	2.70848e-08
ENSG00000113430.9	IRX4	-1.59561	1.27664e-05
ENSG00000162069.14	CCDC64B	-1.59594	4.46767e-08
ENSG00000073331.17	ALPK1	-1.59769	1.9264e-08
ENSG00000164054.15	SHISA5	-1.59794	8.43968e-09
ENSG00000198924.7	DCLRE1A	-1.59805	1.54095e-09
ENSG00000170545.16	SMAGP	-1.59841	9.35882e-08
ENSG00000173898.11	SPTBN2	-1.60064	7.43472e-10
ENSG00000138640.14	FAM13A	-1.60133	6.48806e-09
ENSG00000112242.14	E2F3	-1.60189	2.79583e-09
ENSG00000067066.16	SP100	-1.60216	7.27096e-10
ENSG00000244274.7	DBNDD2	-1.60254	0.000725797
ENSG00000141934.9	PLPP2	-1.60402	1.22175e-07
ENSG00000186567.12	CEACAM19	-1.60726	0.000567558
ENSG00000139194.7	RBP5	-1.60831	0.000233237
ENSG00000204305.13	AGER	-1.60953	1.68597e-05
ENSG00000083720.12	OXCT1	-1.60985	7.94685e-09
ENSG00000104907.12	TRMT1	-1.61095	9.451e-11
ENSG00000171940.13	ZNF217	-1.61143	3.47569e-10
ENSG00000169087.10	HSPBAP1	-1.61168	7.61632e-08
ENSG00000117592.8	PRDX6	-1.61246	2.54872e-10
ENSG00000083307.10	GRHL2	-1.61532	2.73749e-09
ENSG00000254827.5	SLC22A18AS	-1.61534	0.00139294
ENSG00000150054.18	MPP7	-1.61686	2.05134e-10
ENSG00000137871.19	ZNF280D	-1.61789	3.94657e-11
ENSG00000142661.18	MYOM3	-1.61923	3.13019e-06
ENSG00000119969.14	HELLS	-1.62028	2.1205e-11
ENSG00000160062.14	ZBTB8A	-1.62062	5.81202e-08
ENSG00000169567.11	HINT1	-1.6211	6.52233e-10
ENSG00000140365.15	COMMD4	-1.622	2.63069e-10
ENSG00000130340.14	SNX9	-1.62613	7.43472e-10
ENSG00000060140.8	STYK1	-1.62677	6.99243e-08
ENSG00000144724.18	PTPRG	-1.629	3.23425e-08
ENSG00000076003.4	MCM6	-1.63006	1.48418e-07
ENSG00000041880.14	PARP3	-1.63222	1.21447e-09
ENSG00000236334.2	PPIAL4G	-1.63275	0.00472682
ENSG00000132749.10	MTL5	-1.6352	2.19531e-07
ENSG00000111716.12	LDHB	-1.63524	5.88989e-09
ENSG00000047230.14	CTPS2	-1.63627	4.22753e-10
ENSG00000179528.15	LBX2	-1.63709	1.6424e-05
ENSG00000112701.17	SENP6	-1.63751	1.63378e-11
ENSG00000064225.12	ST3GAL6	-1.63753	2.79583e-09
ENSG00000186998.15	EMID1	-1.63796	1.93146e-08
ENSG00000162433.14	AK4	-1.64046	2.1836e-08
ENSG00000065060.16	UHRF1BP1	-1.64068	2.62469e-11
ENSG00000140367.11	UBE2Q2	-1.64133	4.64645e-09
ENSG00000165476.13	REEP3	-1.6423	1.32143e-10
ENSG00000153179.11	RASSF3	-1.64251	2.81597e-09
ENSG00000114771.13	AADAC	-1.64274	0.000229356
ENSG00000105516.10	DBP	-1.64274	5.12285e-07
ENSG00000119335.16	SET	-1.64314	1.54941e-10
ENSG00000164038.14	SLC9B2	-1.64336	2.42796e-09
ENSG00000123892.11	RAB38	-1.64368	2.44746e-08
ENSG00000155363.18	MOV10	-1.64461	5.6394e-11
ENSG00000126460.10	PRRG2	-1.64473	4.74288e-06
ENSG00000145012.12	LPP	-1.6456	3.50587e-09
ENSG00000130520.10	LSM4	-1.64664	2.00217e-09
ENSG00000176393.10	RNPEP	-1.647	6.05061e-10
ENSG00000189143.9	CLDN4	-1.64711	5.59511e-08
ENSG00000129422.14	MTUS1	-1.64808	1.50693e-11
ENSG00000198189.10	HSD17B11	-1.65011	1.7176e-08
ENSG00000170500.12	LONRF2	-1.65399	4.5148e-06
ENSG00000123636.17	BAZ2B	-1.6554	1.41532e-11
ENSG00000162344.3	FGF19	-1.65543	4.33712e-08
ENSG00000136542.8	GALNT5	-1.65574	3.69242e-08
ENSG00000063046.17	EIF4B	-1.65661	5.50386e-11
ENSG00000174738.12	NR1D2	-1.65691	2.86749e-10
ENSG00000184574.9	LPAR5	-1.65842	0.00482521
ENSG00000002834.17	LASP1	-1.6585	4.91878e-09
ENSG00000139218.17	SCAF11	-1.66205	2.81319e-11
ENSG00000188486.3	H2AFX	-1.66249	5.03377e-06
ENSG00000173548.8	SNX33	-1.66352	6.66259e-09
ENSG00000163110.14	PDLIM5	-1.66443	5.83455e-12
ENSG00000182199.10	SHMT2	-1.66545	5.49757e-08
ENSG00000157693.14	C9orf91	-1.66573	8.56088e-07
ENSG00000124570.17	SERPINB6	-1.6672	4.73039e-11
ENSG00000108187.15	PBLD	-1.66761	5.72499e-06
ENSG00000123268.8	ATF1	-1.66915	5.04416e-10
ENSG00000110660.14	SLC35F2	-1.6694	4.73759e-11
ENSG00000109814.11	UGDH	-1.66977	7.41678e-10
ENSG00000160957.12	RECQL4	-1.6702	5.63585e-10
ENSG00000179051.13	RCC2	-1.67079	3.37333e-08
ENSG00000197724.10	PHF2	-1.6723	5.27466e-11
ENSG00000005884.17	ITGA3	-1.67286	6.7877e-10
ENSG00000183010.16	PYCR1	-1.67355	3.15972e-09
ENSG00000128602.9	SMO	-1.67471	6.11713e-09
ENSG00000163435.15	ELF3	-1.67528	5.353e-10
ENSG00000198554.11	WDHD1	-1.67582	5.64361e-12
ENSG00000116096.5	SPR	-1.67586	2.01092e-09
ENSG00000196684.12	HSH2D	-1.68131	8.34751e-10
ENSG00000204839.8	MROH6	-1.68168	4.39493e-09
ENSG00000130429.12	ARPC1B	-1.68268	5.19014e-09
ENSG00000163898.9	LIPH	-1.68384	7.58571e-11
ENSG00000134222.16	PSRC1	-1.68569	2.91638e-07
ENSG00000130590.13	SAMD10	-1.68881	0.00375411
ENSG00000140044.12	JDP2	-1.68928	4.41316e-09
ENSG00000100219.16	XBP1	-1.68947	1.94992e-09
ENSG00000110492.15	MDK	-1.68976	1.17486e-07
ENSG00000142541.16	RPL13A	-1.69022	1.7495e-10
ENSG00000196230.12	TUBB	-1.69124	7.98151e-12
ENSG00000185404.16	SP140L	-1.6919	3.38672e-11
ENSG00000137968.16	SLC44A5	-1.69236	8.94687e-07
ENSG00000092445.11	TYRO3	-1.69402	2.54573e-10
ENSG00000164754.12	RAD21	-1.69888	3.71841e-10
ENSG00000137310.11	TCF19	-1.69929	1.25828e-07
ENSG00000055130.15	CUL1	-1.70147	2.35996e-11
ENSG00000138085.16	ATRAID	-1.70329	7.79846e-12
ENSG00000026103.19	FAS	-1.70334	6.34025e-09
ENSG00000128833.12	MYO5C	-1.70488	6.73173e-12
ENSG00000198743.5	SLC5A3	-1.70498	2.68737e-12
ENSG00000254726.2	MEX3A	-1.70674	5.94919e-08
ENSG00000092010.14	PSME1	-1.70894	6.80649e-12
ENSG00000166979.12	EVA1C	-1.70928	9.33224e-10
ENSG00000187720.14	THSD4	-1.70931	1.14533e-09
ENSG00000171988.17	JMJD1C	-1.70944	2.94815e-12
ENSG00000128951.13	DUT	-1.70972	1.32282e-10
ENSG00000230667.5	SETSIP	-1.70973	8.69802e-08
ENSG00000141569.10	TRIM65	-1.70978	2.55376e-12
ENSG00000137628.16	DDX60	-1.71243	6.55293e-11
ENSG00000225968.7	ELFN1	-1.71328	8.9863e-05
ENSG00000189171.14	S100A13	-1.71484	7.18124e-10
ENSG00000175832.12	ETV4	-1.7152	4.52711e-11
ENSG00000146834.13	MEPCE	-1.71596	2.63514e-10
ENSG00000139278.9	GLIPR1	-1.71766	1.75507e-07
ENSG00000131470.14	PSMC3IP	-1.71882	1.18621e-08
ENSG00000144381.16	HSPD1	-1.71891	1.19652e-10
ENSG00000101773.16	RBBP8	-1.7192	1.55142e-11
ENSG00000197122.11	SRC	-1.72092	5.53843e-11
ENSG00000101966.12	XIAP	-1.72241	7.2371e-12
ENSG00000118292.8	C1orf54	-1.72332	0.00251908
ENSG00000135272.9	MDFIC	-1.72441	8.70653e-07
ENSG00000177565.15	TBL1XR1	-1.72885	1.70246e-11
ENSG00000278023.4	RDM1	-1.73318	2.95995e-05
ENSG00000096433.10	ITPR3	-1.73348	2.86105e-10
ENSG00000166938.12	DIS3L	-1.73495	3.031e-11
ENSG00000105483.16	CARD8	-1.73557	3.24608e-10
ENSG00000128272.14	ATF4	-1.73801	3.04992e-09
ENSG00000141337.12	ARSG	-1.73955	1.29518e-09
ENSG00000111801.15	BTN3A3	-1.74037	6.8074e-08
ENSG00000146386.7	ABRACL	-1.74148	6.11013e-09
ENSG00000056972.18	TRAF3IP2	-1.74434	1.10332e-08
ENSG00000263001.5	GTF2I	-1.74444	1.73991e-12
ENSG00000077713.18	SLC25A43	-1.74491	2.76101e-09
ENSG00000107262.17	BAG1	-1.74546	4.08442e-11
ENSG00000006282.20	SPATA20	-1.74758	1.61108e-12
ENSG00000166582.9	CENPV	-1.74922	2.13695e-10
ENSG00000170425.3	ADORA2B	-1.74969	3.17342e-11
ENSG00000167642.12	SPINT2	-1.74972	8.13798e-11
ENSG00000198833.6	UBE2J1	-1.75051	1.33519e-11
ENSG00000198331.10	HYLS1	-1.751	2.37217e-08
ENSG00000090861.15	AARS	-1.75396	1.85177e-09
ENSG00000110321.15	EIF4G2	-1.75696	3.0634e-13
ENSG00000132589.15	FLOT2	-1.75697	1.20708e-10
ENSG00000104689.9	TNFRSF10A	-1.7574	5.69596e-12
ENSG00000165501.16	LRR1	-1.75795	1.91019e-09
ENSG00000092853.13	CLSPN	-1.76022	2.54446e-07
ENSG00000006555.10	TTC22	-1.76052	0.000601481
ENSG00000100823.11	APEX1	-1.76083	9.34192e-09
ENSG00000140398.13	NEIL1	-1.76161	1.87832e-09
ENSG00000124782.19	RREB1	-1.76338	2.89908e-08
ENSG00000137497.17	NUMA1	-1.76352	4.01894e-11
ENSG00000178295.14	GEN1	-1.76642	2.41526e-10
ENSG00000168003.16	SLC3A2	-1.76704	1.89008e-07
ENSG00000105088.8	OLFM2	-1.76729	9.55933e-07
ENSG00000108557.17	RAI1	-1.76745	1.60892e-09
ENSG00000105997.22	HOXA3	-1.76815	0.000131752
ENSG00000205336.11	ADGRG1	-1.76874	1.5437e-05
ENSG00000174501.14	ANKRD36C	-1.76963	2.74227e-10
ENSG00000131153.8	GINS2	-1.77006	1.28653e-08
ENSG00000161921.14	CXCL16	-1.77063	9.24237e-08
ENSG00000165474.5	GJB2	-1.77144	7.50007e-10
ENSG00000138346.14	DNA2	-1.77239	1.02149e-10
ENSG00000065150.18	IPO5	-1.7729	4.23808e-12
ENSG00000070669.16	ASNS	-1.77343	1.68383e-06
ENSG00000183150.7	GPR19	-1.77344	0.00312956
ENSG00000064012.21	CASP8	-1.78036	2.1603e-12
ENSG00000070756.13	PABPC1	-1.78262	1.7495e-10
ENSG00000128408.8	RIBC2	-1.78404	2.01293e-06
ENSG00000058804.11	NDC1	-1.78406	2.95006e-12
ENSG00000146054.17	TRIM7	-1.78409	8.35502e-10
ENSG00000211450.9	C11orf31	-1.78475	1.3435e-07
ENSG00000077348.8	EXOSC5	-1.78644	1.81687e-09
ENSG00000170647.3	TMEM133	-1.79053	2.006e-08
ENSG00000147862.14	NFIB	-1.79214	4.77741e-08
ENSG00000213186.7	TRIM59	-1.79282	1.56207e-07
ENSG00000167604.13	NFKBID	-1.79406	7.79614e-06
ENSG00000099810.18	MTAP	-1.79432	1.14172e-13
ENSG00000164484.11	TMEM200A	-1.79514	5.80719e-12
ENSG00000180891.12	CUEDC1	-1.79593	9.18957e-09
ENSG00000197457.9	STMN3	-1.79752	2.22102e-11
ENSG00000104611.11	SH2D4A	-1.79818	7.7054e-12
ENSG00000149089.12	APIP	-1.79966	2.41526e-10
ENSG00000233493.3	TMEM238	-1.80213	0.000857705
ENSG00000184445.11	KNTC1	-1.80287	7.92691e-14
ENSG00000166295.8	ANAPC16	-1.80763	7.79225e-13
ENSG00000214717.10	ZBED1	-1.80764	2.90826e-06
ENSG00000135842.16	FAM129A	-1.8118	1.30356e-12
ENSG00000213123.10	TCTEX1D2	-1.81215	0.00412373
ENSG00000189362.11	NEMP2	-1.81346	1.41744e-09
ENSG00000102317.17	RBM3	-1.8139	6.46841e-10
ENSG00000143578.15	CREB3L4	-1.81587	2.93137e-09
ENSG00000088305.18	DNMT3B	-1.81652	7.24164e-09
ENSG00000204304.11	PBX2	-1.81658	8.20616e-12
ENSG00000234602.7	MCIDAS	-1.81714	4.46708e-07
ENSG00000176422.12	SPRYD4	-1.81717	9.77737e-09
ENSG00000176834.13	VSIG10	-1.81861	1.84663e-13
ENSG00000175334.7	BANF1	-1.82237	7.81187e-09
ENSG00000149636.15	DSN1	-1.82322	2.00133e-10
ENSG00000092036.16	HAUS4	-1.82421	1.41114e-10
ENSG00000134824.13	FADS2	-1.82429	4.49315e-08
ENSG00000163781.12	TOPBP1	-1.82841	4.52848e-13
ENSG00000131187.9	F12	-1.83063	2.53296e-08
ENSG00000139209.15	SLC38A4	-1.83095	3.84758e-06
ENSG00000093010.11	COMT	-1.84124	3.1288e-10
ENSG00000162909.17	CAPN2	-1.84424	5.09693e-15
ENSG00000146281.5	PM20D2	-1.84592	1.27195e-13
ENSG00000104964.14	AES	-1.84712	7.79715e-13
ENSG00000129255.14	MPDU1	-1.84894	3.5496e-13
ENSG00000143409.15	FAM63A	-1.84972	6.00616e-05
ENSG00000273079.4	GRIN2B	-1.85116	1.57855e-11
ENSG00000239697.10	TNFSF12	-1.85135	0.00118235
ENSG00000163702.18	IL17RC	-1.8515	6.17861e-10
ENSG00000184845.3	DRD1	-1.85156	8.13666e-07
ENSG00000159173.18	TNNI1	-1.85795	7.78728e-07
ENSG00000101447.13	FAM83D	-1.85957	1.82149e-07
ENSG00000064886.13	CHI3L2	-1.86068	0.00251908
ENSG00000133315.10	MACROD1	-1.86069	7.41678e-10
ENSG00000152422.15	XRCC4	-1.86568	7.50817e-11
ENSG00000132326.11	PER2	-1.8661	1.23004e-09
ENSG00000077942.18	FBLN1	-1.86691	1.11486e-06
ENSG00000152558.14	TMEM123	-1.87019	4.83673e-12
ENSG00000122786.19	CALD1	-1.8702	6.99011e-12
ENSG00000125319.14	C17orf53	-1.87028	2.77649e-09
ENSG00000139514.12	SLC7A1	-1.87031	2.9504e-09
ENSG00000108679.12	LGALS3BP	-1.87107	4.07207e-12
ENSG00000136827.11	TOR1A	-1.87359	1.22324e-12
ENSG00000111490.12	TBC1D30	-1.87454	2.55327e-11
ENSG00000116815.15	CD58	-1.87544	9.8814e-12
ENSG00000010803.16	SCMH1	-1.87939	4.23808e-12
ENSG00000118557.15	PMFBP1	-1.87973	5.42724e-09
ENSG00000125089.16	SH3TC1	-1.88145	1.0462e-07
ENSG00000147403.16	RPL10	-1.88197	5.51554e-12
ENSG00000006634.7	DBF4	-1.88238	3.00268e-10
ENSG00000066379.14	ZNRD1	-1.88361	1.63528e-10
ENSG00000176978.13	DPP7	-1.88402	1.62576e-13
ENSG00000108854.15	SMURF2	-1.8868	7.13405e-14
ENSG00000180198.15	RCC1	-1.88771	1.71716e-12
ENSG00000132199.18	ENOSF1	-1.88774	5.70742e-14
ENSG00000145391.13	SETD7	-1.88785	4.12554e-12
ENSG00000089157.15	RPLP0	-1.88795	2.05352e-12
ENSG00000156508.17	EEF1A1	-1.88825	2.37283e-14
ENSG00000128965.11	CHAC1	-1.89027	2.51722e-06
ENSG00000138792.9	ENPEP	-1.89223	3.40938e-08
ENSG00000163072.14	NOSTRIN	-1.89448	2.88482e-07
ENSG00000008394.12	MGST1	-1.89495	1.68118e-11
ENSG00000132773.11	TOE1	-1.89649	1.00884e-10
ENSG00000151150.20	ANK3	-1.89802	2.75489e-11
ENSG00000183684.7	ALYREF	-1.90052	6.16938e-11
ENSG00000121281.12	ADCY7	-1.90192	1.03013e-11
ENSG00000134684.10	YARS	-1.90352	9.47745e-09
ENSG00000261408.5	TEN1-CDK3	-1.90627	8.42231e-05
ENSG00000134470.19	IL15RA	-1.90674	1.00498e-07
ENSG00000175592.8	FOSL1	-1.90738	2.94716e-10
ENSG00000159958.4	TNFRSF13C	-1.90806	0.000205359
ENSG00000187741.14	FANCA	-1.90832	2.8444e-15
ENSG00000197324.8	LRP10	-1.9097	2.83523e-10
ENSG00000083454.21	P2RX5	-1.91064	2.71206e-05
ENSG00000129455.15	KLK8	-1.91126	2.35168e-10
ENSG00000136026.13	CKAP4	-1.91216	2.89631e-13
ENSG00000148680.15	HTR7	-1.91281	7.16781e-13
ENSG00000151846.8	PABPC3	-1.91284	3.54416e-11
ENSG00000105048.16	TNNT1	-1.91524	3.07867e-13
ENSG00000154237.12	LRRK1	-1.91541	1.46564e-11
ENSG00000188039.13	NWD1	-1.91669	0.00114467
ENSG00000079215.13	SLC1A3	-1.91814	1.61919e-10
ENSG00000142303.13	ADAMTS10	-1.91952	1.48699e-07
ENSG00000145431.10	PDGFC	-1.92294	1.0437e-12
ENSG00000171408.13	PDE7B	-1.92295	7.76436e-05
ENSG00000118495.18	PLAGL1	-1.92329	1.45251e-12
ENSG00000128050.8	PAICS	-1.92607	1.85574e-13
ENSG00000060749.14	QSER1	-1.92817	1.41267e-12
ENSG00000122483.17	CCDC18	-1.9289	6.47949e-13
ENSG00000269190.5	FBXO17	-1.9293	3.7005e-10
ENSG00000092758.15	COL9A3	-1.92985	5.0725e-13
ENSG00000105559.11	PLEKHA4	-1.93167	2.59511e-10
ENSG00000006468.13	ETV1	-1.93389	3.93137e-11
ENSG00000120896.13	SORBS3	-1.93442	6.37871e-10
ENSG00000080822.16	CLDND1	-1.93508	3.5226e-16
ENSG00000136813.14	KIAA0368	-1.93557	8.85023e-16
ENSG00000161249.20	DMKN	-1.93573	5.79211e-15
ENSG00000074657.13	ZNF532	-1.93662	1.1947e-11
ENSG00000079999.13	KEAP1	-1.93703	7.9987e-14
ENSG00000065621.14	GSTO2	-1.93884	2.52596e-16
ENSG00000150782.11	IL18	-1.9395	2.58234e-12
ENSG00000196975.15	ANXA4	-1.94153	3.82404e-13
ENSG00000127928.12	GNGT1	-1.94484	0.000274857
ENSG00000172340.14	SUCLG2	-1.9451	2.78201e-11
ENSG00000184363.9	PKP3	-1.94549	6.56764e-11
ENSG00000102908.20	NFAT5	-1.94716	4.02107e-12
ENSG00000175197.10	DDIT3	-1.9475	7.4105e-09
ENSG00000106268.15	NUDT1	-1.95017	7.93528e-08
ENSG00000141736.13	ERBB2	-1.95123	2.06861e-14
ENSG00000055732.12	MCOLN3	-1.95246	2.37494e-12
ENSG00000107874.10	CUEDC2	-1.95274	9.42364e-13
ENSG00000213551.4	DNAJC9	-1.95508	4.13105e-14
ENSG00000182463.15	TSHZ2	-1.95878	8.87474e-06
ENSG00000181472.4	ZBTB2	-1.96126	5.02935e-12
ENSG00000023697.12	DERA	-1.96174	4.16333e-12
ENSG00000165891.15	E2F7	-1.96732	6.47757e-12
ENSG00000168615.11	ADAM9	-1.9681	9.8427e-16
ENSG00000272058.2	FAM231D	-1.97145	0.0004394
ENSG00000221869.4	CEBPD	-1.97613	3.00983e-06
ENSG00000183853.17	KIRREL	-1.97695	6.73646e-14
ENSG00000121318.2	TAS2R10	-1.97702	0.00381256
ENSG00000122642.10	FKBP9	-1.97721	4.58311e-14
ENSG00000128283.6	CDC42EP1	-1.97821	8.4e-11
ENSG00000160949.16	TONSL	-1.97913	2.49556e-11
ENSG00000091136.13	LAMB1	-1.98534	1.27949e-14
ENSG00000214960.9	ISPD	-1.98545	6.67023e-06
ENSG00000099901.16	RANBP1	-1.98859	7.05448e-12
ENSG00000105219.8	CNTD2	-1.99216	1.92703e-06
ENSG00000168453.14	HR	-1.99243	9.90643e-11
ENSG00000072864.12	NDE1	-1.99481	6.19676e-13
ENSG00000163125.15	RPRD2	-1.99552	7.51239e-12
ENSG00000075643.5	MOCOS	-1.99785	6.52605e-14
ENSG00000012171.17	SEMA3B	-1.99847	1.69929e-13
ENSG00000160117.14	ANKLE1	-1.9995	1.13664e-09
ENSG00000170275.14	CRTAP	-1.99994	1.0492e-11
ENSG00000170677.5	SOCS6	-2.00095	9.90725e-17
ENSG00000175505.10	CLCF1	-2.00224	1.57741e-08
ENSG00000010292.12	NCAPD2	-2.00476	1.07194e-11
ENSG00000183814.15	LIN9	-2.0094	2.91212e-10
ENSG00000175643.8	RMI2	-2.01189	3.68862e-10
ENSGR0000214717.10	ZBED1	-2.02082	8.10979e-11
ENSG00000092929.11	UNC13D	-2.02146	1.94887e-10
ENSG00000139178.10	C1RL	-2.02287	3.6861e-15
ENSG00000182749.5	PAQR7	-2.0256	1.34899e-12
ENSG00000159055.3	MIS18A	-2.02618	4.01868e-11
ENSG00000142856.16	ITGB3BP	-2.02854	7.00252e-13
ENSG00000094804.9	CDC6	-2.02861	4.33089e-10
ENSG00000102804.14	TSC22D1	-2.03123	5.97265e-18
ENSG00000156853.11	ZNF689	-2.0327	3.39444e-09
ENSG00000167779.7	IGFBP6	-2.03273	5.74682e-11
ENSG00000135446.16	CDK4	-2.03671	7.89545e-14
ENSG00000138738.10	PRDM5	-2.03843	1.58256e-09
ENSG00000204540.10	PSORS1C1	-2.03975	2.73524e-06
ENSG00000143458.11	GABPB2	-2.0415	3.96963e-13
ENSG00000185480.11	PARPBP	-2.04336	2.22106e-10
ENSG00000126895.13	AVPR2	-2.04339	0.000195961
ENSG00000158373.8	HIST1H2BD	-2.04735	3.65015e-11
ENSG00000035141.7	FAM136A	-2.04805	1.24361e-13
ENSG00000015171.18	ZMYND11	-2.04924	1.39595e-14
ENSG00000124795.14	DEK	-2.04934	2.43851e-15
ENSG00000274750.2	HIST1H3E	-2.05575	2.84334e-12
ENSG00000101972.18	STAG2	-2.05587	1.72764e-12
ENSG00000152705.7	CATSPER3	-2.05599	0.00187143
ENSG00000157992.12	KRTCAP3	-2.05621	8.87129e-13
ENSG00000138759.17	FRAS1	-2.05657	2.29538e-16
ENSG00000268223.3	ARL14EPL	-2.05773	1.26588e-07
ENSG00000123416.15	TUBA1B	-2.06043	3.20948e-16
ENSG00000146918.19	NCAPG2	-2.06107	1.6457e-14
ENSG00000105486.13	LIG1	-2.06675	1.4252e-12
ENSG00000156510.12	HKDC1	-2.06689	1.25828e-07
ENSG00000198363.15	ASPH	-2.07293	6.03624e-19
ENSG00000204580.11	DDR1	-2.07359	1.98761e-15
ENSG00000147010.17	SH3KBP1	-2.07367	1.08006e-15
ENSG00000144395.17	CCDC150	-2.07469	8.18094e-15
ENSG00000161618.9	ALDH16A1	-2.0775	7.95093e-11
ENSG00000196420.7	S100A5	-2.0782	0.000120139
ENSG00000197245.5	FAM110D	-2.07864	0.00171094
ENSG00000090447.11	TFAP4	-2.0794	3.4367e-13
ENSG00000078900.14	TP73	-2.08086	9.73433e-08
ENSG00000187678.8	SPRY4	-2.08187	1.23691e-13
ENSG00000168918.13	INPP5D	-2.08313	2.0098e-05
ENSG00000144366.15	GULP1	-2.08616	1.75128e-15
ENSG00000137693.13	YAP1	-2.087	4.49652e-17
ENSG00000204613.10	TRIM10	-2.08862	2.42985e-05
ENSG00000179546.4	HTR1D	-2.09029	3.7742e-07
ENSG00000101003.9	GINS1	-2.09424	7.37535e-12
ENSG00000150722.10	PPP1R1C	-2.0957	5.88912e-10
ENSG00000167711.13	SERPINF2	-2.10185	1.14915e-07
ENSG00000120334.15	CENPL	-2.10351	1.20189e-11
ENSG00000162522.10	KIAA1522	-2.10427	1.76386e-12
ENSG00000136122.15	BORA	-2.10612	1.73162e-11
ENSG00000167900.11	TK1	-2.10614	0.0093779
ENSG00000168143.8	FAM83B	-2.1062	3.17476e-13
ENSG00000069399.12	BCL3	-2.10706	5.08577e-08
ENSG00000168393.12	DTYMK	-2.10793	1.21629e-15
ENSG00000105971.14	CAV2	-2.11029	4.55795e-16
ENSG00000270276.2	HIST2H4B	-2.115	1.82842e-09
ENSG00000115252.18	PDE1A	-2.11588	0.000187689
ENSG00000143418.19	CERS2	-2.11738	7.85864e-12
ENSG00000177238.13	TRIM72	-2.11739	2.00813e-16
ENSG00000166801.15	FAM111A	-2.11786	5.2552e-16
ENSG00000077312.8	SNRPA	-2.11992	7.16781e-13
ENSG00000164032.11	H2AFZ	-2.12345	8.66774e-13
ENSG00000134247.9	PTGFRN	-2.12347	3.82517e-17
ENSG00000127995.16	CASD1	-2.12456	6.79908e-12
ENSG00000060138.12	YBX3	-2.12502	1.67081e-11
ENSG00000142765.17	SYTL1	-2.12547	7.26599e-17
ENSG00000177694.14	NAALADL2	-2.12659	1.55525e-08
ENSG00000064763.10	FAR2	-2.12876	9.53749e-14
ENSG00000256043.2	CTSO	-2.13272	1.27975e-06
ENSG00000100298.15	APOBEC3H	-2.13279	0.00735613
ENSG00000166681.13	NGFRAP1	-2.13325	1.41982e-16
ENSG00000119383.19	PPP2R4	-2.13373	1.05145e-16
ENSG00000174547.13	MRPL11	-2.13481	1.08662e-12
ENSG00000141510.16	TP53	-2.13946	9.80022e-11
ENSG00000111077.17	TNS2	-2.13985	1.86204e-14
ENSG00000279765.3	RP11-437B10.1	-2.14345	3.85494e-10
ENSG00000175315.2	CST6	-2.14673	7.35234e-10
ENSG00000152082.13	MZT2B	-2.1472	3.43286e-12
ENSG00000270882.2	HIST2H4A	-2.1497	7.06534e-11
ENSG00000196141.12	SPATS2L	-2.15175	6.00643e-17
ENSG00000109685.17	WHSC1	-2.15418	4.69757e-15
ENSG00000158234.12	FAIM	-2.15421	3.36712e-13
ENSG00000140025.15	EFCAB11	-2.15489	9.69518e-10
ENSG00000204387.12	C6orf48	-2.15527	9.3552e-18
ENSG00000196584.2	XRCC2	-2.15918	1.10634e-12
ENSG00000173918.14	C1QTNF1	-2.1597	6.42424e-08
ENSG00000031691.6	CENPQ	-2.16182	2.25559e-10
ENSG00000101188.4	NTSR1	-2.16203	1.58931e-19
ENSG00000235750.9	KIAA0040	-2.16441	3.02785e-18
ENSG00000173575.18	CHD2	-2.16705	1.91116e-20
ENSG00000065613.13	SLK	-2.16733	1.86175e-19
ENSG00000181885.18	CLDN7	-2.16745	3.37959e-19
ENSG00000099994.10	SUSD2	-2.17111	3.08281e-14
ENSG00000183742.12	MACC1	-2.17118	1.39315e-14
ENSG00000120802.13	TMPO	-2.17595	6.25599e-15
ENSG00000107816.17	LZTS2	-2.17704	2.17326e-17
ENSG00000164611.12	PTTG1	-2.18111	5.19393e-12
ENSG00000171960.10	PPIH	-2.18117	1.27692e-14
ENSG00000165152.8	TMEM246	-2.18581	7.66673e-15
ENSG00000170142.11	UBE2E1	-2.1861	3.8529e-16
ENSG00000171206.13	TRIM8	-2.18803	4.34887e-11
ENSG00000183760.10	PAPL	-2.18832	3.45232e-09
ENSG00000169047.5	IRS1	-2.18904	2.09861e-16
ENSG00000151725.11	CENPU	-2.19019	5.85403e-13
ENSG00000184254.16	ALDH1A3	-2.19057	1.65941e-15
ENSG00000094916.13	CBX5	-2.19066	1.72269e-19
ENSG00000172086.7	KRCC1	-2.19185	5.5956e-11
ENSG00000106868.16	SUSD1	-2.1919	1.71519e-12
ENSG00000162368.13	CMPK1	-2.19232	4.43761e-19
ENSG00000101280.7	ANGPT4	-2.19409	0.000870725
ENSG00000134762.16	DSC3	-2.1947	2.58132e-12
ENSG00000058729.10	RIOK2	-2.19883	2.26352e-16
ENSG00000122863.5	CHST3	-2.19894	2.381e-12
ENSG00000170004.16	CHD3	-2.20025	9.37425e-20
ENSG00000184271.15	POU6F1	-2.20216	6.82386e-07
ENSG00000101311.15	FERMT1	-2.20699	1.73027e-15
ENSG00000184292.6	TACSTD2	-2.20845	0.00111912
ENSG00000147889.16	CDKN2A	-2.20877	3.36649e-14
ENSG00000104889.4	RNASEH2A	-2.2155	1.21171e-13
ENSG00000183032.10	SLC25A21	-2.21694	6.09385e-05
ENSG00000049618.21	ARID1B	-2.2175	6.18773e-13
ENSG00000197536.10	C5orf56	-2.22059	7.42352e-05
ENSG00000165490.12	DDIAS	-2.22291	1.816e-12
ENSG00000166888.10	STAT6	-2.22341	6.78149e-20
ENSG00000134802.17	SLC43A3	-2.22398	2.99038e-13
ENSG00000167670.15	CHAF1A	-2.224	1.54941e-10
ENSG00000100784.9	RPS6KA5	-2.22731	2.16733e-19
ENSG00000153885.14	KCTD15	-2.22842	1.47911e-12
ENSG00000114942.13	EEF1B2	-2.22949	1.98836e-18
ENSG00000135074.15	ADAM19	-2.2298	1.13024e-18
ENSG00000099377.13	HSD3B7	-2.23082	2.61041e-07
ENSG00000107960.10	OBFC1	-2.23434	1.98639e-18
ENSG00000138658.15	ZGRF1	-2.23619	3.47905e-18
ENSG00000107829.13	FBXW4	-2.24109	5.80403e-15
ENSG00000168077.13	SCARA3	-2.24168	4.08055e-15
ENSG00000143612.18	C1orf43	-2.24404	4.84423e-15
ENSG00000136824.18	SMC2	-2.24672	2.82598e-16
ENSG00000159166.13	LAD1	-2.24693	1.61745e-16
ENSG00000118640.10	VAMP8	-2.2472	3.28474e-11
ENSG00000058056.8	USP13	-2.24721	3.51577e-17
ENSG00000115504.14	EHBP1	-2.24932	1.22884e-16
ENSG00000154920.14	EME1	-2.25212	1.13684e-13
ENSG00000196275.13	GTF2IRD2	-2.25309	1.7521e-08
ENSG00000119669.4	IRF2BPL	-2.25333	1.45788e-09
ENSG00000172167.7	MTBP	-2.25347	1.96412e-16
ENSG00000136193.16	SCRN1	-2.2536	1.13275e-18
ENSG00000129451.11	KLK10	-2.25384	3.7243e-08
ENSG00000070950.9	RAD18	-2.25659	9.73765e-15
ENSG00000137135.17	ARHGEF39	-2.25861	1.39903e-13
ENSG00000071539.13	TRIP13	-2.25892	6.82231e-17
ENSG00000162006.9	MSLNL	-2.26048	3.24474e-06
ENSG00000186638.15	KIF24	-2.26189	1.83872e-12
ENSG00000187109.13	NAP1L1	-2.26258	1.66833e-19
ENSG00000164087.7	POC1A	-2.2639	1.72215e-11
ENSG00000120093.11	HOXB3	-2.26715	1.13712e-09
ENSG00000184260.5	HIST2H2AC	-2.26735	0.00506655
ENSG00000132128.16	LRRC41	-2.27142	1.03666e-17
ENSG00000114346.13	ECT2	-2.27261	1.26787e-14
ENSG00000065361.14	ERBB3	-2.27338	1.18974e-20
ENSG00000172819.16	RARG	-2.27488	1.72724e-15
ENSG00000101224.17	CDC25B	-2.27887	5.78484e-20
ENSG00000275714.1	HIST1H3A	-2.27921	0.00512561
ENSG00000169247.11	SH3TC2	-2.27924	2.54027e-14
ENSG00000103355.12	PRSS33	-2.28249	0.00254362
ENSG00000165376.10	CLDN2	-2.28344	1.53051e-07
ENSG00000167325.14	RRM1	-2.29145	1.369e-16
ENSG00000164483.16	SAMD3	-2.29542	7.74191e-10
ENSG00000023892.10	DEF6	-2.29546	3.48364e-16
ENSG00000037965.5	HOXC8	-2.29594	0.000359368
ENSG00000250254.1	PTTG2	-2.29801	0.000603029
ENSG00000127564.16	PKMYT1	-2.29803	8.94946e-12
ENSG00000178878.12	APOLD1	-2.3005	4.10207e-08
ENSG00000164237.8	CMBL	-2.30204	2.15971e-13
ENSG00000160447.6	PKN3	-2.30249	2.01034e-17
ENSG00000136147.16	PHF11	-2.3119	4.95717e-12
ENSG00000100906.10	NFKBIA	-2.31191	5.37407e-17
ENSG00000164045.11	CDC25A	-2.31665	4.76823e-10
ENSG00000112118.17	MCM3	-2.31673	2.98417e-18
ENSG00000164520.11	RAET1E	-2.31773	2.93206e-07
ENSG00000196754.10	S100A2	-2.31809	1.46632e-12
ENSG00000114779.19	ABHD14B	-2.32042	2.51433e-16
ENSG00000188549.12	C15orf52	-2.32092	1.88026e-15
ENSG00000144354.13	CDCA7	-2.3211	2.37552e-19
ENSG00000185332.6	TMEM105	-2.32477	8.95706e-06
ENSG00000070614.14	NDST1	-2.32612	8.1637e-18
ENSG00000092470.11	WDR76	-2.32895	1.86316e-16
ENSG00000171903.16	CYP4F11	-2.33094	4.08055e-15
ENSG00000134294.13	SLC38A2	-2.33323	5.57637e-16
ENSG00000065618.16	COL17A1	-2.33382	1.83391e-11
ENSG00000173272.13	MZT2A	-2.33743	3.57975e-16
ENSG00000101412.12	E2F1	-2.33824	1.02531e-09
ENSG00000082781.11	ITGB5	-2.34047	1.7927e-19
ENSG00000159374.17	M1AP	-2.341	3.57186e-16
ENSG00000099194.5	SCD	-2.34517	8.88275e-18
ENSG00000072952.18	MRVI1	-2.35059	1.2499e-15
ENSG00000168404.12	MLKL	-2.35064	5.70742e-14
ENSG00000001036.13	FUCA2	-2.35284	2.02409e-15
ENSG00000132698.13	RAB25	-2.35647	1.1828e-18
ENSG00000156535.13	CD109	-2.35773	1.04924e-22
ENSG00000141738.13	GRB7	-2.35878	4.75739e-18
ENSG00000118526.6	TCF21	-2.35928	0.00231959
ENSG00000153944.10	MSI2	-2.35957	4.21531e-23
ENSG00000221829.9	FANCG	-2.35967	1.07089e-16
ENSG00000162777.16	DENND2D	-2.3616	1.21225e-18
ENSG00000134755.14	DSC2	-2.36238	1.90554e-19
ENSG00000125871.13	MGME1	-2.36345	1.15538e-18
ENSG00000138172.10	CALHM2	-2.36409	1.89986e-18
[truncated: 448 more rows]
