# Supplementary material for: Integrative Transcriptomic Network Analysis of Butyrate Treated Colorectal Cancer Cells
Source: Cancers (Basel). 2021 Feb 5;13(4):636. doi: 10.3390/cancers13040636 (PMC7914650; doi:10.3390/cancers13040636)
Supplement: Supplementary file 1 [file cancers-13-00636-s001.zip › cancers-1066397-supplementary-update/Table S3_Transcription factor analyses.xlsx]

## Sheet: ChEA3 TF rankings
Supplementary Table_ChEA3 rankings of butyrate-associated transcription factors in HCT116 cells
Query Name	Rank	TF	Score	Library	Overlapping_Genes
gene_set_query	1	FOXM1	3.167	Literature ChIP-seq,4;ARCHS4 Coexpression,8;ENCODE ChIP-seq,2;Enrichr Queries,3;ReMap ChIP-seq,1;GTEx Coexpression,1	EHF,TMEM97,SMC4,SMC2,NDST1,CREB3L4,STMN1,GTSE1,IER3,CDK5RAP2,WDHD1,MBNL1,DKK1,WDR76,CLDN6,DEPDC1B,MTHFD2,DDIT4,HOXB3,PRR11,HOXB6,RHNO1,ASF1B,ATF4,HOXB5,PIF1,CDCA2,PARPBP,CDCA3,SHMT2,CDCA5,CDCA7,CDCA8,NCAPG,SKA3,IQGAP3,NCAPH,SKA1,RAD21,PLK4,GPR15,PLK1,FN1,CDC6,DHFR,FOSL1,COL1A1,FAM111A,RNF224,SASS6,FAT2,RAD18,GPR19,NCAPG2,RPLP0,HIST2H2AB,SMG9,FMN1,STON2,HIST2H2AC,TMEM189,TUBA1B,CHAF1A,TRIM7,NUF2,H…
gene_set_query	2	CENPA	3.5	ARCHS4 Coexpression,2;GTEx Coexpression,5	TONSL,MKI67,SMC4,SMC2,CDC20,CHEK1,RCC1,FBXO5,GTSE1,TMPO,WDHD1,ESCO2,WDR76,DEPDC1B,NEIL3,DNA2,KIF20A,KIF20B,PRR11,RHNO1,ASF1B,PIF1,PARPBP,CDCA2,CDCA3,CDCA5,CDCA7,CDCA8,NCAPG,SKA3,IQGAP3,NCAPH,SKA1,BRIP1,RACGAP1,RAD21,PLK4,CDT1,DDIAS,XRCC2,RCC2,PLK1,CDC6,PAICS,ZWINT,DHFR,TPX2,ANLN,POLA2,SASS6,RAD18,APOBEC3B,TOP2A,FEN1,NCAPG2,RPLP0,KIF14,BRCA1,KIF11,BRCA2,KIF15,TUBA1B,CHAF1A,MIS18BP1,NUF2,PBK,TK1,ZN…
gene_set_query	3	ZNF367	3.667	ARCHS4 Coexpression,5;Enrichr Queries,2;GTEx Coexpression,4	LRR1,TMEM97,MKI67,SMC4,SMC2,CDC20,CHEK1,STMN1,RCC1,FBXO5,GTSE1,TMPO,WDHD1,MBNL1,ESCO2,WDR76,DEPDC1B,NEIL3,MTHFD2,DDIT4,DNA2,KIF20A,KIF20B,PRR11,ATF3,ASF1B,PIF1,CDCA2,ABCB1,PARPBP,CDCA3,CDCA5,MEPCE,CDCA7,CDCA8,NCAPG,SKA3,IQGAP3,NCAPH,SKA1,BRIP1,DSN1,RACGAP1,HIST1H3H,HIST1H3B,PLK4,CDT1,JUN,DDIAS,XRCC2,PLK1,CDC6,GP6,PAICS,ZWINT,DHFR,POLA1,TPX2,ANLN,POLA2,SASS6,ANP32E,RAD18,APOBEC3B,TOP2A,FEN1,SUV39H…
gene_set_query	4	E2F7	10.2	Literature ChIP-seq,25;ARCHS4 Coexpression,3;Enrichr Queries,5;ReMap ChIP-seq,9;GTEx Coexpression,9	ATF1,SMC4,SMC2,NDST1,CREB3L1,STMN1,HOXA3,HOXA1,GTSE1,WDHD1,DAPK3,WDR76,CLDN6,DEPDC1B,HOXB9,MTHFD2,DDIT3,DDIT4,MAP1A,CLDN7,HOXB4,HOXB3,HOXB8,PRR11,HOXB6,ATF3,ASF1B,ATF4,HOXB5,PIF1,CDCA2,PARPBP,CDCA3,CDCA5,MEPCE,CDCA7,CDCA8,NCAPG,CLCNKA,BAZ2B,SKA3,IQGAP3,NCAPH,SKA1,RAD21,SERPINH1,PLK4,JUN,GPR15,PLK1,FN1,NR2F1,CDC6,FOSL1,COL1A1,DHFR,MOV10,MEX3A,TRIP6,SASS6,FAT4,RAD18,NCAPG2,HIST2H2AB,CSAD,HIST2H2AC,…
gene_set_query	5	TFDP1	18.75	ARCHS4 Coexpression,23;Enrichr Queries,23;ReMap ChIP-seq,26;GTEx Coexpression,3	DQX1,ZMYND8,TONSL,KEAP1,TMEM97,MKI67,SMC4,SMC2,CDC20,FAM110D,CHEK1,STMN1,RCC1,FBXO6,FBXO5,GTSE1,SAMD10,TMPO,IER3,WDHD1,PAQR7,NUP210,TANGO2,ESCO2,WDR76,DEPDC1B,NEIL3,MTHFD2,DDIT4,HOXB3,TRIB3,KIF20A,KIF20B,ATF5,HOXB8,PRR11,TRIM10,STX1A,HOXB6,RHNO1,ASF1B,CFAP99,HOXB5,PIF1,CDCA2,PARPBP,SET,CDCA3,HIST1H3J,SHMT2,CDCA5,MEPCE,CDCA7,CDCA8,NCAPG,CEND1,SKA3,IQGAP3,NCAPH,SKA1,BRIP1,GJC2,HIST1H3A,RACGAP1,RAD2…
gene_set_query	6	PA2G4	20.5	ARCHS4 Coexpression,11;GTEx Coexpression,30	ERCC6L,DSCC1,HJURP,BUB1B,MKI67,SMC4,SMC2,IPO5,EEF1B2,CDC20,CHEK1,NUSAP1,RCC1,BANF1,GTSE1,TMPO,WDHD1,BORA,ESCO2,WDR76,CDC25A,NEIL3,MELK,HNRNPUL1,MTHFD2,TIMELESS,PPIH,KIF20B,TP53,SNRPA,SET,RNASEH2A,SHMT2,CDCA5,CDCA7,NCAPG,CDCA8,HMMR,SKA3,PKMYT1,SKA1,NCAPH,RAD51AP1,CCNB1,RACGAP1,ORC1,FANCI,CDT1,STIL,UBE2C,CBX3,RCC2,XRCC2,ALYREF,PLK1,PYCR1,CDC6,PAICS,LSM4,ZWINT,DHFR,POLA1,TPX2,KIF18B,KIF4A,CDK1,ANP32…
gene_set_query	7	E2F1	28	Literature ChIP-seq,35;ARCHS4 Coexpression,21;ENCODE ChIP-seq,31;Enrichr Queries,4;ReMap ChIP-seq,75;GTEx Coexpression,2	GABPB2,TMEM97,SMC4,SMC2,PREX1,CREB3L4,STMN1,HOXA3,PGLYRP1,GTSE1,PRKACB,CDK5RAP2,IER3,WDHD1,MBNL1,CXADR,MBNL2,NUP210,SYTL1,WDR76,CLDN6,DEPDC1B,MTAP,MTHFD2,DDIT4,CLDN7,PSME1,TYRO3,FAR2,PRR11,ATF3,RHNO1,ASF1B,PIF1,CDCA2,SET,ABCB1,PARPBP,CDCA3,SHMT2,CDCA5,MEPCE,CDCA7,CDCA8,NCAPG,SKA3,IQGAP3,SLC5A3,NCAPH,SKA1,S100A13,HOXC4,HOXC8,HOXC6,PLK4,JUN,ABCA5,PLK1,FN1,NR1D2,ABCA7,CDC6,TEX37,PRDX6,RPL3L,DHFR,FOS…
gene_set_query	8	DNMT1	29	ARCHS4 Coexpression,52;GTEx Coexpression,6	LRR1,TONSL,MKI67,SMC4,SMC2,CDC20,MTBP,CHEK1,RCC1,FBXO5,GTSE1,TMPO,WDHD1,NUP210,RIIAD1,ESCO2,WDR76,DEPDC1B,NEIL3,KIF20A,KIF20B,PRR11,ASF1B,GRB7,CDCA2,CDCA3,CDCA5,CDCA8,NCAPG,SKA3,IQGAP3,NCAPH,SKA1,BRIP1,DSN1,RACGAP1,PLK4,CDT1,DDIAS,XRCC2,RCC2,PLK1,CDC6,ZWINT,TPX2,GDF9,POLA2,SASS6,RAD18,TOP2A,FEN1,NCAPG2,KIF14,BRCA1,KIF11,BRCA2,KIF15,CHAF1A,NUF2,PBK,DLGAP5,CEP55,TCF19,NDC1,HELLS,RMI2,CNTD2,TUBB,KIF…
gene_set_query	9	HMGA2	29.67	ARCHS4 Coexpression,13;Enrichr Queries,40;GTEx Coexpression,36	ERRFI1,SPARC,MKI67,SMC4,SMC2,CDC20,SOX2,MT2A,GJA1,CHEK1,STMN1,FBXO5,PTGFRN,GTSE1,IER3,WLS,TMPO,CCBE1,WDHD1,P3H3,DKK1,EREG,NEIL3,MTAP,CCDC80,MTHFD2,CD109,DDIT4,PRR16,TRIB3,KIF20A,KIF20B,PRR11,ATF3,CDCA2,NCAPG,STC1,SKA3,ADAMTS12,IQGAP3,SKA1,LDHB,STC2,PDGFC,SERPINH1,HOXC8,JUN,PLK1,FN1,LIF,FZD8,CDC6,PAICS,COL1A1,EXT1,FOSL1,TPX2,ANLN,ID2,SNAI2,TOP2A,FKBP10,TENM3,NCAPG2,KIF14,KIF11,SLC7A11,PTPRG,ADAMTS…
gene_set_query	10	MYBL2	30.83	Literature ChIP-seq,38;ARCHS4 Coexpression,6;ENCODE ChIP-seq,112;Enrichr Queries,7;ReMap ChIP-seq,15;GTEx Coexpression,7	ATF1,GABPB2,STMN2,TMEM97,SPINT2,SMC4,CLDN1,SMC2,LIPH,STMN1,HOXA3,GTSE1,CDK5RAP2,IER3,WDHD1,CXADR,NUP210,WSB2,DAPK3,SYTL1,DKK1,WDR76,UNC13D,DEPDC1B,MTAP,MTHFD2,DDIT3,DDIT4,PSME1,PRR11,ASF1B,PIF1,CDCA2,PARPBP,SET,CDCA3,ANAPC16,SHMT2,CDCA5,MEPCE,CDCA7,CDCA8,NCAPG,ZNF23,GATA3,SKA3,IQGAP3,NCAPH,SKA1,ADAMTS10,C3,FLRT3,RAD21,PDGFC,S100A13,PLK4,JUN,GPR15,ABCA5,PLK1,FN1,NR2F1,CDC6,PRDX6,DHFR,FOSL1,MOV10,T…
gene_set_query	11	ZNF878	32.5	ARCHS4 Coexpression,31;GTEx Coexpression,34	ERCC6L,IL23R,LRR1,DSCC1,HJURP,BUB1B,IKZF2,MKI67,IKZF3,SMC2,IPO5,EME1,CHEK1,NUSAP1,TNFRSF8,OIP5,FBXO5,TMPO,WDHD1,BORA,CXADR,NUP210,ZGRF1,PRAMEF20,VRK1,ESCO2,WDR76,CDC25A,DEPDC1B,ZFP42,DNA2,KIF20B,PRR11,PIF1,BLM,SET,CDCA2,PARPBP,NCAPG,AK4,HMMR,SKA3,NCAPH,SKA1,UBE2J1,RAD51AP1,PRDX3,LDHB,CCNB1,ORC6,ORC1,PRAMEF15,ECT2,QSER1,APOBEC3C,CDT1,STIL,GPR15,APOBEC3H,DDIAS,UBE2C,XRCC2,EAF2,CLEC17A,CDC6,POU2F2,F…
gene_set_query	12	ARNTL2	34.33	ARCHS4 Coexpression,18;Enrichr Queries,27;GTEx Coexpression,58	IFITM3,ERRFI1,EHF,IKZF2,MKI67,SMC4,AQP3,CLDN1,IFIT3,CDC20,MT2A,TRIM29,TP63,IER3,WDHD1,KRT7,ESCO2,DKK1,EREG,NEIL3,DEPDC1B,MTHFD2,CD109,MALL,DDIT4,KIF20A,ATF3,CDCA2,CDCA5,CDCA7,CDCA8,NCAPG,IL20RB,EVPL,KLK8,NCAPH,S100A16,S100A14,TMEM184A,CDT1,JUN,EGR2,RCC2,PLK1,FN1,LIF,BTBD11,CDC6,ZWINT,FOSL1,COL1A1,EXT1,TPX2,ANLN,FERMT1,GJB2,RAET1E,LPAR5,RAET1G,GJB3,ID2,NMU,SPATS2L,TOP2A,LAD1,ANXA8L1,SLC35F2,KIF14,…
gene_set_query	13	ZNF695	46.33	ARCHS4 Coexpression,123;Enrichr Queries,6;GTEx Coexpression,10	TONSL,TMEM97,IKZF2,MKI67,SMC4,SMC2,CDC20,MTBP,CHEK1,STMN1,RCC1,FBXO5,GTSE1,TMPO,WDHD1,CXADR,NUP210,ESCO2,MAPK8IP3,WDR76,DEPDC1B,NEIL3,MTHFD2,DNA2,KIF20A,KIF20B,PRR11,ATF3,ASF1B,PIF1,CDCA2,ABCB1,PARPBP,CDCA3,CDCA5,CDCA7,CDCA8,NCAPG,SKA3,IQGAP3,NCAPH,SKA1,PRDX3,LDHB,BRIP1,DSN1,RACGAP1,NXNL2,PLK4,CDT1,GPR15,DDIAS,XRCC2,PLK1,PBX2,CDC6,PAICS,ZWINT,DHFR,TPX2,ANLN,POLA2,MEX3A,NMU,SASS6,RAD18,APOBEC3B,TO…
gene_set_query	14	ETV4	56.75	ARCHS4 Coexpression,117;Enrichr Queries,26;ReMap ChIP-seq,55;GTEx Coexpression,29	ERRFI1,IFITM1,SPARC,GLDC,ZMYND8,DQX1,IFI35,TMEM97,IKZF2,MKI67,SMC4,CLDN1,CDC20,MT2A,GJA1,RASSF4,CHEK1,RCC1,FBXO5,GNAT1,CHAC1,GTSE1,SAMD10,TNS2,IER3,WDHD1,SLC6A19,SERPINF2,MTUS1,ESCO2,UNC13D,CLDN6,NEIL3,MTHFD2,CD109,ORAI3,DDIT4,CLDN7,PSME1,KCTD14,TRIB3,KIF20A,KIF20B,PRR11,ATF3,RHNO1,ATF4,GRB7,SET,HIST1H3J,CDCA3,SHMT2,CDCA5,CDCA7,NCAPG,CDCA8,STC1,SKA3,SKA1,MRPL11,C3,PRDX3,HIST1H3A,CD19,STC2,NEU1,HI…
gene_set_query	15	ZNF888	65	GTEx Coexpression,65	ARHGAP11A,ERCC6L,SH2D4A,RPLP0,LRRK1,KIF14,ZC3HAV1L,KIF11,MKI67,BRCA2,SMC4,SMC2,EEF1B2,KRTCAP3,LASP1,EXO1,MIS18BP1,RARS,LIPH,CREB3L1,CHEK1,FBXO5,TOPBP1,TMPO,NDC1,WDHD1,RFC3,BORA,KIF23,ESCO2,WDR76,ASPM,NEIL3,MELK,MCM3,ERP29,KIF20B,PRR11,TRIM56,SET,SHMT2,ARHGAP18,CENPA,RAD51AP1,IGF2BP3,ECT2,E2F7,POLQ,STIL,XRCC2,PYCR1,FAM136A,CENPE,NAT1,CDK4,APEX1,POLE2,KIF4A,CENPK,NCAPD2,IARS,ZNF852,RAD18,SPC25
gene_set_query	16	DPF1	67.33	ARCHS4 Coexpression,81;Enrichr Queries,48;GTEx Coexpression,73	GLDC,STMN2,STMN3,STMN4,MKI67,CDC20,DPYSL4,STMN1,CHAC1,GTSE1,ANKS1B,WSB2,MAPK8IP2,HPCAL4,MAPK8IP1,MAP1A,DDIT4,KCNQ3,TYRO3,KIF20A,ATF3,KCTD16,ASTN1,ASF1B,ABCB1,TTYH1,CDCA5,CDCA7,CEND1,KALRN,PGBD5,MAP2,TSPAN7,RIMKLA,SCN3B,SMIM10L2B,JUN,EGR2,EGR3,MAGEE1,BCL11A,PLK1,PDE2A,FZD9,CDC6,GRIN2B,DCLK1,COL1A1,ANLN,CALY,ID2,PKIA,FXYD7,BEX5,GABRB3,TOP2A,TUBA1A,CAMKV,NUF2,DNER,PBK,KIF1A,TK1,HELLS,RPS6KL1,ACTL6B,…
gene_set_query	17	CSRNP3	70	ARCHS4 Coexpression,20;GTEx Coexpression,120	RAB3C,RAB3A,ATP8A2,ATP8A1,STMN2,STMN3,STMN4,SLC8A1,HS6ST3,ATCAY,KIF5C,TUBB3,AKT3,STMN1,PRKACB,PPFIA2,ANKS1B,EPHA4,CXADR,DSCAM,TMEM178B,ANK3,CASD1,HPCAL4,RUNDC3A,OLFM1,MAP1A,KCNQ3,KIAA0408,DGKI,KCTD16,ASTN1,BEX4,NDRG4,TMEM59L,CACNA1E,KALRN,GRIN2A,MAP2,TSPAN7,TPPP,SCN3B,SCN3A,KIAA0319,LONRF2,PLXNA4,SMIM10L2B,MAGEE1,GRIN2B,DCLK1,SYNJ1,PKIA,CNTN1,FAT3,SERPINI1,SCN2A,BEX5,GABRB3,CNTNAP2,SNAP25,PTPRO,S…
gene_set_query	18	BNC1	72	ARCHS4 Coexpression,28;Enrichr Queries,81;GTEx Coexpression,107	ERRFI1,AQP3,CLDN1,NDST1,GJA1,CAPNS2,TRIM29,RCC1,HOXA1,PTGFRN,TP63,IER3,CCBE1,PAQR7,KRT7,DKK1,EREG,CCDC80,CD109,DDIT4,ATF3,IL20RB,GATA3,EVPL,KLK8,KLK7,C3,RACGAP1,S100A16,FLRT3,STC2,PDGFC,S100A14,PLK4,JUN,EGR2,EGR3,RCC2,FN1,NR2F1,FOSL1,COL1A1,EXT1,FERMT1,ANLN,GJB2,RAET1E,GJB3,RAET1G,FXYD3,NMU,SNAI2,FAT2,PLCH2,LAD1,RARG,TENM2,ANXA8L1,SLC7A11,AKAP12,PBK,ANKRD1,TIMP3,EDN1,ANXA3,MYOF,IL18,EMP1,FOS,MMP1…
gene_set_query	19	NKX12	75	ARCHS4 Coexpression,42;GTEx Coexpression,108	EHF,GLDC,FBXO27,DSCC1,BUB1B,TMEM97,AQP3,IPO5,GJA1,CYSRT1,HTR7,CAPNS2,TRIM29,CHEK1,OIP5,TP63,TMPO,WDHD1,S100A2,MSX2,SPNS2,VRK1,CDC25A,CLDN6,MALL,ZFP42,RAB38,PKP3,DNA2,DSC2,SET,PARPBP,CDCA5,TACSTD2,IL20RB,AK4,HMMR,SKA3,NTS,EVPL,KLK8,KLK7,PRDX3,RAD51AP1,LDHB,CCNB1,S100A16,ERI1,UGT3A2,S100A14,FAM83B,QSER1,AP1M2,ZBTB7C,TMEM184A,BCL11A,RCC2,ASNS,BTBD11,A2ML1,CDC6,FAM136A,PAICS,GULP1,GJB2,RAET1E,RAET1G,…
gene_set_query	20	IRF6	76	ARCHS4 Coexpression,45;Enrichr Queries,90;GTEx Coexpression,93	IFITM3,ERRFI1,EHF,ANKRD35,TNC,HR,SPINT2,AQP3,CLDN1,CLU,AADACL2,FGF6,CCND2,SLK,HEPHL1,CAPNS2,TRIM29,CAPN2,CKMT1B,PTGFRN,PHLDA1,TP63,EPHB3,IER3,SLC38A1,CXADR,STARD5,S100A2,FST,IGFBP3,KRT7,CLDN4,COL4A1,DDIT4,SCNN1A,CLDN7,RAB38,PKP3,NUPR1,ATF3,DSC2,DSC3,COL17A1,GRB7,CASZ1,INSIG1,TACSTD2,MGST1,IL20RB,ITPR3,GATA3,EVPL,KLK8,KLK7,XKRX,C3,ADGRG1,S100A16,KIAA1522,S100A14,MAGEA11,TSPAN1,FAM83B,AP1M2,ATP6V1C…
gene_set_query	21	TGIF2	76.5	ARCHS4 Coexpression,7;Enrichr Queries,32;ReMap ChIP-seq,101;GTEx Coexpression,166	ERRFI1,GLDC,ZMYND8,LRR1,TONSL,IFI35,TMEM97,MKI67,IKZF3,CDC20,GJA1,RASSF4,CREB3L4,STMN1,CHEK1,SAMD10,TMPO,IER3,WDHD1,NUP210,WSB2,SCAF11,SERPINF2,CLDN6,DEPDC1B,MTHFD2,DDIT4,CLDN7,PSME1,TRIB3,KIF20A,DNA2,KIF20B,TP53,ATF3,ATF4,PIF1,GRB7,SET,CDCA2,PARPBP,HIST1H3J,CDCA5,CDCA7,CDCA8,NCAPG,SKA3,UBE2J1,ZBTB2,C3,PRDX3,LDHB,HIST1H3A,TSPAN8,STC2,NEU1,SERPINH1,HIST1H3B,PATZ1,PCK2,HIST1H3E,APOBEC3C,TMEM184A,AP…
gene_set_query	22	ZNF365	79.67	ARCHS4 Coexpression,51;Enrichr Queries,132;GTEx Coexpression,56	ERRFI1,RAB3C,RAB3A,CLSTN2,TNC,STMN2,STMN3,XYLT1,RORB,SLC8A1,SLC8A2,RGS4,RPH3A,ATCAY,CCND2,KIF5C,PLAU,ENPP2,PRKACB,PHLDA1,SH3GL2,SCN1A,PPFIA2,ANKS1B,IER3,CALN1,EPHA4,WSB2,PRKCB,IGFBP3,ANK3,MAPK8IP2,HPCAL4,RUNDC3A,DKK1,MAPK8IP1,ADAM19,OLFM1,INPP4B,COL4A1,MAP1A,DDIT4,KCNQ3,SCG5,NUPR1,STX1A,KCTD16,ASTN1,BEX4,NDRG4,TMEM59L,ITPR1,CEND1,CABP1,EFNA5,CPLX2,KALRN,GRIN2A,BRINP2,PGBD5,MAP2,TSPAN7,SEC14L5,PLX…
gene_set_query	23	RORB	83	ARCHS4 Coexpression,33;Enrichr Queries,116;GTEx Coexpression,100	FAM49A,RAB3C,RAB3A,ATP8A2,TNC,STMN3,AQP4,ABAT,SLC4A4,SLC8A1,RGS4,RPH3A,SOX2,GJA1,CDH4,ATCAY,CCND2,KIF5C,AKT3,ENPP2,SH3GL2,SCN1A,PPFIA2,ANKS1B,EPHA4,WSB2,PRKCB,IGFBP3,ANK3,MAPK8IP2,RUNDC3A,HPCAL4,OLFM1,MAP1A,KCNQ3,TOX,STX1A,KIAA0408,KCTD16,ASTN1,NDRG4,PCDH10,TMEM59L,CEND1,SLC1A3,ILDR2,CABP1,BAZ2B,EFNA5,CPLX2,KALRN,NPAS3,GRIN2A,BRINP2,NEUROD4,MAP2,CDH20,TSPAN7,CPAMD8,PLXNA2,TPPP,RIMKLA,SCN3B,KIAA03…
gene_set_query	24	ZNF107	83.67	ARCHS4 Coexpression,150;Enrichr Queries,31;GTEx Coexpression,70	IFITM1,JMJD1C,MKI67,IKZF2,IKZF3,SMC4,IFIT3,SMC2,IFIT2,NDST1,MT2A,STMN1,CHEK1,FBXO5,TMPO,WDHD1,MBNL1,NUP210,DEPDC1B,DDIT4,PSME1,DNA2,KIF20B,TP53,PRR11,ATF3,ASF1B,CDCA2,ABCB1,CDCA7,NCAPG,SKA3,SKA1,UBE2J1,CD79B,BRIP1,CD19,INPP5D,PAG1,PLK4,APOBEC3D,DDIAS,BCL11A,RCC2,XRCC2,FZD9,CDC6,NMI,PARP14,PAICS,TPX2,ANLN,SASS6,ANP32E,CREBRF,RAD18,TOP2A,FKBP10,NCAPG2,KIF14,TNFRSF13C,BRCA1,KIF11,SLC7A11,BRCA2,KIF15…
gene_set_query	25	KLF5	88	Literature ChIP-seq,93;ARCHS4 Coexpression,96;Enrichr Queries,99;ReMap ChIP-seq,72;GTEx Coexpression,80	EHF,DQX1,STMN3,SPINT2,CLDN1,ABCA13,SMC2,NDST1,GJA1,CAPNS2,CREB3L4,SCN11A,SAMD13,SAMD10,IER3,CMKLR1,CXADR,SYTL1,DKK1,UNC13D,CLDN6,CLDN4,HOXB9,DDIT3,ORAI3,DDIT4,CLDN7,PSME1,HOXB4,HOXB3,FAR2,HOXB8,HOXB6,ATF3,ATF4,HOXB5,ENPEP,SET,MEPCE,IL20RB,SLCO5A1,GATA3,IQGAP3,C3,GJC2,S100A16,FLRT3,S100A13,HOXC4,ST3GAL6,S100A14,HOXC8,RREB1,NXNL2,ZBTB7C,HOXC6,JUN,FN1,ABCA7,RPL3L,HRNR,FOSL1,COL1A1,FERMT1,FA2H,GJB2,R…
gene_set_query	26	MYT1L	91.33	ARCHS4 Coexpression,16;Enrichr Queries,173;GTEx Coexpression,85	RAB3C,RAB3A,ATP8A2,CLSTN2,STMN2,STMN3,STMN4,CYP46A1,SLC8A1,NR3C2,SLC8A2,RPH3A,CDH4,ATCAY,KIF5C,AKT3,PRKACB,SH3GL2,PPFIA2,ANKS1B,KCNH1,SCN1A,CHGB,CALN1,EPHA4,CDKL5,DSCAM,TMEM178B,PRKCB,UNC5D,ANK3,MAPK8IP2,HPCAL4,RUNDC3A,MAPK8IP1,OLFM1,TBL1XR1,MAP1A,KCNQ3,ELMO1,KIAA0408,ASTN1,BEX4,NDRG4,TMEM59L,ITPR1,CEND1,CACNA1D,CPLX2,KALRN,CACNA1E,GRIN2A,PGBD5,MAP2,TSPAN7,PLXNA2,TPPP,RIMKLA,SCN3B,SCN3A,KIAA0319,…
gene_set_query	27	EHF	91.5	ARCHS4 Coexpression,57;Enrichr Queries,74;ReMap ChIP-seq,82;GTEx Coexpression,153	ERRFI1,TNC,SPINT2,MKI67,AQP3,CLU,CLDN1,IFIT3,MT2A,GJA1,CYSRT1,SLK,PLAU,TRIM29,LIPH,CAPN2,PHLDA1,TP63,IER3,CXADR,S100A2,ARL14,IGFBP3,WNT5A,KRT7,ANK3,EREG,CLDN4,AZGP1,HOXB9,RNF128,SCNN1A,CLDN7,MALL,DDIT4,HOXB4,HOXB3,ADAM9,RAB38,S100A4,PKP3,NUPR1,HOXB8,HOXB7,STEAP2,DSC2,HOXB6,ATF3,HOXB5,DSC3,COL17A1,GRB7,CASZ1,TACSTD2,MGST1,IL20RB,ITPR3,GATA3,EVPL,C3,ADGRG1,TSPAN8,S100A16,KIAA1522,S100A14,CDH26,RREB…
gene_set_query	28	FOXQ1	97	ARCHS4 Coexpression,32;Enrichr Queries,131;GTEx Coexpression,128	IFITM3,ERRFI1,EHF,SPARC,DQX1,CLDN1,AQP3,AADACL2,KRTCAP3,MT2A,GJA1,CAPNS2,TRIM29,LIPH,TP63,EPHB3,IER3,CXADR,ARL14,SERPINF2,SYTL1,KRT7,DKK1,EREG,CLDN4,RNF128,DDIT4,TRIB3,PLPP2,ATF3,GRB7,CASZ1,MGST1,IL20RB,MGST2,GATA3,EVPL,KLK7,KLK6,C3,TSPAN8,FLRT3,STC2,A2M,NTSR1,ATP6V1C2,TMEM184A,JUN,EGR2,FN1,FER1L6,GADD45G,FOSL1,COL1A1,FERMT1,GJB2,GJB3,FXYD3,ID2,SNAI2,SPATS2L,NODAL,LAD1,RARG,ANXA8L1,CITED2,KRT23,P…
gene_set_query	29	ZNF93	100	ARCHS4 Coexpression,268;Enrichr Queries,13;GTEx Coexpression,19	XYLT1,MKI67,IKZF3,SMC4,IFIT3,SMC2,IFIT2,CDC20,RINL,CHEK1,STMN1,FBXO5,GTSE1,TMPO,WDHD1,CXADR,MTUS1,ESCO2,WDR76,DEPDC1B,NEIL3,MTHFD2,DDIT4,DNA2,KIF20B,PRR11,ATF3,ASF1B,PIF1,CDCA2,ABCB1,PARPBP,SET,CDCA5,CDCA7,NCAPG,CDCA8,SKA3,SKA1,NCAPH,UBE2J1,PRDX3,LDHB,APOBEC3C,PLK4,CDT1,JUN,APOBEC3H,DDIAS,BCL11A,XRCC2,PLK1,EAF2,FN1,FZD9,CDC6,NMI,PAICS,ZWINT,POLA1,TPX2,ANLN,POLA2,SASS6,ANP32E,CD24,RAD18,APOBEC3B,K…
gene_set_query	30	HMGA1	100.7	ARCHS4 Coexpression,162;Enrichr Queries,129;GTEx Coexpression,11	TONSL,MKI67,SMC4,SMC2,CDC20,MT2A,CHEK1,STMN1,RCC1,HOXA1,FBXO5,GTSE1,TMPO,IER3,WDHD1,ESCO2,WDR76,CLDN6,DEPDC1B,NEIL3,MTHFD2,DDIT4,KIF20A,KIF20B,PRR11,ATF3,RHNO1,PIF1,SET,SHMT2,CDCA5,CDCA7,CDCA8,NCAPG,SKA3,IQGAP3,NCAPH,SKA1,LDHB,BRIP1,RACGAP1,SERPINH1,PLK4,CDT1,JUN,DDIAS,RCC2,XRCC2,PLK1,FN1,PBX2,PYCR1,CDC6,PAICS,ZWINT,FOSL1,TPX2,ANLN,ANP32B,RAD18,AARS,TOP2A,FEN1,SLC35F2,NCAPG2,RPLP0,KIF14,BRCA1,KIF…
gene_set_query	31	MYB	101.5	Literature ChIP-seq,71;ARCHS4 Coexpression,156;ENCODE ChIP-seq,87;Enrichr Queries,19;ReMap ChIP-seq,155;GTEx Coexpression,121	DQX1,STMN3,SPINT2,TMEM97,SMC4,SMC2,MILR1,KRTCAP3,PREX1,CREB3L4,LIPH,STMN1,SAMD10,IER3,MBNL1,NUP210,UNC13D,DEPDC1B,CLDN4,HOXB9,DAAM1,MTHFD2,DDIT3,CLDN7,DDIT4,ORAI3,PSME1,PRKCQ,ATF3,ATF4,ASF1B,ZBTB8A,CDCA2,SET,CDCA3,SHMT2,CDCA5,CDCA7,CDCA8,NCAPG,GATA3,IQGAP2,NCAPH,RAD21,RREB1,PLK4,JUN,GPR15,SNAI3,PLK1,FN1,IL31RA,BTBD11,ABCA7,CDC6,FOSL1,FXYD3,SNAI1,NOSTRIN,RAD18,GPR19,PIGR,NCAPG2,RPLP0,SMG9,TRIM8,TR…
gene_set_query	32	ZMAT4	103.3	ARCHS4 Coexpression,67;Enrichr Queries,164;GTEx Coexpression,79	FAM49A,RAB3C,RAB3A,ATP8A2,CLSTN2,CPNE4,STMN2,STMN3,STMN4,CYP46A1,SLC8A1,RGS4,RPH3A,SOX2,CDH4,ATCAY,KIF5C,STMN1,LZTS1,EPHB1,SH3GL2,SCN1A,PPFIA2,ANKS1B,KCNH1,CHGB,EPHA4,CXADR,WSB2,TMEM178B,PRKCB,UNC5D,ANK3,HPCAL4,OLFM1,PCP4,MAP1A,ZFP42,KCNQ3,ELMO1,TOX,DGKI,FREM2,KIAA0408,KCTD16,ASTN1,BEX4,NDRG4,CEND1,CABP1,EFNA5,CACNA1E,KALRN,GRIN2A,BRINP2,IRAK1,MAP2,TSPAN7,PLXNA2,TPPP,RIMKLA,SCN3B,PPARGC1A,SCN3A,P…
gene_set_query	33	ELF3	107.8	ARCHS4 Coexpression,90;Enrichr Queries,139;ReMap ChIP-seq,2;GTEx Coexpression,200	ERRFI1,EHF,IFITM1,DQX1,ZMYND8,SPINT2,AQP3,CLDN1,IFIT2,CDC20,SOX2,KRTCAP3,PREX1,MT2A,RPS6KA5,RASSF4,CREB3L4,LIPH,DPF3,ROPN1L,TNS2,IER3,CXADR,DNAAF1,ENTPD8,KRT7,ISL1,UNC13D,EREG,CLDN6,CLDN4,MTAP,DEPDC1B,HOXB9,CLDN7,MALL,DDIT4,HOXB4,HOXB3,TRIB3,HOXB8,PLPP2,HOXB7,PRR11,HOXB6,ATF3,HOXB5,GRB7,HIST1H3J,CAPSL,MGST1,C2CD4A,GATA3,EVPL,KIAA0040,PKHD1,C3,HIST1H3A,TSPAN8,STC2,PDGFC,ZNF703,HIST1H3H,S100A14,KCN…
gene_set_query	34	ZNF804A	108.7	ARCHS4 Coexpression,62;Enrichr Queries,58;GTEx Coexpression,206	TMEM200A,STMN2,STMN3,STMN4,GJA1,DPYSL4,PEG10,STMN1,HMCN1,PRKACB,EPHB1,EPHA4,ANK3,UNC5D,MAPK8IP2,HPCAL4,DKK1,MAP1A,CLDN7,PRR16,KCTD12,ASTN1,KCTD16,ABCB1,CFH,PCDH10,CEND1,IQGAP2,KALRN,GRIN2A,MAP2,PDGFC,SCN3B,SCN3A,JUN,EGR2,EGR3,MAGEE1,BCL11A,ST8SIA1,FN1,GRIN2B,DCLK1,PKIA,FAT3,FAT4,SCN2A,GPR19,GABRB3,SLC44A5,TENM1,RYR2,TENM2,TENM4,CITED2,PTPRO,SLC7A11,SHD,ROBO1,TUBA1A,DNER,NEFL,ACTL6B,ANXA3,SYP,FOS,…
gene_set_query	35	ARNT2	110	ARCHS4 Coexpression,69;Enrichr Queries,162;GTEx Coexpression,99	RAB3C,RAB3A,TNC,STMN3,AQP4,ABAT,CYP46A1,ETS1,CLU,SLC8A2,SOX2,RGS4,RPH3A,NPPC,CDH4,GJA1,ATCAY,CCND2,KIF5C,STMN1,HABP4,ENPP2,LZTS1,PHLDA1,SH3GL2,PPFIA2,ANKS1B,IER3,EPHA4,WSB2,DSCAM,FST,IGFBP3,WNT5A,ANK3,MAPK8IP2,HPCAL4,RUNDC3A,MAPK8IP3,MAPK8IP1,OLFM1,OLFM2,COL4A1,DAAM2,MAP1A,DDIT4,KCNQ3,TRIB3,KCTD12,TOX,ATF3,ASTN1,BEX4,NDRG4,TTYH1,TMEM59L,CEND1,SLC1A3,CPLX2,CACNA1E,KALRN,NPAS3,BRINP2,ADGRG1,CDH20,M…
gene_set_query	36	TFAP2C	115.5	Literature ChIP-seq,46;ARCHS4 Coexpression,251;ENCODE ChIP-seq,83;Enrichr Queries,82;ReMap ChIP-seq,127;GTEx Coexpression,104	EHF,XYLT1,CLDN1,NDST1,PREX1,GJA1,CAPNS2,CREB3L4,CREB3L1,ROPN1L,GNAT1,SAMD10,IER3,ANKS1B,CXADR,STARD5,WSB2,DAPK3,DKK1,UNC13D,CLDN6,CLDN4,DEPDC1B,MTHFD2,DDIT4,ORAI3,PSME1,PRR11,ATF3,FREM2,ATF4,ASF1B,FLG,ZBTB8A,SET,SHMT2,CDCA7,IL20RB,GATA3,XKRX,C3,GJC2,S100A16,S100A13,HOXC4,S100A14,CGA,HOXC8,GTF2IRD2B,RREB1,ZBTB7C,HOXC6,GSDMD,NGFR,JUN,FN1,FZD9,BTBD11,CDC6,FAM136A,FOSL1,COL1A1,DHFR,RNF224,MEX3A,GJB3,…
gene_set_query	37	DACH2	116.3	ARCHS4 Coexpression,44;Enrichr Queries,175;GTEx Coexpression,130	RAB3C,RAB3A,ATP8A2,THSD7B,CLSTN2,STMN2,STMN3,STMN4,CYP46A1,SLC8A1,HS6ST2,HS6ST3,RGS4,NPPC,ATCAY,KIF5C,STMN1,ENPP2,HMCN1,PRKACB,SH3GL2,PPFIA2,ANKS1B,KCNH1,CXADR,UNC5D,HPCAL4,RUNDC3A,RNF128,DAAM1,MAP1A,KCNQ3,TOX,KIAA0408,KCTD16,ASTN1,BEX4,PDE1A,TMEM59L,TSHZ2,PCDH15,PCDH19,CACNA1E,GRIN2A,TMEM246,MAP2,ZMAT4,TSPAN7,SCN3B,SCN3A,KIAA0319,LONRF2,SMIM10L2B,MAGEE1,BDNF,WSCD2,FANCA,FZD9,BTBD11,GRIN2B,DCLK1,…
gene_set_query	38	POU3F2	117	Literature ChIP-seq,40;ARCHS4 Coexpression,59;Enrichr Queries,161;GTEx Coexpression,208	STMN2,AQP4,ABAT,STMN4,IKZF3,SLC4A4,SMC4,CCDC102B,SOX2,AADACL2,PREX1,DPYSL4,PEG10,NDST4,STMN1,AKT3,CHEK1,PIEZO2,SOX8,EPHB1,PRKACB,ANKS1B,PKNOX2,TMPO,EPHA4,MBNL1,CXADR,MBNL2,ST6GAL2,WSB2,TAS2R10,MTUS1,EBF2,MTUS2,EBF3,UNC5D,ISL1,DKK1,EREG,INPP4B,ABCA10,MYL1,KCNQ3,PRR16,ASTN1,BEX4,TPH2,ABCB1,CFH,TTYH1,PCDH10,PDE1A,MTTP,PCDH15,NCAPG,GATA3,PCDH19,KALRN,NKAIN3,KLRK1,MAP2,SEC14L5,TSPAN7,RNF217,KCNN2,HIST…
gene_set_query	39	RFX8	120.5	ARCHS4 Coexpression,204;GTEx Coexpression,37	ERCC6L,XYLT1,SMC2,MT2A,EFEMP2,CHEK1,GTSE1,CCBE1,WDHD1,TPM4,WNT5A,COL23A1,MYO7B,UBE2E1,GOLGA8J,DKK1,NEIL3,CCDC80,MELK,CD109,PRR16,ADAM9,HOXB3,KIF20A,KIF20B,PRR11,NSMAF,SMIM3,STEAP1B,RNASEH2A,NCAPG,HMMR,ADAMTS12,SKA3,IQGAP3,CCNB1,TAC3,CLSPN,ECT2,HOXC8,AP1M2,ARSB,HOXC6,ATP8B4,SMURF2,CAV1,GFPT2,FN1,HMGA2,INHBA,NDC80,COL1A1,EXT1,TPX2,KIF18A,DIAPH3,BMP1,KIF4A,ITGBL1,SNAI2,ARHGAP11A,FKBP10,SRPX,CXCL8,SH…
gene_set_query	40	CXXC4	121.3	ARCHS4 Coexpression,242;ReMap ChIP-seq,20;GTEx Coexpression,102	ANKLE1,DQX1,TONSL,STMN2,STMN3,KEAP1,ABAT,STMN4,CDC20,SOX2,CREB3L4,STMN1,TBC1D10C,HOXA3,HOXA1,PRKACB,EPHB1,SAMD10,CHGB,CXADR,SFMBT2,EBF3,UNC5D,ISL1,CLDN6,HOXB9,DAAM1,DDIT4,CLDN7,PSME1,HOXB4,HOXB3,TRIB3,HOXB8,TP53,HOXB7,KCTD15,HOXB6,ASTN1,ATF4,HOXB5,BEX4,SET,CDCA3,HIST1H3J,PCDH10,CDCA5,MEPCE,CEND1,BAZ2B,HIST1H3A,MAP2,CD19,STC2,ZNF703,HOXC4,HIST1H3B,SCN3B,SCN3A,RREB1,HOXC8,MAP9,HOXC6,HIST1H3E,SMIM10…
gene_set_query	41	SOX9	121.6	Literature ChIP-seq,42;ARCHS4 Coexpression,116;Enrichr Queries,106;ReMap ChIP-seq,58;GTEx Coexpression,286	EHF,XYLT1,ABAT,SLC4A4,CLDN1,GJA1,CREB3L4,HOXA3,HIST3H2BB,IER3,WLS,PKNOX2,MBNL1,MBNL2,DKK1,UNC13D,CLDN6,DEPDC1B,HOXB9,DAAM1,ORAI3,DDIT4,CLDN7,HOXB4,PRR16,HOXB3,HOXB8,HOXB7,HOXB6,ATF3,ASTN1,HOXB5,SET,CDCA3,ANAPC16,TTYH1,MEPCE,IL20RB,GATA3,IQGAP2,LYPD6,C3,PDGFC,SERPINH1,ZBTB7C,JUN,GPR15,NR2F1,FN1,IL31RA,FZD9,FZD8,ABCA7,BTBD11,FAM136A,RPL3L,SLC16A14,FOSL1,COL1A1,DHFR,MEX3B,RNF224,FXYD3,TRIP6,SNAI2,FA…
gene_set_query	42	SOX15	124.3	ARCHS4 Coexpression,161;Enrichr Queries,128;GTEx Coexpression,84	IFITM3,IFITM1,SPARC,ANKRD35,FBXO27,TNC,HJURP,HR,SPINT2,MKI67,AQP3,SOX2,CDC20,NPPC,TCL1B,MT2A,GJA1,CYSRT1,CCND2,CAPNS2,TRIM29,PLAU,ARHGDIB,OIP5,PHLDA1,TP63,EPHB3,IER3,SLC38A1,S100A2,FST,IGFBP3,WNT5A,PRAMEF20,KRT7,CLDN4,MALL,DDIT4,SCNN1A,CLDN7,ZFP42,RAB38,S100A4,PKP3,DSC2,ATF3,DSC3,COL17A1,GRB7,PMEL,TACSTD2,IL20RB,GATA3,PKMYT1,EVPL,KLK8,KLK7,ZFP36L2,CCNB1,S100A16,FLRT3,STC2,PRAMEF15,NLRP4,NLRP5,S10…
gene_set_query	43	TFAP2A	125	Literature ChIP-seq,131;ARCHS4 Coexpression,106;ENCODE ChIP-seq,48;Enrichr Queries,149;ReMap ChIP-seq,156;GTEx Coexpression,160	ANKLE1,GABPB2,STMN3,CLDN2,CLDN1,PREX1,GJA1,CAPNS2,CREB3L4,SAMD13,SAMD10,IER3,PKNOX2,CMKLR1,WDHD1,CXADR,STARD5,MBNL2,DNAAF1,DAPK3,DKK1,UNC13D,CLDN6,DEPDC1B,DAAM1,RNF128,CLDN7,DDIT4,ORAI3,PSME1,HOXB3,ATF5,PRR11,ATF3,FREM2,HOXB6,ASF1B,HOXB5,FLG,ZBTB8A,CDCA3,SHMT2,CDCA5,MEPCE,CDCA7,IL20RB,GATA3,ZNF23,MEFV,IQGAP3,ADAMTS10,XKRX,C3,KLRK1,S100A16,ADAMTS18,S100A13,HOXC4,S100A14,HOXC8,ZBTB7C,GSDMD,JUN,ABCA…
gene_set_query	44	TP63	125.2	Literature ChIP-seq,37;ARCHS4 Coexpression,76;Enrichr Queries,70;ReMap ChIP-seq,262;GTEx Coexpression,181	ATF1,EHF,GLDC,TMEM200A,XYLT1,CLDN1,SLC4A4,NDST1,GJA1,HTR7,CAPNS2,SCN11A,HOXA3,GNAT1,WLS,CMKLR1,CDK5RAP2,IER3,GBP5,CXADR,STARD5,SYTL1,DKK1,UNC13D,CLDN6,MTAP,RNF128,DDIT3,DDIT4,PRKCQ,ATF3,FLG,ABCB1,CFH,CDCA7,WDR63,IL20RB,GATA3,LY9,SLC5A3,XKRX,KLRK1,S100A16,FLRT3,RAD21,RNF217,SERPINH1,PLAC1,ST3GAL6,S100A14,CGA,PRR22,PPARGC1A,NXNL2,ZBTB7C,NGFR,JUN,PLK5,ABCA5,SNAI3,FN1,IL31RA,BTBD11,ABCA7,NR1D2,FAM136…
gene_set_query	45	FOXD1	126	ARCHS4 Coexpression,38;GTEx Coexpression,214	SPARC,IRS1,GALNT10,NDST1,EFEMP2,CREB3L1,CHEK1,CAPN2,LZTS2,CCBE1,SCARA3,TPM4,TPM2,WNT5A,DAPK3,P3H3,DKK1,MTAP,CCDC80,HNRNPUL1,CD109,PRR16,ADAM9,KIF20A,HOXB6,FBN2,STEAP1B,SKA3,ADAMTS12,ITPRIPL2,IRAK1,CALD1,STC2,ZNF703,SERPINH1,ECT2,HOXC8,HOXC6,CRTAP,SMURF2,CAV1,ALYREF,FN1,HMGA2,PARVA,INHBA,COL1A1,EXT1,FOSL1,ANLN,BMP1,COL5A1,TRIP6,ITGBL1,SNAI2,AMOTL2,IARS,FKBP10,TENM3,ITGB5,CITED2,FOXM1,LMNB2,ADAMTSL…
gene_set_query	46	ETV5	127.7	ARCHS4 Coexpression,121;Enrichr Queries,151;GTEx Coexpression,111	IFITM3,ERRFI1,IFITM1,SPARC,STMN3,ABAT,MKI67,MT2A,GJA1,PEG10,TBC1D10C,CHAC1,PTGFRN,HMCN1,CHGB,IER3,EPHA4,WSB2,SYTL1,UNC5D,MAPK8IP2,UNC13D,MTHFD2,DDIT4,TRIB3,STX1A,ATF3,KCTD16,ASTN1,BEX4,PCDH15,NCAPG,PGBD5,STC2,SCN3B,MAP9,JUN,EGR2,EGR3,ZFR2,FN1,FZD9,ABCA7,DCLK1,TMEM198,FOSL1,COL1A1,TPX2,ANLN,ID2,RGL1,GPR19,BEX5,GABRB3,TOP2A,FKBP10,NRP2,CITED2,PTPRN,SLC35F1,FMN1,SLC7A11,ROBO1,PTPRG,AKAP12,TUBA1B,HEY…
gene_set_query	47	GRHL3	132.3	ARCHS4 Coexpression,202;Enrichr Queries,83;GTEx Coexpression,112	ERRFI1,EHF,TNC,HR,MKI67,AQP3,CLU,CLDN1,CDC20,SOX2,GJA1,CYSRT1,SLK,HEPHL1,CAPNS2,TRIM29,PLAU,SLC25A43,PHLDA1,TP63,EPHB3,IER3,EPHA4,S100A2,MSX2,FST,IGFBP3,WNT5A,SPNS2,KRT7,ANK3,EREG,CLDN4,MALL,DDIT4,SCNN1A,CLDN7,RAB38,PKP3,NUPR1,DSC2,ATF3,DSC3,FBN2,FLG,COL17A1,GRB7,CASZ1,TACSTD2,DAPP1,IL20RB,GATA3,EVPL,KLK8,KLK7,XKRX,ADGRG1,S100A16,STC2,KIAA1522,S100A14,CDH26,FAM83B,ZBTB7C,CPA4,TMEM184A,JUN,PSAPL1,…
gene_set_query	48	FOXG1	135.7	ARCHS4 Coexpression,43;Enrichr Queries,267;GTEx Coexpression,97	RAB3A,TNC,STMN2,STMN3,ABAT,RORB,CYP46A1,CLU,RGS4,SOX2,NPPC,CDH4,GJA1,ATCAY,CCND2,DPYSL4,KIF5C,TUBB3,AKT3,STMN1,HABP4,LZTS1,PPFIA2,ANKS1B,EPHA4,ST6GAL2,WSB2,TMEM178B,PRKCB,FST,IGFBP3,WNT5A,HPCAL4,RUNDC3A,ISL1,LEMD1,OLFM1,COL4A1,MAP1A,DDIT4,KCNQ3,NSMF,KIAA0408,KCTD16,ASTN1,FBN2,DLX2,TTYH1,PCDH10,CEND1,SLC1A3,SLCO5A1,GATA3,BAZ2B,PCDH19,CPLX2,CACNA1E,KALRN,NPAS3,BRINP2,SCUBE1,MAP2,ZMAT4,TSPAN7,PLXNA2…
gene_set_query	49	KLF4	144.2	Literature ChIP-seq,19;ARCHS4 Coexpression,203;Enrichr Queries,280;ReMap ChIP-seq,41;GTEx Coexpression,178	STMN2,STMN3,TMEM97,CLDN1,NDST1,MTBP,GJA1,CAPNS2,STMN1,IER3,CDK5RAP2,STARD5,WSB2,SYTL1,UNC13D,CLDN6,DEPDC1B,CLDN4,DAAM1,DDIT3,ORAI3,DDIT4,CLDN7,ADPRH,HOXB4,PADI2,HOXB7,PRR11,ATF3,ATF4,FLG,SET,CFH,CDCA5,MEPCE,CDCA7,IL20RB,GATA3,XKRX,C3,LDHB,GRIN2A,GJC2,S100A16,S100A13,S100A14,RREB1,ZBTB7C,HOXC6,NGFR,JUN,FN1,ABCA7,CDC6,L1CAM,RPL3L,TMEM198,FOSL1,COL1A1,MOV10,RNF224,MEX3A,GJB3,FXYD3,TRIP6,FXYD7,HLA-DR…
gene_set_query	50	OSR1	145.5	ARCHS4 Coexpression,100;GTEx Coexpression,191	SPARC,THSD7B,EFEMP2,RASSF3,CREB3L1,SCMH1,HOXA3,CAPN2,HMCN1,LZTS2,TNS2,MBNL1,TPM4,TPM2,P3H3,CCDC80,FKBP9,TBC1D28,PHLDB2,NPR2,FBLN1,LPP,ADAMTS10,ADAMTS15,CNN1,CALHM2,CALD1,PDGFC,SERPINH1,SNX9,IGFBP6,WNT2,CRTAP,TNFSF12,ARHGEF39,CAV1,FN1,CYBRD1,PARVA,EXT1,COL1A1,BMP1,GOLGA6B,COL5A1,GOLGA6D,ITGBL1,SNAI2,MRVI1,AMOTL2,FAT4,SRPX,FKBP10,RARG,ITGB5,COL14A1,ITGB3,GPR20,TCF21,ADAMTSL1,C1QTNF2,GLIPR1,C1QTNF1,…
gene_set_query	51	TWIST2	147.5	ARCHS4 Coexpression,60;GTEx Coexpression,235	CPM,SRPX,FKBP10,RARG,SPARC,ITGB5,HFE,TNC,XYLT1,LRRC32,ADAMTSL1,NDST1,EFEMP2,C1QTNF1,SMPD1,CREB3L1,BDKRB2,ADAMTS6,IKBIP,CCBE1,TPM4,TPM2,HEG1,IGFBP3,WNT5A,MYOF,EMP1,P3H3,DKK1,CKAP4,RCN3,MMP14,RCN1,CCDC80,EVC,ASPH,CD109,PRR16,COL6A3,ADAM9,GAS1,FKBP9,ALPK2,VGLL3,FBN2,COLEC12,LRRC15,COL15A1,STEAP1B,NFIX,FBLN1,SNX33,ADAMTS12,THBS1,GLIS1,ITPRIPL2,NT5E,OLFML3,CALD1,MARVELD1,STC2,SERPINH1,HOXC4,IGF2BP3,SL…
gene_set_query	52	GRHL2	147.6	Literature ChIP-seq,105;ARCHS4 Coexpression,178;Enrichr Queries,348;ReMap ChIP-seq,43;GTEx Coexpression,64	SLC46A3,ERRFI1,EHF,GABPB2,ZMYND8,STMN4,SPINT2,SPATA20,AQP3,CLDN1,HS6ST1,AADACL2,CDC20,SOX2,NDST1,MT2A,GJA1,RINL,HTR7,MCIDAS,CAPNS2,TRIM29,RASSF4,CREB3L4,LIPH,HIST3H2BB,TP63,EPHB3,IER3,EPHA4,MBNL1,CXADR,PAQR7,MBNL2,DAPK3,SYTL1,KRT7,ANK3,UNC5D,UNC13D,MAPK8IP1,CLDN6,DKK4,RBP7,MTAP,CLDN4,CCDC80,DDIT4,MALL,CLDN7,PSME1,KCTD14,TRIB3,FAR2,TRIM10,STX1A,FREM2,GRB7,CASZ1,PCDH10,IL20RB,GATA3,BAZ2B,IQGAP2,EVP…
gene_set_query	53	MYBL1	149.3	Literature ChIP-seq,126;ARCHS4 Coexpression,22;Enrichr Queries,8;GTEx Coexpression,441	MKI67,SMC4,SMC2,CDC20,PREX1,MT2A,RASSF3,STMN1,CHEK1,TBC1D10C,FBXO6,FBXO5,GTSE1,TMPO,IER3,GBP5,WDHD1,MBNL1,ESCO2,WDR76,DEPDC1B,NEIL3,DDIT4,DNA2,KIF20A,KIF20B,PRR11,ATF3,ASF1B,BEX4,CDCA2,CDCA3,CDCA5,CDCA7,CDCA8,NCAPG,SKA3,LY9,IQGAP3,NCAPH,SKA1,KLRK1,RACGAP1,ERI1,INPP5D,STC2,RAD21,PLK4,APOBEC3D,CDT1,JUN,EGR2,DDIAS,PLK1,FN1,CDC6,ZWINT,DHFR,FOSL1,EXT1,POLA1,TPX2,ANLN,ID2,RAD18,TOP2A,FEN1,NCAPG2,KIF14,…
gene_set_query	54	HOXA1	151.7	ARCHS4 Coexpression,82;Enrichr Queries,126;GTEx Coexpression,247	SPARC,AQP3,SOX2,CDC20,GJA1,CAPNS2,HOXA3,RCC1,EPHA4,P3H2,KRT7,ISL1,DKK1,MTAP,HOXB9,CD109,MALL,DDIT4,HOXB4,HOXB3,HOXB8,TP53,HOXB7,ATF3,HOXB6,HOXB5,SHMT2,CDCA5,CDCA8,GATA3,EVPL,KLK8,KLK6,RACGAP1,S100A16,FLRT3,ZNF703,HOXC4,S100A14,HOXC8,ZBTB7C,HOXC6,TMEM184A,JUN,EGR2,EGR3,BCL11A,RCC2,PLK1,FN1,NR2F1,LIF,FZD9,CDC6,ZWINT,FOSL1,COL1A1,TPX2,ANLN,RAET1E,LPAR5,RAET1G,GJB3,ID2,NMU,TRIP6,SNAI1,SNAI2,LAD1,RARG…
gene_set_query	55	TWIST1	152	ARCHS4 Coexpression,70;Enrichr Queries,97;ReMap ChIP-seq,161;GTEx Coexpression,280	IFITM3,IFITM1,ANKLE1,SPARC,TRAF3IP2,SPATA20,NDST1,MT2A,GJA1,CREB3L4,PEG10,CREB3L1,TBC1D10C,TNS2,EPHB3,IER3,CCBE1,TANGO2,KRT7,ENTPD8,EBF3,P3H3,DKK1,UNC13D,ARC,CCDC80,CRISPLD2,CD109,DDIT4,PRR16,NSMF,KCTD12,STX1A,ATF3,CFH,GATA3,ADAMTS12,C3,GJC2,STC2,PDGFC,SERPINH1,HOXC4,HOXC8,HOXC6,TMEM184A,JUN,EGR2,EGR3,FN1,NR2F1,LIF,PYCR1,ABCA7,PARVA,CDC6,L1CAM,DCLK1,TMEM198,COL1A1,FOSL1,EXT1,MEX3A,ID2,TRIP6,SNAI1…
gene_set_query	56	PEG3	153	ARCHS4 Coexpression,39;GTEx Coexpression,267	PAGE4,RAB3C,ATP8A2,ATP8A1,TUSC3,STMN3,ABAT,MSI2,HS6ST2,HS6ST3,RPH3A,CDH4,ATCAY,TUBB3,KIF5C,PEG10,AKT3,PRKACB,SH3GL2,CALN1,SCN1A,PPFIA2,PRKCB,SERPINF2,UNC5D,ANK3,CASD1,HPCAL4,RUNDC3A,MAPK8IP1,OLFM1,MAP1A,DGKI,ASTN1,KCTD16,BEX4,NDRG4,TMEM59L,CPLX2,KALRN,CACNA1E,GRIN2A,MAP2,TPPP,A2M,LONRF2,SCN3A,MAP9,SPTBN2,SMIM10L2B,MAGEE1,ZFR2,GRIN2B,DCLK1,CALY,SYNJ1,CNTN1,FAT3,SCN2A,XAGE2,BEX5,GABRB3,ZCCHC12,SNAP…
gene_set_query	57	GLIS1	157.7	ARCHS4 Coexpression,64;Enrichr Queries,238;GTEx Coexpression,171	PAGE4,SPARC,IRS1,TNC,ETS1,GALNT10,NR3C2,MTBP,TMEM145,NDST1,CDH4,EFEMP2,CREB3L1,ENPP2,CKMT1B,HMCN1,LZTS2,EPHB1,PKNOX2,EPHA4,CCBE1,TPM4,FST,TPM2,MYH15,FBXO17,WNT5A,COL23A1,FRMD4A,EBF3,P3H3,ISL1,DKK1,HIC1,ACAP3,CCDC80,CRISPLD2,COL4A1,CD109,DDIT4,PRR16,ADAM9,FKBP9,ALPK2,STEAP2,ATF3,FBN2,DLX2,CASZ1,STEAP1B,NPR2,KLK4,FBLN1,GATA3,EFNA5,ADAMTS12,CACNA1G,CALD1,STC2,PDGFC,PLXNA2,SERPINH1,KCNN3,PLXNA4,TBC1D…
gene_set_query	58	ZIC2	158.3	ARCHS4 Coexpression,50;Enrichr Queries,156;GTEx Coexpression,269	IFITM3,IFITM1,GLDC,TMEM97,MKI67,CDC20,SOX2,MT2A,GJA1,PEG10,CHEK1,CKMT1B,CALN1,EPHA4,WDHD1,MBNL1,CXADR,EBF2,EBF3,ANK3,MAPK8IP3,DKK1,DEPDC1B,DDIT4,DNA2,KIF20B,ATF3,PLEKHD1,SET,PARPBP,CDCA7,NCAPG,GATA3,SKA3,PRDX3,LDHB,PCBP3,ADAMTS18,STC2,JUN,EGR2,PLK5,EGR3,BCL11A,FN1,NR2F1,FZD9,FZD8,L1CAM,PAICS,GADD45G,COL1A1,ANLN,GJB2,ID2,ANP32E,FAT2,SCN2A,CD24,GABRB3,TOP2A,TENM1,KCNC1,CITED2,SLC35F4,GRIK2,SLC7A11,…
gene_set_query	59	PURG	160.5	ARCHS4 Coexpression,94;GTEx Coexpression,227	RAB3C,ATP8A2,STMN2,STMN3,STMN4,ABAT,SLC8A2,SOX2,TMEM145,ATCAY,DPYSL4,KIF5C,TUBB3,STMN1,PRKACB,SH3GL2,CALN1,PPFIA2,ANKS1B,EPHA4,CXADR,TMEM178B,MAPK8IP2,MAPK8IP3,RUNDC3A,ACAP3,OLFM1,KIAA0408,BEX4,NDRG4,TMEM59L,CEND1,BAZ2B,CPLX2,KALRN,NPAS3,GOLGA7B,TMEM246,MAP2,TSPAN7,SCN3A,KIAA0319,LONRF2,NR2F1,SYT9,DCLK1,MEX3A,PKIA,CNTN1,FAT3,TCF4,SCN2A,ZNF532,GPR19,GABRB3,SNAP25,KCNC1,PODXL2,TENM4,GRIK2,GRM1,ROBO…
gene_set_query	60	FOSL1	161.2	ARCHS4 Coexpression,55;ENCODE ChIP-seq,27;Enrichr Queries,43;ReMap ChIP-seq,51;GTEx Coexpression,630	ERRFI1,EHF,TRAF3IP2,ZMYND8,MKI67,IFIT3,CDC20,NDST1,MT2A,HTR7,LIPH,CREB3L1,RCC1,CHAC1,IER3,IL15RA,MBNL1,ARL14,DAPK3,MTUS1,KRT7,ENTPD8,CMBL,DKK1,UNC13D,EREG,CLDN6,UTS2B,CLDN4,CCDC80,MTHFD2,CD109,DDIT3,DDIT4,CLDN7,KCTD14,TRIB3,KIF20A,TLN2,ATF3,STX1A,SMIM3,CDCA8,NCAPG,STC1,IL20RB,IQGAP3,HIST1H3A,ERI1,S100A16,STC2,PDGFC,SEC14L5,KCNN4,HIST1H3B,NTSR1,HIST1H3E,TMEM184A,TNFSF18,JUN,EGR2,GPR15,EGR3,HIST1H4…
gene_set_query	61	FOXL1	161.7	ARCHS4 Coexpression,47;Enrichr Queries,117;GTEx Coexpression,321	SPARC,IRS1,TNC,ETS1,GALNT10,NDST1,EFEMP2,MT2A,GJA1,PLAU,CREB3L1,CAPN2,PHLDA1,CMKLR1,IER3,WLS,EPHA4,MBNL1,SCARA3,TPM4,MSX2,TPM2,FST,IGFBP3,WNT5A,DAPK3,KRT7,EBF2,P3H3,DKK1,HIC1,MTHFD2,CRISPLD2,COL4A1,DDIT4,PRR16,ADAM9,ATF3,HOXB6,HOXB5,FBN2,GATA3,EFNA5,ADAMTS12,ITPRIPL2,CALD1,STC2,PDGFC,SERPINH1,IGFBP6,CPA4,HOXC6,JUN,EGR3,SMURF2,BDNF,BCL11A,ARHGEF39,CAV1,FN1,NR2F1,LIF,HMGA2,FZD8,PARVA,INHBA,ESR1,EXT…
gene_set_query	62	KCNIP3	165.5	ARCHS4 Coexpression,163;GTEx Coexpression,168	CNTNAP2,RAB3A,STMN3,SLC35F1,RORB,ELFN2,SLC8A2,RGS4,RPH3A,ATCAY,KCNT1,KIF5C,HABP4,SOX8,KIF1A,LZTS1,PPFIA2,LYNX1,WSB2,DSCAM,VSTM2L,FAM219A,SYP,DUSP8,MAPK8IP2,RUNDC3A,MAPK8IP3,HPCAL4,DNM1,CIT,MAPK8IP1,OLFM1,ACAP3,OLFM2,MPPED1,SNPH,DAAM2,MMP17,MAP1A,KCNQ3,CHST1,NSMF,MAPRE3,STX1A,KCTD16,ASTN1,BEX4,CAMK2B,NDRG4,STOML1,NFIX,TMEM59L,CEND1,NRXN2,CABP1,CPLX2,CACNG7,KIAA0513,BRINP2,EXTL1,SV2B,MAP2,ZMAT4,CRE…
gene_set_query	63	NPAS3	166	ARCHS4 Coexpression,91;Enrichr Queries,170;GTEx Coexpression,237	RAB3C,CLSTN2,KLHL32,TNC,STMN3,AQP4,ABAT,STMN4,ETS1,SLC4A4,SLC8A1,SOX2,CDH4,GJA1,CCND2,ATCAY,KIF5C,PEG10,PIEZO2,SOX8,EPHB1,ANKS1B,EPHA4,DSCAM,KCNK10,TMEM178B,FRMD4A,EBF3,ANK3,OLFM2,ELMO1,TOX,DGKI,KIAA0408,ASTN1,BEX4,FBN2,ZBTB8A,TTYH1,TSHZ2,PCDH15,SLC1A3,ITPR2,ILDR2,MRO,EFNA5,CACNA1E,LPP,BRINP2,NKAIN3,CDH20,MAP2,TSPAN7,KCNN3,STXBP6,KIAA0319,PPARGC1A,SCN3A,PLXNA4,WSCD1,BCL11A,ST8SIA1,NR2F1,FZD9,ESR1…
gene_set_query	64	MYCN	168.6	Literature ChIP-seq,29;ARCHS4 Coexpression,46;Enrichr Queries,63;ReMap ChIP-seq,172;GTEx Coexpression,533	ANKLE1,SPARC,GLDC,DQX1,TONSL,STMN3,STMN4,TMEM97,MKI67,CDC20,SOX2,MTBP,GJA1,CREB3L4,STMN1,CHEK1,TBC1D10C,SOX8,HIST3H2BB,SAMD10,ANKS1B,IER3,TMPO,EPHA4,WDHD1,TANGO2,DAPK3,P3H3,ANK3,UNC13D,WDR76,MAPK8IP1,CLDN6,HOXB9,HIST2H3A,DDIT4,CLDN7,PSME1,HOXB4,HOXB3,TRIB3,DNA2,KIF20A,HOXB8,HIST2H3D,HOXB7,HIST2H3C,STX1A,HOXB6,ATF3,ATF4,HOXB5,KCTD16,CDCA3,CDCA5,MEPCE,CDCA7,CEND1,NCAPG,CDCA8,SLCO5A1,GATA3,IQGAP2,LY…
gene_set_query	65	ZBTB7C	175	ARCHS4 Coexpression,180;Enrichr Queries,226;GTEx Coexpression,119	EHF,TNC,HR,AQP3,SLC4A4,CLU,NR3C2,NPPC,CDH4,CYSRT1,CCND2,CAPNS2,TRIM29,CREB3L1,CAPN5,SLC25A43,ROPN1L,EPHB1,TP63,EPHB3,PKNOX2,EPHA4,SCARA5,IGFBP3,DNAAF1,USP2,WNT5A,SPNS2,KRT7,ANK3,SLC9A3,CCDC80,CRISPLD2,COL4A1,MALL,DDIT4,SCNN1A,CLDN7,ELMO1,RAB38,PKP3,FAM92B,DSC2,ATF3,DSC3,GRB7,CASZ1,CAPSL,TSHZ2,TACSTD2,IL20RB,EFNA5,IQGAP2,EVPL,KLK8,KALRN,TSPAN8,S100A16,ALDH3B1,KIAA1522,PLXNA2,S100A14,RREB1,PPARGC1A…
gene_set_query	66	BHLHE22	176.3	ARCHS4 Coexpression,140;ReMap ChIP-seq,227;GTEx Coexpression,162	CPNE7,STMN2,STMN4,IKZF2,PREX1,TCL1B,DPYSL4,RASSF4,AKT3,STMN1,CCDC96,TBC1D10C,SAMD10,CALN1,CMKLR1,SCN1A,PRKCB,CTRB2,KRT7,ENTPD8,P3H3,ANK3,MAPK8IP2,HPCAL4,UNC13D,MAPK8IP1,CLDN6,CLDN4,DDIT4,KCNQ3,NSMF,NEIL1,PLEKHD1,CDCA3,SHMT2,CEND1,SLCO5A1,KALRN,PGBD5,MAP2,TSPAN1,SCN3A,NTSR1,CDT1,TMEM86A,GPR15,SNAI3,LIF,ABCA7,GRIN2B,RPL3L,DCLK1,GADD45G,FOSL1,COL1A1,FXYD3,ANP32E,SCN2A,LAD1,KCNC1,NCAPG2,PTPRO,SMG9,GR…
gene_set_query	67	FOXA1	176.3	Literature ChIP-seq,75;ARCHS4 Coexpression,258;ENCODE ChIP-seq,40;Enrichr Queries,123;ReMap ChIP-seq,84;GTEx Coexpression,478	EHF,ABAT,SPINT2,CLDN1,SLC4A4,ABCA13,KRTCAP3,MTBP,PREX1,GJA1,CREB3L4,LIPH,CREB3L1,NDST4,HOXA3,IER3,WDHD1,MBNL1,CXADR,MBNL2,WSB2,DAPK3,DKK1,DEPDC1B,CLDN4,DAAM1,DDIT4,CLDN7,ORAI3,FAR2,ATF3,ASF1B,PIF1,ENPEP,ABCB1,CDCA2,SHMT2,CDCA5,SLCO5A1,BAZ2B,GATA3,IQGAP2,ADAMTS12,LYPD6,KLRK1,RAD21,S100A13,HOXC4,ST3GAL6,HOXC8,PPARGC1A,HOXC6,DNAH12,JUN,ABCA5,FN1,NR2F1,NR1D2,PRDX6,COL1A1,GJB2,FXYD3,ADI1,PKIA,PAH,SNAI…
gene_set_query	68	TP73	177.3	ARCHS4 Coexpression,238;Enrichr Queries,207;GTEx Coexpression,87	ANKRD35,CLSTN2,IRS1,FBXO27,TONSL,BUB1B,HR,MKI67,ETS1,AADACL2,CDC20,SOX2,NPPC,FGF6,CCND2,CAPNS2,TRIM29,PLAU,CHEK1,CCDC96,TNFRSF8,ROPN1L,TP63,SAMD10,EPHB3,STARD5,LIG1,IGFBP3,DNAAF1,SYTL1,CDC25A,HIC1,HNRNPUL1,DDIT4,ARMC4,RAB38,PKP3,FAM92B,TP53,CCDC151,ATF3,DSC3,ASF1B,CFAP99,COL17A1,CASZ1,ABCB1,CAPSL,TACSTD2,IL20RB,GATA3,PKMYT1,EVPL,KLK8,IQGAP3,KLK7,RAI1,MAATS1,ALDH3B1,KIAA1522,ZBBX,CLSPN,TSPAN1,FAM8…
gene_set_query	69	ETV1	178.8	ARCHS4 Coexpression,101;Enrichr Queries,91;ReMap ChIP-seq,252;GTEx Coexpression,271	GABPB2,SPARC,ZMYND8,TONSL,STMN3,AQP4,ABAT,SOX2,GJA1,RINL,CREB3L4,PEG10,TBC1D10C,HOXA3,CKMT1B,HOXA1,SOX8,TNS2,CALN1,IER3,EPHA4,SYTL1,ANK3,MAPK8IP3,HPCAL4,MAPK8IP1,CLDN6,HOXB9,ORAI3,DDIT4,CLDN7,MAP1A,TRIB3,KCTD12,HOXB8,TP53,HOXB7,ATF3,ATF4,ASTN1,SMIM3,PLEKHD1,CFH,MEPCE,CEND1,C3,MAP2,ADAMTS18,PDGFC,SERPINH1,HOXC4,PATZ1,HOXC8,PPARGC1A,HOXC6,CDT1,JUN,PLK5,BCL11A,FN1,NR2F1,FZD9,PYCR1,PARP16,L1CAM,DCLK1…
gene_set_query	70	ZNF536	180.3	ARCHS4 Coexpression,53;Enrichr Queries,51;GTEx Coexpression,437	RAB3C,RAB3A,CLSTN2,KLHL32,TNC,STMN2,STMN4,ABAT,LDLRAD4,RORB,SLC8A1,PREX1,NPPC,CDH4,ATCAY,DPYSL4,KIF5C,TUBB3,STMN1,ENPP2,SOX8,EPHB1,LZTS1,ANKS1B,PKNOX2,PPFIA2,KCNK10,TMEM178B,PRKCB,KCNH8,FST,EBF3,ANK3,MAPK8IP2,HPCAL4,MAPK8IP1,OLFM1,DAAM2,ELMO1,TOX,KIAA0408,FREM2,ASTN1,FBN2,BEX4,NDRG4,PDE1C,PDE1A,TSHZ2,TMEM59L,KALRN,NPAS3,GRIN2A,GJC2,MAP2,SEC14L5,CPAMD8,PLXNA2,CDH23,TPPP,SCN3B,SCN3A,PLXNA4,EGR3,BDN…
gene_set_query	71	SNAI2	181.8	ARCHS4 Coexpression,34;Enrichr Queries,176;ReMap ChIP-seq,131;GTEx Coexpression,386	IFITM3,ERRFI1,ANKLE1,SPARC,TRAF3IP2,CPNE7,TONSL,SPINT2,CLDN1,NDST1,MT2A,GJA1,CREB3L1,HOXA3,HOXA1,GNAT1,CHAC1,PGLYRP1,SAMD10,TP63,IER3,CCBE1,DAPK3,KRT7,ENTPD8,P3H3,DKK1,CLDN6,CCDC80,CRISPLD2,CD109,DDIT4,CLDN7,PRR16,PSME1,KCTD12,STX1A,ATF3,GRB7,CASZ1,CFH,SHMT2,CEND1,C2CD4A,ADAMTS12,SLC5A5,GJC2,S100A16,FLRT3,STC2,SEC14L5,PDGFC,SERPINH1,PLAC1,PATZ1,HOXC8,NTSR1,HOXC6,TMEM184A,CDT1,JUN,EGR2,PLK5,SNAI3,…
gene_set_query	72	STAT1	182.3	Literature ChIP-seq,144;ARCHS4 Coexpression,369;ENCODE ChIP-seq,28;Enrichr Queries,396;ReMap ChIP-seq,136;GTEx Coexpression,21	EHF,ANKLE1,SMC4,SMC2,PREX1,LACTB,CREB3L4,MS4A14,CMKLR1,IER3,WDHD1,GBP5,MBNL1,PRKCB,DAPK3,WDR76,UNC13D,CLDN6,DEPDC1B,MTHFD2,DDIT4,ADPRH,CLDN7,PSME1,ATF5,PRR11,ATF3,ATF4,PIF1,SET,CDCA5,NCAPG,MEFV,SKA1,KIAA0040,C3,HOXC6,GSDMD,JUN,GPR15,FN1,NR1D2,SLC16A14,FOSL1,COL1A1,MEX3A,H2AFY2,SNAI1,ACHE,RARG,NCAPG2,SMG9,TRIM8,TRIM7,SMPD1,NUF2,PBK,TK1,TIMP1,ZNF367,DLGAP5,NDC1,DENND2D,IKBIP,HELLS,RMI2,DUSP1,ANXA3,…
gene_set_query	73	ZBTB18	184	ARCHS4 Coexpression,114;GTEx Coexpression,254	SNAP25,RAB3A,KCNC1,KCNK9,ATP8A1,SLC35F4,STMN2,STMN3,GRIK2,GRM1,SLC8A2,UNC80,RPH3A,TRIM9,TMEM145,KCNT1,SCRN1,CAMKV,KIF5C,RASGEF1C,AKT3,CKMT1B,SIRPA,KIF1A,ZNF521,SH3GL2,CALN1,GRID2,LYNX1,CNTD2,PPP2R5B,ETV1,FAM219A,ANK3,SYP,MAPK8IP2,MAPK8IP3,HPCAL4,RUNDC3A,DNM1,MAPK8IP1,DNM3,ACAP3,OLFM1,MPPED1,SNPH,MAP1A,MAPRE3,CDH15,CAMK2B,PLEKHD1,NDRG4,NFIX,TMEM59L,NRXN3,NRXN2,CEND1,CPLX2,KALRN,ADD2,GOLGA7B,KIAA05…
gene_set_query	74	MYT1	184.7	ARCHS4 Coexpression,220;Enrichr Queries,135;GTEx Coexpression,199	RAB3C,ATP8A2,RAB3A,ATP8A1,CLSTN2,STMN2,STMN3,STMN4,ABAT,SLC8A1,SLC8A2,SOX2,TMEM145,NPPC,CDH4,ATCAY,DPYSL4,KIF5C,TUBB3,CKMT1B,EPHB1,SH3GL2,CALN1,CHGB,ANKS1B,PPFIA2,TMEM178B,EBF3,ANK3,MAPK8IP2,MAPK8IP3,RUNDC3A,MAPK8IP1,ACAP3,OLFM1,PCP4,SCG5,TOX,KIAA0408,ASTN1,PLEKHD1,NDRG4,TTYH1,TMEM59L,CACNA1D,SLC1A6,CPLX2,KALRN,CACNA1E,GOLGA7B,ADGRG1,MAP2,PLXNA2,SCN3B,SCN3A,PLXNA4,ZBTB18,PLK5,WSCD2,BCL11A,PDE2A,N…
gene_set_query	75	NEUROD6	185	ARCHS4 Coexpression,104;Enrichr Queries,375;GTEx Coexpression,76	FAM49A,RAB3A,ATP8A2,CLSTN2,CPNE4,STMN2,STMN3,RORB,SLC8A1,RGS4,RPH3A,SOX2,NPPC,CDH4,ATCAY,TUBB3,AKT3,STMN1,SH3GL2,PPFIA2,CHGB,ANKS1B,EPHA4,CXADR,ST6GAL2,WSB2,PRKCB,UNC5D,MAPK8IP2,HPCAL4,RUNDC3A,OLFM1,PCP4,MAP1A,KCNQ3,NSMF,STX1A,KIAA0408,KCTD16,BEX4,PDE1A,TMEM59L,CEND1,SLCO5A1,CABP1,PCDH19,CPLX2,KALRN,CACNA1E,GRIN2A,BRINP2,PGBD5,MAP2,CPAMD8,PLXNA2,SCN3B,RIMKLA,SCN3A,PLXNA4,ZNF300,SMIM10L2B,ZBTB18,E…
gene_set_query	76	ZNF92	186.8	ARCHS4 Coexpression,404;Enrichr Queries,138;ReMap ChIP-seq,173;GTEx Coexpression,32	ANKLE1,IL23R,JMJD1C,SPINT2,SPATA20,IKZF2,MKI67,IKZF3,SMC4,HS6ST1,SMC2,MTBP,NDST1,PREX1,MT2A,CREB3L3,CREB3L1,STMN1,FBXO6,FBXO5,CPNE2,GNAT1,TMPO,CMKLR1,EPHB3,WDHD1,MBNL1,CXADR,NUP210,SYTL1,KRT7,ESCO2,WDR76,CLDN6,DEPDC1B,NEIL3,DAAM2,DDIT4,PADI2,DNA2,KIF20B,PRR11,PIF1,SET,ABCB1,CDCA5,CDCA7,NCAPG,CLCNKA,SKA3,SKA1,UBE2J1,SLC5A5,MRPL11,C3,LDHB,KCNN4,PRR22,TMEM184A,PLK4,NGFR,IFITM10,JUN,GPR15,PLK5,BCL11A…
gene_set_query	77	CAMTA1	187	ARCHS4 Coexpression,71;Enrichr Queries,407;GTEx Coexpression,83	ERRFI1,RAB3C,RAB3A,ATP8A2,ATP8A1,STMN2,STMN3,STMN4,MSI2,FRY,ETS1,SLC8A1,SLC8A2,RPH3A,PREX1,CDH4,ATCAY,CCND2,KIF5C,AKT3,PRKACB,SH3GL2,ANKS1B,PPFIA2,EPHA4,MBNL1,SLC38A1,PRKCB,FRMD4A,ANK3,MAPK8IP2,HPCAL4,RUNDC3A,FRMD3,OLFM1,DAAM1,MAP1A,ELMO1,KIAA0408,ASTN1,BEX4,NDRG4,CASZ1,TMEM59L,STK39,ITPR1,CEND1,IQGAP2,CPLX2,KALRN,LPP,NPAS3,GRIN2A,MAP2,TSPAN7,SEC14L5,PLXNA2,TPPP,RIMKLA,SCN3B,SCN3A,KIAA0319,PLXNA4…
gene_set_query	78	HOXB7	189.6	Literature ChIP-seq,63;ARCHS4 Coexpression,285;Enrichr Queries,78;ReMap ChIP-seq,180;GTEx Coexpression,342	ATF1,EHF,DQX1,ABCA13,GJA1,LIPH,HOXA3,HOXA1,GTSE1,IER3,COL23A1,DKK1,RBP7,HOXB9,MTHFD2,CLDN7,DDIT4,HOXB4,PSME1,HOXB3,PADI2,HOXB8,HOXB6,ATF3,HOXB5,ASF1B,ENPEP,ZBTB8A,CDCA3,ANAPC16,CDCA8,SLCO5A1,GATA3,ADAMTS12,IQGAP2,SKA1,S100A16,ADAMTS18,PDGFC,SERPINH1,S100A13,HOXC4,PLAC1,HOXC8,PPARGC1A,RREB1,HOXC6,TOE1,NGFR,DNAH12,JUN,SDR42E2,FUCA2,FN1,NR2F1,L1CAM,FAM136A,POU6F1,FOSL1,COL1A1,FERMT1,FAM111A,TCN2,H2A…
gene_set_query	79	DACH1	192.7	Literature ChIP-seq,157;ARCHS4 Coexpression,346;Enrichr Queries,75	ERRFI1,ZMYND8,LRR1,STMN2,TONSL,ABAT,STMN4,SPATA20,MKI67,SLC4A4,CLDN1,SOX2,MTBP,GJA1,MT2A,DPYSL4,CREB3L4,STMN1,FBXO5,EPHB1,SAMD10,TNS2,CHGB,TMPO,EPHA4,SCAF11,DAPK3,EBF2,EBF3,ANK3,ISL1,MAPK8IP3,UNC13D,CLDN6,INPP4B,DAAM1,DDIT4,CCDC87,PRKCQ,KCTD12,ATF3,ASF1B,BEX4,CDCA3,CDCA5,MEPCE,LHB,CDCA7,GATA3,BAZ2B,IQGAP2,KALRN,FLRT3,MAP2,TSPAN7,S100A13,SERPINH1,STXBP6,HIST1H3B,SCN3A,CDT1,JUN,EGR2,BCL11A,ST8SIA1,…
gene_set_query	80	BARX2	194	ARCHS4 Coexpression,209;Enrichr Queries,141;GTEx Coexpression,232	EHF,TRAF3IP2,TNC,AQP3,ETS1,SOX2,NPPC,GJA1,CYSRT1,SLK,CCND2,CAPNS2,TRIM29,CREB3L1,LIPH,SLC25A43,PHLDA1,TP63,EPHB3,IER3,S100A2,MSX2,FST,IGFBP3,SPNS2,EBF2,EBF3,SCNN1G,CLDN4,MALL,DDIT4,SCNN1A,CLDN7,RAB38,PKP3,PLPP2,DSC2,ATF3,DSC3,GRB7,TPH2,DLX2,CASZ1,ZBTB8A,TACSTD2,MGST2,GATA3,ADRB2,EFNA5,IQGAP2,EVPL,ADAMTS15,S100A16,STC2,KIAA1522,CPAMD8,PLXNA2,AP4S1,S100A14,RREB1,PPARGC1A,NXNL2,ZBTB7C,CPA4,TMEM184A,…
gene_set_query	81	PRRX1	194.7	ARCHS4 Coexpression,35;Enrichr Queries,291;GTEx Coexpression,258	IFITM3,SPARC,TNC,ETS1,RGS4,NDST1,EFEMP2,GJA1,CCND2,PLAU,CREB3L1,ENPP2,HMCN1,TNS2,MBNL1,SCARA3,TPM4,FST,TPM2,IGFBP3,WNT5A,EBF2,EBF3,P3H3,ADAM19,INPP4B,CCDC80,FNDC1,CRISPLD2,COL4A1,CD109,PRR16,S100A4,FKBP9,ALPK2,ATF3,FBN2,ZBTB8A,CFH,STC1,FBLN1,ADAMTS12,ITPRIPL2,C3,CALHM2,CALD1,PDGFC,SERPINH1,HOXC4,SNX9,HOXC8,HOXC6,CPA4,GGT5,CRTAP,JUN,EGR2,VCAM1,CAV2,CAV1,GFPT2,FN1,CYBRD1,ARHGAP29,PARVA,INHBA,DCLK1,…
gene_set_query	82	ST18	195.3	ARCHS4 Coexpression,147;Enrichr Queries,73;GTEx Coexpression,366	RAB3C,CLSTN2,TUSC3,KLHL32,STMN2,STMN4,LDLRAD4,SLC8A1,RGS4,NPPC,CCND2,ATCAY,KIF5C,TUBB3,SCN9A,AKT3,STMN1,ENPP2,PRKACB,EPHB1,SH3GL2,CALN1,ANKS1B,PPFIA2,CHGB,EPHA4,KCNK10,KCNH8,MTUS1,RIIAD1,EBF2,FRMD4A,ANK3,FRMD4B,ISL1,OLFM1,ELMO1,SCG5,PADI2,KCTD12,TOX,KIAA0408,ATF3,STX1A,BEX4,PDE1C,CACNA1D,BAZ2B,PKMYT1,CPLX2,CACNA1E,NPAS3,GJC2,MAP2,SEC14L5,PLXNA2,SCN3B,SCN3A,WSCD1,BCL11A,FN1,FZD9,SYT9,PRDX6,DCLK1,G…
gene_set_query	83	ZNF750	196.5	ARCHS4 Coexpression,223;Enrichr Queries,171;ReMap ChIP-seq,195;GTEx Coexpression,197	ERRFI1,EHF,ANKLE1,GABPB2,ABAT,TMEM97,MKI67,CLDN1,AQP3,AADACL2,CDC20,SOX2,GJA1,RINL,CAPNS2,TRIM29,TP63,EPHB3,TMPO,IER3,STARD5,IL1R2,KRT7,ISL1,MAPK8IP3,UNC13D,BTC,MTAP,CLDN4,MTHFD2,DDIT4,TRIB3,ZNF710,KCTD15,STX1A,ATF3,ATF4,FLG,GRB7,CASZ1,HIST1H3J,IL20RB,KLK4,GATA3,EVPL,KLK8,KLK7,KLK6,XKRX,C3,GJC2,ERI1,S100A16,HOXC4,S100A14,HOXC8,ATP6V1C2,ZBTB7C,SPTBN2,HOXC6,CDT1,JUN,EGR3,HIST1H4K,BCL11A,RCC2,FN1,BT…
gene_set_query	84	SOX2	197	Literature ChIP-seq,11;ARCHS4 Coexpression,565;Enrichr Queries,136;ReMap ChIP-seq,16;GTEx Coexpression,257	EHF,GLDC,STMN2,STMN3,ABAT,TMEM97,SPINT2,CLDN2,SMC4,ABCA13,CLDN1,NDST1,MTBP,PREX1,KRTCAP3,GJA1,DPYSL4,CAPNS2,CREB3L1,STMN1,PRKACB,ANKS1B,PKNOX2,WLS,IER3,WDHD1,MBNL1,MBNL2,DKK1,ISL1,DEPDC1B,CLDN4,HOXB9,DDIT3,DDIT4,CLDN7,PRR16,TYRO3,PADI2,HOXB3,FAR2,ATF5,PRR11,ATF3,ASTN1,ATF4,PIF1,CDCA2,ABCB1,CFH,TTYH1,SHMT2,NCAPG,GATA3,IQGAP2,FLRT3,ADAMTS18,RAD21,PDGFC,S100A14,PPARGC1A,ZBTB7C,NGFR,JUN,AFAP1L2,PLK1,…
gene_set_query	85	MEIS3	197	ARCHS4 Coexpression,166;Enrichr Queries,214;GTEx Coexpression,211	RAB3A,SPARC,IRS1,TNC,STMN3,ABAT,STMN4,ETS1,CLU,HS6ST1,SLC8A2,RPH3A,RGS4,PREX1,EFEMP2,ATCAY,CCND2,DPYSL4,KIF5C,PLAU,TUBB3,CREB3L1,PPFIA2,PKNOX2,IER3,ARRDC4,DSCAM,TMEM178B,IGFBP3,WNT5A,MAPK8IP2,HPCAL4,RUNDC3A,MAPK8IP3,HIC1,MAPK8IP1,ADAM19,OLFM1,ACAP3,OLFM2,CCDC80,CRISPLD2,COL4A1,MAP1A,DDIT4,NSMF,STX1A,ATF3,KCTD16,ASTN1,NDRG4,TMEM59L,CEND1,CABP1,GATA3,PCDH19,KALRN,C3,GRIN2A,BRINP2,ADGRG1,PGBD5,MAP2,…
gene_set_query	86	TGIF1	200.7	ARCHS4 Coexpression,151;Enrichr Queries,303;GTEx Coexpression,148	IFITM3,ERRFI1,RAB3A,SPARC,TRAF3IP2,ATP8A1,TNC,STMN3,MKI67,ETS1,CLU,MT2A,GJA1,ATCAY,KIF5C,PLAU,PRKACB,PHLDA1,IER3,SLC38A1,TPM4,PRKCB,FST,IGFBP3,CTRB2,MAPK8IP2,RUNDC3A,MAPK8IP3,HPCAL4,CLDN6,ACAP3,MTHFD2,COL4A1,DDIT3,DDIT4,MAP1A,ZFP42,KCTD14,TRIB3,S100A4,NUPR1,KIAA0408,ATF3,ASTN1,ATF4,BEX4,NDRG4,INSIG1,TMEM59L,MGST1,CEND1,AK4,ZFP36L2,ITPRIPL2,PRDX3,LDHB,PGBD5,STC2,TSPAN7,SERPINH1,TPPP,RIMKLA,SLC38A2…
gene_set_query	87	TP53	201.2	Literature ChIP-seq,15;ARCHS4 Coexpression,9;Enrichr Queries,510;ReMap ChIP-seq,181;GTEx Coexpression,291	EHF,DQX1,XYLT1,SMC4,CLDN1,ABCA13,NDST1,MTBP,FAM122A,NDST4,STMN1,GTSE1,WDHD1,CCBE1,NUP210,SYTL1,UNC5D,DKK1,WDR76,MTAP,MTHFD2,ORAI3,DDIT4,MAP1A,PSME1,HOXB4,HOXB3,HOXB8,ATF3,HOXB6,ATF4,HOXB5,ABCB1,SET,SHMT2,CDCA5,CDCA7,CDCA8,GATA3,SKA3,IQGAP3,KIAA0040,LDHB,PDGFC,S100A14,JUN,CYP4F2,PLK1,FN1,FZD8,TEX37,CDC6,RPL3L,FOSL1,COL1A1,DHFR,MOV10,MEX3B,RNF224,FXYD3,TRIP6,FAT2,FAT3,RAD18,ACHE,RPLP0,NCAPG2,SMG9,T…
gene_set_query	88	PKNOX2	202	ARCHS4 Coexpression,344;Enrichr Queries,122;GTEx Coexpression,140	RAB3A,SPARC,RASEF,TNC,STMN3,ETS1,RGS4,RPH3A,NPPC,CDH4,ATCAY,CCND2,RPS6KA5,ENPP2,HIST3H2BB,HMCN1,BORCS8,EPHB1,EPHA4,CDKL5,WSB2,IGFBP3,WNT5A,EBF2,FRMD4A,EBF3,ANK3,MAPK8IP2,HPCAL4,RUNDC3A,OLFM1,CCDC80,COL4A1,MAP1A,ELMO1,NUPR1,STX1A,KCTD16,TMEM59L,CEND1,FBLN1,CACNA1D,CABP1,EFNA5,KALRN,NPAS3,GRIN2A,BRINP2,PGBD5,CALD1,ZMAT4,PLXNA2,AP4S1,STXBP6,SCN3B,RIMKLA,PPARGC1A,RREB1,PLXNA4,PPIAL4G,NGFR,JUN,EGR2,EG…
gene_set_query	89	GATA3	202.3	Literature ChIP-seq,83;ARCHS4 Coexpression,481;ENCODE ChIP-seq,7;Enrichr Queries,337;ReMap ChIP-seq,30;GTEx Coexpression,276	ATF1,EHF,GABPB2,XYLT1,ABAT,SPINT2,CLDN1,PREX1,GJA1,HTR7,CAPNS2,CREB3L4,CREB3L1,LIPH,AKT3,HOXA1,IER3,CDK5RAP2,MBNL1,STARD5,CXADR,MBNL2,DKK1,ISL1,CLDN4,DAAM1,DDIT4,ORAI3,PADI2,ATF3,FREM2,HOXB5,FLG,PIF1,CFI,IL20RB,GATA3,ADAMTS12,SKA3,IQGAP2,NCAPH,XKRX,C3,S100A16,ST3GAL6,S100A14,CGA,PPARGC1A,JUN,FN1,IL31RA,NR2F1,NR1D2,CDC6,PRDX6,COL1A1,RNF224,GJB3,PKIA,CYP1A1,SNAI2,RET,RARG,DIS3L,FMN1,STON2,VSIG10,AD…
gene_set_query	90	BCL11A	206.8	ARCHS4 Coexpression,290;ENCODE ChIP-seq,39;Enrichr Queries,277;ReMap ChIP-seq,153;GTEx Coexpression,275	LRR1,TONSL,STMN2,STMN3,MKI67,CLDN1,AADACL2,GJA1,CAPNS2,TRIM29,STMN1,AKT3,TBC1D10C,RCC1,TP63,SAMD10,EPHB3,IER3,EPHA4,CXADR,ST6GAL2,PRKCB,ANK3,CLDN4,DAAM1,DDIT4,ADPRH,TYRO3,KCNQ3,ATF5,ALPK1,PLPP2,ATF3,ATF4,HIST1H3J,PDE1A,CDCA7,IL20RB,CEND1,SLCO5A1,GATA3,EVPL,KLK8,KLK7,XKRX,HIST1H3A,FLRT3,MAP2,INPP5D,HIST1H3H,KCNN4,HIST1H3B,NXNL2,ATP6V1C2,SPTBN2,HIST1H3E,XBP1,JUN,EGR2,EGR3,GPR15,HIST1H4K,BCL11A,ST8S…
gene_set_query	91	TFCP2L1	207.7	ARCHS4 Coexpression,110;Enrichr Queries,114;GTEx Coexpression,399	ERRFI1,EHF,SPARC,RASEF,SPINT2,MKI67,ETS1,SLC4A4,CLU,AQP3,CLDN1,KRTCAP3,MT2A,GJA1,CCND2,SLK,TRIM29,CREB3L1,CAPN2,PHLDA1,ROS1,SLC12A8,TP63,IER3,EPHA4,IGFBP3,MTUS1,KRT7,FRMD4B,ANK3,SCNN1G,SLC9A3,AZGP1,CLDN4,COL4A1,SCNN1A,DDIT4,CLDN7,MALL,PADI2,NUPR1,PKP3,PLPP2,ATF3,DSC2,DSC3,COL17A1,GRB7,FBN3,CASZ1,CFH,SLC1A3,IL20RB,ITPR3,AK4,GATA3,IQGAP2,EVPL,C3,PKHD1,TMEM123,ADGRG1,TPO,NLRP7,S100A16,KIAA1522,ZBED2…
gene_set_query	92	POU5F1	208	Literature ChIP-seq,13;ARCHS4 Coexpression,131;Enrichr Queries,89;ReMap ChIP-seq,149;GTEx Coexpression,658	EHF,ANKLE1,GABPB2,GLDC,DQX1,STMN2,SPINT2,SMC4,KRTCAP3,GJA1,HTR7,CREB3L4,FAM110D,LIPH,CREB3L1,STMN1,HOXA3,HOXA1,GNAT1,IER3,WDHD1,GBP5,SYTL1,ISL1,HPCAL4,DKK1,CLDN6,CLDN4,HOXB9,RNF128,ORAI3,DDIT4,CLDN7,HOXB4,TYRO3,HOXB3,PRKCQ,HOXB8,HOXB7,HOXB6,ATF3,HOXB5,ATF4,ASTN1,PIF1,SET,CDCA2,CFH,SHMT2,TTYH1,CDCA5,MEPCE,CDCA7,SLCO5A1,GATA3,NCAPH,SLC5A5,FLRT3,RAD21,PDGFC,SERPINH1,HOXC4,CGA,HOXC8,HOXC6,JUN,PLK1,NR…
gene_set_query	93	SOX11	210.6	Literature ChIP-seq,76;ARCHS4 Coexpression,286;Enrichr Queries,61;ReMap ChIP-seq,217;GTEx Coexpression,413	GLDC,FRMPD1,STMN2,STMN3,ABAT,STMN4,CLDN1,SMC4,GJA1,DPYSL4,CREB3L3,STMN1,HIST3H2BB,PRKACB,ANKS1B,CDK5RAP2,CXADR,COL23A1,ISL1,UNC13D,RBP7,DAAM1,DDIT4,CLDN7,HOXB4,HOXB7,ATF3,ASTN1,ASF1B,TPH2,TTYH1,CDCA7,SLCO5A1,GATA3,BAZ2B,ADAMTS10,SLC5A5,ADAMTS15,LDHB,FLRT3,ADAMTS18,S100A13,PLAC1,TOE1,JUN,PLK1,FN1,NR2F1,FZD9,CDC6,GP6,SLC16A14,POU6F1,COL1A1,MEX3B,MEX3A,TCN2,H2AFY2,PKIA,FAT3,FAT4,GABRB3,PHF2,NCAPG2,A…
gene_set_query	94	HEY1	211	ARCHS4 Coexpression,135;Enrichr Queries,146;GTEx Coexpression,352	ERRFI1,SPARC,TNC,AQP4,ABAT,CYP46A1,ETS1,CLU,RGS4,SOX2,MT2A,GJA1,CCND2,PEG10,ARHGDIB,HABP4,ENPP2,SOX8,CPNE2,LZTS1,PHLDA1,EPHB1,ANKS1B,IER3,WLS,EPHA4,SLC38A1,MBNL1,SCARA3,TMEM178B,FST,IGFBP3,WNT5A,CASD1,UNC13D,OLFM2,COL4A1,DDIT4,KCNQ3,KCTD12,ATF3,ASTN1,BEX4,CFH,TTYH1,INSIG1,SLC1A3,STC1,CACNA1E,NPAS3,C3,ADGRG1,NKAIN3,CDH20,FLRT3,MAP2,STC2,TSPAN7,ZNF703,SERPINH1,DRD1,KCNN3,SCN3A,JUN,EGR2,EGR3,VCAM1,K…
gene_set_query	95	ZNF385D	213	ARCHS4 Coexpression,188;Enrichr Queries,120;GTEx Coexpression,331	RAB3C,ATP8A2,THSD7B,CLSTN2,TNC,FRY,CYP46A1,ETS1,SLC8A1,NR3C2,RGS4,AKT3,PIEZO2,HMCN1,IL13RA2,HIST1H2AC,CMKLR1,ANKS1B,EPHA4,ST6GAL2,MTUS2,FBXO15,ANK3,FRMD3,INPP4B,UTS2B,PCP4,DAAM1,HNRNPUL1,COL4A1,ELMO1,UTS2,TOX,DGKI,KIAA0408,ASTN1,TPH2,NDRG4,CFH,NPR2,PDE1A,TSHZ2,PLD5,ITPR1,DAPP1,EFNA5,SLC1A6,KALRN,ADAMTS10,GRIN2A,MAP2,SEC14L5,PLXNA2,AP4S1,RIMKLB,LONRF2,PPARGC1A,SCN3A,NXNL2,PPIAL4G,MPDU1,CPA4,MFAP3L…
gene_set_query	96	IRX4	213.7	ARCHS4 Coexpression,196;Enrichr Queries,342;GTEx Coexpression,103	ANKRD35,IRS1,HR,AQP3,CLDN1,AADACL2,SOX2,CAPNS2,TRIM29,PTGFRN,EPHB1,TP63,EPHB3,CXADR,MSX2,S100A2,IGFBP3,WNT5A,SYTL1,P3H2,KRT7,EBF2,ANK3,ISL1,OLFM1,DDIT4,SCNN1A,RAB38,PKP3,ATF3,DSC2,DSC3,COL17A1,FBN2,GRB7,CASZ1,DLX2,TSHZ2,TACSTD2,IL20RB,ITPR3,GATA3,EFNA5,EVPL,KLK8,KLK7,XKRX,S100A16,STC2,KIAA1522,S100A14,KCNN4,FAM83B,ATP6V1C2,ZBTB7C,CPA4,TMEM184A,EGR2,PSAPL1,EGR3,BDNF,BCL11A,RCC2,NR2F1,FZD9,BTBD11,P…
gene_set_query	97	EBF1	214.4	ARCHS4 Coexpression,190;ENCODE ChIP-seq,104;Enrichr Queries,332;ReMap ChIP-seq,258;GTEx Coexpression,188	ANKLE1,DQX1,STMN2,STMN4,TMEM97,SMC4,PREX1,FAM122A,LACTB,GJA1,SAMD15,DPYSL4,CREB3L4,LIPH,CREB3L1,STMN1,HOXA1,SAMD10,CMKLR1,IER3,PKNOX2,MBNL1,STARD5,PRKCB,SYTL1,DAAM1,DDIT4,ADPRH,ORAI3,PSME1,PADI2,ATF5,ATF3,PIF1,ZBTB8A,CFH,SHMT2,CDCA5,MEPCE,WDR63,SLCO5A1,ZNF23,SKA3,LY9,ADAMTS10,PRDX3,ADAMTS15,GRIN2A,AFAP1L2,JUN,GPR15,ABCA6,SNAI3,ABCA9,FN1,NR2F1,ABCA7,FAM136A,RPL3L,FOSL1,COL1A1,DHFR,MEX3B,RNF224,MEX…
gene_set_query	98	RUNX2	216.4	Literature ChIP-seq,43;ARCHS4 Coexpression,486;Enrichr Queries,272;ReMap ChIP-seq,123;GTEx Coexpression,158	ATF1,EHF,TMEM200A,STMN2,ABAT,SPINT2,NDST1,LACTB,PREX1,CREB3L4,EVA1C,CREB3L1,NDST4,HOXA3,HOXA1,SAMD13,IER3,CMKLR1,ANKS1B,CCBE1,GBP5,MBNL1,NUP210,PRKCB,UNC5D,DKK1,DAAM1,DAAM2,CLDN7,DDIT4,PRR16,HOXB4,PRKCQ,FAR2,ATF3,ASTN1,ENPEP,CDCA2,WDR63,IL20RB,SLCO5A1,GATA3,IQGAP2,LYPD6,IQGAP3,KIAA0040,SLC5A5,RNF217,PDGFC,HOXC4,PLAC1,HOXC8,RREB1,PPARGC1A,HOXC6,GSDMD,JUN,FN1,FZD9,FZD8,SLC16A14,COL1A1,FOSL1,FA2H,ME…
gene_set_query	99	NFIB	217.8	Literature ChIP-seq,67;ARCHS4 Coexpression,153;Enrichr Queries,561;GTEx Coexpression,90	IFITM3,ERRFI1,EHF,SPARC,ANKLE1,NUDT1,TMEM97,MKI67,AQP3,FAM122A,GJA1,RASSF4,EVA1C,NDST4,AKT3,STMN1,FBXO6,TNS2,CDK5RAP2,TMPO,CHGB,EPHA4,MBNL1,IQCF3,CXADR,ST6GAL2,DAPK3,MTUS1,EBF2,EBF3,ANK3,DAAM2,DDIT4,KCNQ3,HOXB3,KCTD12,ASF1B,KCTD16,ZBTB8A,PDE1A,TSHZ2,MGST2,SLCO5A1,PCDH19,KALRN,KLK7,RACGAP1,MAP2,RNF217,PDGFC,SERPINH1,SNX9,RREB1,NXNL2,JUN,DDIAS,ABCA6,BCL11A,ST8SIA1,ABCA9,FN1,NR2F1,BTBD11,SMARCA2,DCL…
gene_set_query	100	AEBP1	218	ARCHS4 Coexpression,221;GTEx Coexpression,215	SPARC,THSD7B,TNC,COMP,NDST1,EFEMP2,CREB3L1,HMCN1,LZTS2,TNS2,CMKLR1,MBNL1,SCARA3,ST6GAL2,TPM4,DAPK3,P3H3,CCDC80,FNDC1,FKBP9,NPR2,FBLN1,KALRN,ADAMTS10,RAI1,GRK5,CALD1,PDGFC,SERPINH1,SNX9,CRTAP,TNFSF12,ARHGEF39,FN1,CYBRD1,PARVA,INHBA,GULP1,EXT1,COL1A1,FGF14,BMP1,COL5A1,P4HA3,ITGBL1,MRVI1,LGALS3BP,FKBP10,ITGB5,COL14A1,ITGB3,ADRA1B,LRRC32,TRIM8,C1QTNF2,GLIPR1,C1QTNF1,ZC3H7B,ADAMTSL3,HEY2,DACT3,PMEPA1,…
gene_set_query	101	TCF21	218	Literature ChIP-seq,31;ARCHS4 Coexpression,77;Enrichr Queries,559;GTEx Coexpression,205	EHF,GABPB2,NDST1,GJA1,CREB3L1,STMN1,IER3,PKNOX2,CDK5RAP2,CCBE1,MBNL2,STARD5,RBP7,DAAM1,DDIT3,DDIT4,HOXB4,HOXB3,ATF5,ATF3,HOXB6,ENPEP,CFH,GATA3,ZNF23,BAZ2B,ADAMTS12,SKA1,C3,ADAMTS15,S100A16,RAD21,PDGFC,SERPINH1,PLAC1,ST3GAL6,GSDMD,JUN,ABCA5,ABCA6,FN1,NR2F1,ABCA9,NR1D2,ABCA7,COL1A1,FAM111A,FERMT1,FXYD3,CYP1A1,SNAI2,MRVI1,FAT4,SERPINI1,EFCC1,HLA-DRB1,SRPX,GPI,RPLP0,LRRC32,ADAMTSL1,TRIM8,SULT1C2,TMEM…
gene_set_query	102	CBX2	218.6	ARCHS4 Coexpression,17;ENCODE ChIP-seq,18;Enrichr Queries,12;ReMap ChIP-seq,185;GTEx Coexpression,861	EHF,GLDC,FRMPD1,TMEM97,SMC4,PREX1,HTR7,STMN1,ROPN1L,HOXA1,PGLYRP1,GTSE1,CHGB,ANKS1B,WDHD1,CXADR,STARD5,DNAAF1,DKK4,CLDN6,DEPDC1B,DDIT4,HOXB4,PRR11,ATF3,HOXB5,ASF1B,CFAP61,PIF1,ZBTB8A,ENPEP,CDCA2,CDCA3,CDCA5,CDCA7,CDCA8,NCAPG,GATA3,SKA3,IQGAP3,NCAPH,OAZ3,ST3GAL6,CGA,PRR22,HOXC6,PLK4,DNAH12,NGFR,JUN,SDR42E2,PLK1,FZD9,FN1,NR2F1,CDC6,COL1A1,DHFR,FA2H,MEX3B,MEX3A,H2AFY2,FXYD3,CYP1A1,FXYD7,SNAI2,EFCC1,…
gene_set_query	103	TCF3	220.5	Literature ChIP-seq,5;ARCHS4 Coexpression,453;ENCODE ChIP-seq,72;Enrichr Queries,517;ReMap ChIP-seq,241;GTEx Coexpression,35	ATF1,EHF,GABPB2,TMEM200A,FRMPD1,STMN2,STMN3,NDST1,GJA1,FAM110D,LIPH,STMN1,HOXA3,GNAT1,GTSE1,PRKACB,SAMD10,PKNOX2,CHGB,WLS,IER3,GBP5,WSB2,NUP210,DKK1,UNC13D,CLDN6,DKK4,DEPDC1B,CLDN4,DDIT3,DDIT4,CLDN7,PSME1,TYRO3,HOXB4,HOXB3,HOXB8,HOXB7,PRR11,ATF3,HOXB6,ASF1B,ATF4,RHNO1,ASTN1,TPH2,ZBTB8A,CDCA2,SET,CDCA3,SHMT2,TTYH1,CDCA5,CDCA7,CDCA8,SLCO5A1,BAZ2B,SKA3,IQGAP3,NCAPH,C3,LDHB,FLRT3,PDGFC,SERPINH1,PLAC1…
gene_set_query	104	SALL2	221	ARCHS4 Coexpression,174;Enrichr Queries,373;GTEx Coexpression,116	ATP8A2,SPARC,GLDC,IRS1,STMN2,TNC,STMN3,BUB1B,ABAT,NUCKS1,TMEM97,CLU,SLC8A2,IPO5,SOX2,TMEM145,FADS2,GJA1,CCND2,DPYSL4,KIF5C,PEG10,PHLDA1,SH3GL2,CALN1,EPHA4,WDHD1,MBNL1,FST,IGFBP3,WNT5A,ANK3,MAPK8IP2,MAPK8IP3,CDC25A,CLDN6,ACAP3,OLFM2,SMO,COL4A1,DDIT4,ZFP42,TIMELESS,TOX,FBN2,FBN3,NDRG4,SET,TMEM59L,CDCA7,CEND1,FBLN1,CPLX2,GOLGA7B,LDHB,ADGRG1,FLRT3,PDGFC,TSPAN7,SERPINH1,PATZ1,SCN3A,KIAA0319,QSER1,JUN,…
gene_set_query	105	TEAD4	221.2	Literature ChIP-seq,28;ARCHS4 Coexpression,120;ENCODE ChIP-seq,9;Enrichr Queries,34;ReMap ChIP-seq,6;GTEx Coexpression,1130	ANKLE1,FRMPD1,NDST1,CREB3L4,CREB3L1,STMN1,IER3,CDK5RAP2,CHGB,ANKS1B,MBNL2,STARD5,PRKCB,DNAAF1,DAPK3,COL23A1,UNC13D,WDR76,CLDN6,MTAP,HOXB9,DAAM1,MYL1,MTHFD2,DDIT3,DDIT4,HOXB4,HOXB3,PRKCQ,HOXB8,HOXB7,PRR11,HOXB6,ATF3,FREM2,ATF4,HOXB5,ASF1B,CFAP61,CDCA3,CDCA5,CFI,CDCA7,CDCA8,GATA3,BAZ2B,ADAMTS12,IQGAP2,LYPD6,C3,GRIN2A,S100A16,FLRT3,ADAMTS18,PDGFC,S100A13,SERPINH1,S100A14,RREB1,PLK4,JUN,ABCA5,ABCA6,P…
gene_set_query	106	PAX9	221.3	ARCHS4 Coexpression,176;Enrichr Queries,188;GTEx Coexpression,300	ERRFI1,EHF,IRS1,TNC,AQP3,ETS1,SOX2,CYSRT1,SLK,CCND2,TRIM29,CREB3L1,CAPN2,SLC25A43,HOXA1,ROPN1L,PHLDA1,TP63,S100A2,MSX2,FST,IGFBP3,DNAAF1,SPNS2,WNT5A,KRT7,EBF2,EBF3,ISL1,DKK1,HIC1,MALL,DDIT4,SCNN1A,CLDN7,PKP3,FAM92B,DSC2,ATF3,FBN2,GRB7,DLX2,CASZ1,CAPSL,TACSTD2,DAPP1,MGST2,IL20RB,GATA3,EFNA5,EVPL,S100A16,STC2,ALDH3B1,KIAA1522,ZBBX,HOXC4,S100A14,CDH26,TSPAN1,ZBTB7C,CPA4,HOXC6,TMEM184A,DNAH12,JUN,EGR…
gene_set_query	107	ZNF488	222	ARCHS4 Coexpression,397;Enrichr Queries,47	IRS1,STMN3,HR,ABAT,CLDN1,IFIT3,IFIT2,CDC20,RPH3A,NPPC,GJA1,PLAU,PEG10,SOX8,CHAC1,EPHB3,SCARA3,SLC6A19,S100A2,FST,IGFBP3,MTUS1,KRT7,ANK3,MAPK8IP2,DKK1,HPCAL4,RUNDC3A,CDC25A,MAPK8IP1,OLFM1,ACAP3,OLFM2,CCDC80,DAAM2,DDIT4,SCNN1A,MAP1A,PADI2,S100A4,NSMF,KCTD12,KIF20A,ATF3,NDRG4,ENPEP,INSIG1,TMEM59L,CDCA7,CEND1,CPLX2,KLK6,GJC2,STC2,STXBP6,IGFBP6,TPPP,FAM83D,CPA4,NGFR,JUN,AFAP1L2,BDNF,CAV1,FANCA,LIF,FZD…
gene_set_query	108	ZIC3	222.8	Literature ChIP-seq,68;ARCHS4 Coexpression,143;Enrichr Queries,374;GTEx Coexpression,306	IFITM1,SPARC,GLDC,STMN2,HS6ST2,SOX2,GJA1,LIPH,STMN1,CKMT1B,DPF3,FBXO5,CALN1,EPHA4,WDHD1,MBNL1,CXADR,WSB2,P3H2,EBF2,EBF3,ANK3,UNC5D,MAPK8IP3,ISL1,DKK1,CLDN6,CD109,DDIT4,KCTD12,PLEKHD1,SET,TTYH1,PCDH10,GATA3,LDHB,PCBP3,ADAMTS18,STC2,PDGFC,HIST1H3H,CGA,EGR2,PLK5,BCL11A,RCC2,FZD9,PYCR1,FZD8,L1CAM,PAICS,DCLK1,COL1A1,MOV10,H2AFY2,PPP1R1A,ID2,NOSTRIN,FAT2,SNAI2,SCN2A,CD24,NODAL,GABRB3,TENM1,TENM3,KCNC1,…
gene_set_query	109	PITX1	223.3	ARCHS4 Coexpression,239;Enrichr Queries,59;GTEx Coexpression,372	EHF,TNC,HR,MKI67,AQP3,ETS1,CDC20,MT2A,CYSRT1,SLK,PTTG1,PLAU,TRIM29,LIPH,NUSAP1,ZNF688,PHLDA1,IER3,PAQR7,S100A2,MSX2,FST,IGFBP3,WNT5A,KRT7,DKK1,MELK,MALL,DDIT4,PKP3,NUPR1,HOXB7,DSC2,ATF3,FBN2,GRB7,RNASEH2B,TACSTD2,PLD5,DAPP1,MGST2,IL20RB,ADRB1,GATA3,PKMYT1,EVPL,IQGAP3,CCNB2,SCUBE1,SCIN,IRAK1,S100A16,STC2,KIAA1522,HOXC4,S100A14,IGFBP6,RREB1,ZBTB7C,CPA4,HOXC6,TMEM184A,CDT1,JUN,EGR2,EGR3,UBE2C,BCL11A…
gene_set_query	110	ZNF215	224	ARCHS4 Coexpression,633;Enrichr Queries,22;GTEx Coexpression,17	GLDC,MKI67,SMC4,IFIT3,SMC2,CDC20,CHEK1,FBXO5,CHAC1,GTSE1,TMPO,WDHD1,EPHA4,RIIAD1,ESCO2,DKK1,WDR76,INPP4B,DEPDC1B,NEIL3,DDIT4,KIF20A,FAR2,DNA2,KIF20B,PRR11,PIF1,ZBTB8A,SET,CDCA2,ABCB1,SHMT2,CDCA5,CDCA7,CDCA8,NCAPG,STC1,SKA3,IQGAP2,SKA1,NCAPH,UBE2J1,BRIP1,STC2,PLK4,CDT1,DDIAS,BCL11A,XRCC2,PLK1,FZD9,PYCR1,PBX2,CDC6,PARP14,PAICS,ZWINT,TPX2,FERMT1,ANLN,GDF9,MYO5C,SASS6,TOP2A,FEN1,SLC35F2,NCAPG2,KIF14,…
gene_set_query	111	FOXC2	226	ARCHS4 Coexpression,86;Enrichr Queries,273;GTEx Coexpression,319	ERRFI1,SPARC,THSD7B,TNC,FRY,ETS1,GALNT10,RGS4,NDST1,FGF6,MT2A,GJA1,EFEMP2,RASSF3,PLAU,CREB3L1,ARHGDIB,CAPN2,HMCN1,PHLDA1,CMKLR1,IER3,MBNL1,SCARA3,ST6GAL2,MSX2,TPM4,TPM2,FST,IGFBP3,WNT5A,DAPK3,EBF2,EBF3,P3H3,HIC1,ADAM19,CCDC80,CRISPLD2,COL4A1,CD109,DDIT4,ADAM9,S100A4,FKBP9,ATF3,HOXB5,FBN2,PLD5,GATA3,ADAMTS12,ADAMTS10,GLIS1,CNN1,CALD1,S100A16,STC2,PDGFC,SERPINH1,IGFBP6,NXNL2,CPA4,JUN,EGR2,BDNF,ARHG…
gene_set_query	112	THAP10	226.3	ARCHS4 Coexpression,182;Enrichr Queries,17;GTEx Coexpression,480	ERRFI1,STMN2,MT1X,MKI67,CLDN1,IFIT3,SMC2,IFIT2,CDC20,MT2A,PEG10,STMN1,FBXO5,CHAC1,PRKACB,ANKS1B,IER3,MBNL1,WSB2,DKK1,UNC13D,DEPDC1B,DDIT3,MAP1A,DDIT4,MT1F,TRIB3,KIF20A,PRR11,ATF3,ASTN1,ASF1B,BEX4,CDCA2,ABCB1,CDCA5,CDCA7,CEND1,CDCA8,NCAPG,SKA1,SMIM8,PRDX3,RACGAP1,FLRT3,STC2,INPP5D,TSPAN7,RIMKLA,MAP9,PLK4,CDT1,JUN,MAGEE1,DDIAS,PLK1,FZD9,PBX2,NR1D2,CDC6,ZWINT,FOSL1,TPX2,ANLN,ID2,SERPINI1,TOP2A,CITED…
gene_set_query	113	ZNF469	226.5	ARCHS4 Coexpression,137;GTEx Coexpression,316	FKBP10,TENM3,SPARC,ITGB5,TMEM200A,IRS1,CPNE7,TNC,XYLT1,GALNT10,NDST1,EFEMP2,CDH4,LASP1,ZC3H7B,CREB3L1,CAPN2,BDKRB2,LZTS2,ADAMTS6,IKBIP,CCBE1,SCARA3,TPM4,TPM2,HEG1,WNT5A,MYOF,DAPK3,ZFP69B,P3H3,DKK1,CKAP4,RCN3,MMP14,RCN1,CCDC80,EVC,COL4A1,CD109,PRR16,COL6A3,ADAM9,CDC42EP1,FKBP9,VGLL3,CHST3,FBN2,FOXC2,STEAP1B,NFIX,RHOBTB3,ADAMTS12,THBS1,ITPRIPL2,RAI1,NT5E,OLFML3,CALD1,MARVELD1,STC2,SERPINH1,IGF2BP3,…
gene_set_query	114	SETBP1	227.7	ARCHS4 Coexpression,111;Enrichr Queries,184;GTEx Coexpression,388	IRS1,TNC,XYLT1,FRY,ETS1,SLC4A4,SLC8A1,NR3C2,CCND2,RASSF3,DPYSL4,KIF5C,TUBB3,AKT3,SCMH1,STMN1,ENPP2,LZTS2,PHLDA1,PPFIA2,EPHA4,MBNL1,ST6GAL2,TMEM178B,PRKCB,TPM2,FRMD4A,ANK3,INPP4B,COL4A1,DDIT4,KCTD12,TOX,PHLDB2,KIAA0408,ZBTB8A,DLX2,NPR2,TSHZ2,ITPR1,ITPR2,SLCO5A1,BAZ2B,EFNA5,IQGAP2,LPP,KALRN,NPAS3,CNN1,CALD1,MAP2,RNF217,PLXNA2,SNX9,GTF2IRD2B,SCN3A,PLXNA4,ZBTB18,CRTAP,JUN,CBX5,BCL11A,ST8SIA1,TNFSF12,…
gene_set_query	115	HOXA2	229	Literature ChIP-seq,124;ARCHS4 Coexpression,248;Enrichr Queries,190;GTEx Coexpression,354	ERRFI1,TNC,ETS1,HS6ST1,HS6ST2,RGS4,SOX2,NPPC,EFEMP2,CCND2,RASSF3,PLAU,SCMH1,HOXA3,ENPP2,HOXA1,HIST3H2BB,HMCN1,LZTS2,IL13RA2,WLS,GTF2I,MBNL1,SCARA3,MSX2,TPM2,FST,IGFBP3,WNT5A,EBF2,EBF3,ISL1,HIC1,BTC,ARC,HOXB9,SMO,HNRNPUL1,HOXB4,HOXB3,HOXB8,HOXB7,ATF3,HOXB6,KCTD15,ATF4,HOXB5,FBN2,TTYH1,ARHGAP18,GATA3,ADRB2,HMMR,LPP,IQGAP3,CNN1,RAI1,CALD1,CNTNAP3B,ZNF703,HOXC4,SNX9,FAM83D,HOXC8,CPA4,HOXC6,CRTAP,JUN,…
gene_set_query	116	HNF1B	229	ARCHS4 Coexpression,253;Enrichr Queries,417;ReMap ChIP-seq,17	ERRFI1,EHF,SPINT2,CLDN2,SLC4A4,CLDN1,IFIT3,SOX2,RPS6KA5,LIPH,HOXA3,HOXA1,TMPO,CXADR,ARL14,MTUS1,KRT7,ANK3,DKK1,EREG,MTAP,DEPDC1B,CLDN4,RNF128,CD109,DDIT4,CLDN7,MALL,CYP2E1,PRR11,PLPP2,ATF3,HOXB5,GRB7,CFI,CLCNKA,GATA3,IQGAP2,PKHD1,C3,HIST1H3A,TSPAN8,FLRT3,PDGFC,HIST1H3H,HIST1H3B,RREB1,HIST1H3E,TNFSF18,JUN,EGR2,HIST1H4K,BCL11A,FN1,NR2F1,FZD9,CDC6,PAICS,EXT1,COL1A1,TPX2,GDF9,HIST1H4A,HIST1H4B,SESTD1…
gene_set_query	117	SP6	229	ARCHS4 Coexpression,357;Enrichr Queries,77;GTEx Coexpression,253	ERRFI1,ANKRD35,TNC,HR,SPINT2,CLDN1,AQP3,AADACL2,MT2A,GJA1,CAPNS2,TRIM29,PLAU,CREB3L1,CHAC1,PHLDA1,TP63,EPHB3,IER3,STARD5,MSX2,FST,IGFBP3,WNT5A,KRT7,DKK1,CLDN4,HOXB9,DDIT4,CLDN7,TYRO3,RAB38,PKP3,NUPR1,ATF3,FREM2,DSC2,DSC3,ABCG2,FLG,COL17A1,GRB7,CASZ1,TACSTD2,IL20RB,GATA3,ADRB2,EVPL,KLK8,KLK7,XKRX,ADGRG1,STC2,KIAA1522,UGT3A2,IGFBP6,CGA,FGF22,FAM83B,ATP6V1C2,CPA4,NGFR,TMEM86A,JUN,EGR2,XCR1,PSAPL1,EG…
gene_set_query	118	FOXN1	229.7	ARCHS4 Coexpression,342;Enrichr Queries,195;GTEx Coexpression,152	EHF,ANKRD35,FBXO27,TNC,HR,MKI67,CLDN1,AQP3,AADACL2,GJA1,CYSRT1,HEPHL1,CAPNS2,TRIM29,CREB3L1,CHAC1,TP63,EPHB3,STARD5,MSX2,FST,IGFBP3,KRT7,HIC1,EREG,CLDN4,DDIT4,RAB38,PKP3,S100A3,ATF3,DSC2,DSC3,FLG,COL17A1,CASZ1,TACSTD2,IL20RB,GATA3,EVPL,KLK8,KLK7,KLK6,XKRX,C3,KIAA1522,UGT3A2,KCNN3,S100A14,FGF22,FAM83B,ATP6V1C2,CPA4,ZBTB7C,TMEM184A,TMEM86A,EGR2,PSAPL1,EGR3,RCC2,FN1,LIF,HMGA2,A2ML1,POU2F3,ESR1,FOSL1…
gene_set_query	119	EBF3	230	ARCHS4 Coexpression,318;Enrichr Queries,227;GTEx Coexpression,145	RAB3C,SPARC,THSD7B,TNC,STMN2,STMN3,STMN4,ETS1,RGS4,DOCK11,GJA1,CCND2,ATCAY,DPYSL4,FAM110D,KIF5C,TUBB3,PEG10,STMN1,ENPP2,TNS2,PKNOX2,EPHA4,SEMA6C,SCARA5,TMEM178B,FST,IGFBP3,WNT5A,EBF2,FRMD4A,MAPK8IP1,FRMD3,RBP7,INPP4B,ABCA10,COL4A1,KCTD12,FKBP9,KIAA0408,FBN2,ZBTB8A,CASZ1,TSHZ2,GATA3,EFNA5,KALRN,ADAMTS15,CALHM2,MAP2,PLXNA2,SNX9,SCN3A,PLXNA4,GGT5,EGR2,CAV2,ABCA6,BCL11A,CAV1,PDE2A,ABCA9,FN1,NR2F1,FZD…
gene_set_query	120	EPAS1	230	ARCHS4 Coexpression,249;Enrichr Queries,371;ReMap ChIP-seq,182;GTEx Coexpression,118	IFITM3,ERRFI1,SPARC,CPNE7,ZMYND8,CCDC102B,NDST1,LACTB,MT2A,GJA1,RASSF3,CREB3L4,TNS2,IER3,IL15RA,STARD5,IL1R2,COL23A1,MTUS1,ENTPD8,MAPK8IP3,HOXB9,CCDC80,CRISPLD2,CD109,DDIT4,MALL,ZSCAN23,TRIB3,KCTD12,ZNF710,ATF5,HOXB7,ATF3,FLG,SMIM3,ANAPC16,CFH,STC1,KIAA0040,C3,STC2,SERPINH1,A2M,CDT1,JUN,LIF,FN1,PARVA,CDC6,PARP14,COL1A1,EXT1,MEX3A,ID2,NOSTRIN,HIST1H4C,EFCC1,HLA-DRB1,CLIC5,CITED2,NCAPG2,SETD7,TCF21…
gene_set_query	121	KLF8	230.3	ARCHS4 Coexpression,498;Enrichr Queries,87;GTEx Coexpression,106	IFITM1,ANKLE1,GABPB2,IKZF2,CLDN1,AQP3,AADACL2,MT2A,GJA1,RPS6KA5,CAPNS2,TRIM29,PEG10,TP63,EPHB3,IER3,ARRDC4,EPHA4,IQCF3,MTUS1,ANK3,UTS2B,DAAM1,RNF128,CD109,DDIT4,ALPK1,KCTD15,ATF3,TPH2,PLEKHD1,CASZ1,ZBTB8A,CFH,IL20RB,GATA3,EVPL,KLK8,KLK7,XKRX,C3,FLRT3,TSPAN7,B4GALNT2,NXNL2,ATP6V1C2,ZBTB7C,TMEM184A,JUN,ST8SIA1,BCL11A,GTF2IRD2,ABCA6,XRCC2,FN1,FZD9,ABCA9,COL1A1,RAET1E,GJB3,IGFL4,NMU,FOXL2NB,FAT4,LAD1…
gene_set_query	122	FOXF1	233.7	ARCHS4 Coexpression,29;Enrichr Queries,248;GTEx Coexpression,424	IFITM3,ERRFI1,IFITM1,SPARC,IRS1,TNC,ETS1,CLU,RGS4,GJA1,EFEMP2,CCND2,RASSF3,PLAU,CREB3L1,SCMH1,HOXA3,ENPP2,CAPN2,PTGFRN,LZTS2,PHLDA1,WLS,IER3,ARRDC4,SCARA3,MSX2,TPM4,FST,IGFBP3,TPM2,DAPK3,WNT5A,P3H3,HIC1,BTC,CCDC80,CRISPLD2,COL4A1,DDIT4,HOXB4,HOXB3,ADAM9,FKBP9,TOX,ATF3,HOXB6,ATF4,HOXB5,CFH,STC1,FBLN1,GATA3,ADAMTS12,LPP,C3,ITPRIPL2,CNN1,CALD1,STC2,SERPINH1,IGFBP6,FAM83D,WNT2,NTSR1,CPA4,JUN,EGR2,VCA…
gene_set_query	123	ZIC5	234.3	ARCHS4 Coexpression,30;Enrichr Queries,296;GTEx Coexpression,377	GLDC,TMEM97,MKI67,CDC20,SOX2,GJA1,CHEK1,CKMT1B,CALN1,EPHA4,WDHD1,EBF2,EBF3,ANK3,UNC5D,MAPK8IP3,CLDN6,DDIT4,DNA2,KIF20B,ATF3,PLEKHD1,CASZ1,SET,CDCA2,GATA3,SKA3,LDHB,PCBP3,ADAMTS18,STC2,EGR2,PLK5,BCL11A,RCC2,NR2F1,FZD9,CDC6,L1CAM,PAICS,COL1A1,DHFR,MEX3A,ID2,FAT2,SCN2A,CD24,GABRB3,TENM1,KCNC1,SLC35F4,GRIK2,SLC7A11,PTPRG,TRIM9,KCNT1,CHAF1A,CAMKV,HEY2,NEFL,PHGDH,KIF1A,DLGAP5,TEAD2,NDC1,HELLS,CNTD2,TUB…
gene_set_query	124	IKZF2	234.3	ARCHS4 Coexpression,271;Enrichr Queries,412;GTEx Coexpression,20	IFITM1,IL23R,LDLRAD4,MKI67,IKZF3,SMC4,IFIT3,SMC2,IFIT2,CHEK1,PIEZO2,FBXO5,SAMD10,TMPO,WDHD1,EPHA4,MBNL1,NUP210,ESCO2,ANK3,WDR76,INPP4B,DEPDC1B,NEIL3,DDIT4,DNA2,KCTD12,PRR11,ATF3,RHNO1,PIF1,SET,CFH,CDCA7,CDCA8,NCAPG,GATA3,IQGAP2,SKA1,UBE2J1,BRIP1,CD19,PDGFC,PAG1,CDT1,JUN,EGR2,GPR15,APOBEC3H,BCL11A,XRCC2,FN1,FZD9,PARP14,PAICS,SMARCA2,ZWINT,FAM111A,ID2,SASS6,XKR6,RAD18,CITED2,SH3KBP1,KIF14,TNFRSF13C…
gene_set_query	125	JUN	234.7	Literature ChIP-seq,56;ARCHS4 Coexpression,465;ENCODE ChIP-seq,22;Enrichr Queries,428;ReMap ChIP-seq,52;GTEx Coexpression,385	EHF,TMEM200A,SLC4A4,NDST1,PREX1,LACTB,GJA1,HTR7,CREB3L3,FAM110D,CREB3L4,LIPH,CREB3L1,AKT3,IER3,CDK5RAP2,MBNL1,MBNL2,CXADR,STARD5,DAPK3,DKK1,CLDN6,ABCA10,CLDN4,MTHFD2,DDIT3,DDIT4,CLDN7,PRR16,ATF3,ATF4,ABCB1,SET,MEPCE,GATA3,BAZ2B,SKA3,IQGAP3,NCAPH,C3,PRDX3,LDHB,FLRT3,S100A16,RNF217,SERPINH1,CGA,NGFR,JUN,GTF2IRD2,ABCA9,FN1,IL31RA,NR2F1,FZD8,NR1D2,CDC6,FAM136A,PRDX6,SLC16A14,FOSL1,COL1A1,RNF224,MEX3A…
gene_set_query	126	SP140L	235	ARCHS4 Coexpression,227;GTEx Coexpression,243	ARPC1B,DOCK8,GIMAP4,NUCKS1,ETS1,LMNB2,IL27RA,IPO5,SPN,CASP8,SCRN1,CASP10,PSTPIP2,ARHGDIB,CASP4,TBC1D10C,CD37,CCR4,DENND2D,FCRL1,MAP4K1,CD96,FCRL2,MBNL1,DTX3L,TUBB,SYTL1,BTN3A3,IL16,PARP9,TNFRSF1B,UNC13D,TAPBP,HSH2D,ELF1,BANK1,PSME1,IRF7,DPEP2,DOCK2,SP100,SLC24A4,NLRC5,CXCR4,CD1D,RASAL3,MEFV,CORO1A,ADCY7,LY9,FAM129C,CD79B,KLRK1,HLA-DMB,APOL6,IFI16,SH3TC1,INPP5D,STAT6,AP4S1,GSDMD,CMTM7,APOBEC3D,MLK…
gene_set_query	127	MKX	236.3	ARCHS4 Coexpression,54;Enrichr Queries,137;GTEx Coexpression,518	SPARC,IRS1,TNC,RORB,IFIT3,IFIT2,RGS4,NDST1,EFEMP2,GJA1,CCND2,RASSF3,CREB3L1,AKT3,SCMH1,PIEZO2,HMCN1,CHAC1,LZTS2,PHLDA1,CCBE1,EPHA4,SCARA3,TPM4,TPM2,FST,IGFBP3,WNT5A,P3H3,DKK1,CCDC80,CRISPLD2,COL4A1,DDIT4,ADAM9,NUPR1,FKBP9,ALPK2,PHLDB2,ATF3,FBN2,CFH,PDE1C,NPR2,ITPR1,SLC1A3,FBLN1,EFNA5,LPP,C3,CNN1,CALD1,STC2,PDGFC,SERPINH1,IGFBP6,SLC38A2,ARSB,CPA4,CRTAP,EGR2,VCAM1,BDNF,TNFSF12,CAV1,FN1,NR2F1,FZD9,C…
gene_set_query	128	HIF1A	237.8	Literature ChIP-seq,96;ARCHS4 Coexpression,138;Enrichr Queries,672;ReMap ChIP-seq,111;GTEx Coexpression,172	IFITM3,ERRFI1,IFITM2,SPARC,TMEM200A,CPNE7,ZMYND8,IFI35,CLDN1,SMC2,SOX2,NDST1,PREX1,MT2A,GJA1,RASSF3,CREB3L4,TBC1D10C,SOX8,PTGDS,IER3,CCBE1,SLC6A19,MBNL1,WSB2,NUP210,SFMBT2,KRT7,DKK1,CLDN6,CCDC80,HOXB9,DAAM1,MTHFD2,CD109,ORAI3,DDIT4,PRR16,KCTD14,HOXB3,TRIB3,KIF20A,HOXB8,HOXB7,TP53,HOXB6,ATF3,KCTD15,ATF4,HOXB5,CDCA3,CEND1,GATA3,ADAMTS12,ERI1,STC2,PDGFC,SERPINH1,HOXC4,HIST1H3B,CGA,RREB1,HOXC8,GTF2IR…
gene_set_query	129	REST	240.7	Literature ChIP-seq,16;ARCHS4 Coexpression,197;ENCODE ChIP-seq,4;Enrichr Queries,1142;ReMap ChIP-seq,4;GTEx Coexpression,81	STMN2,STMN3,STMN4,SMC4,SMC2,NDST1,GJA1,DPYSL4,CREB3L3,CREB3L4,AKT3,STMN1,ROPN1L,PRKACB,IER3,CHGB,CMKLR1,WDHD1,MBNL1,NUP210,PRKCB,DAPK3,UNC5D,HPCAL4,UNC13D,CLDN6,RBP7,DDIT3,DDIT4,CLDN7,THEGL,PSME1,HOXB3,CYP2E1,HOXB8,HOXB6,ATF3,ASTN1,ATF4,HOXB5,TPH2,SET,CDCA2,SHMT2,MEPCE,SLCO5A1,ZNF23,BAZ2B,IQGAP2,SLC5A5,MRPL11,GRIN2A,PDGFC,RREB1,JUN,FN1,NR2F1,BTBD11,L1CAM,RPL3L,SLC16A14,POU6F1,TMEM198,FOSL1,MOV10,…
gene_set_query	130	OVOL1	241	ARCHS4 Coexpression,273;Enrichr Queries,283;GTEx Coexpression,167	ERRFI1,EHF,ANKRD35,RASEF,TNC,HR,SPINT2,AQP3,CLDN1,CYSRT1,CAPNS2,TRIM29,PLAU,CHAC1,PHLDA1,TP63,EPHB3,IER3,MSX2,IGFBP3,KRT7,EREG,CLDN4,DDIT4,SCNN1A,CLDN7,MALL,RAB38,PKP3,NUPR1,ATF3,DSC2,DSC3,COL17A1,GRB7,CASZ1,TACSTD2,IL20RB,GATA3,EVPL,KLK8,KLK7,XKRX,S100A16,KIAA1522,S100A14,CGA,FAM83B,AP1M2,ZBTB7C,CPA4,TMEM184A,JUN,EGR2,EGR3,BCL11A,RCC2,ANKRD22,FANCA,LIF,BTBD11,A2ML1,FOSL1,COL1A1,NFKBIA,FA2H,NR4A1…
gene_set_query	131	EGR1	241.3	Literature ChIP-seq,49;ARCHS4 Coexpression,667;ENCODE ChIP-seq,81;Enrichr Queries,180;ReMap ChIP-seq,120;GTEx Coexpression,351	ATF1,TMEM97,PREX1,DPYSL4,FAM110D,AKT3,PGLYRP1,SAMD13,SAMD10,PKNOX2,WDHD1,CXADR,ISL1,HPCAL4,CLDN6,MTHFD2,DDIT3,DDIT4,CLDN7,PSME1,PADI2,ATF3,ATF4,SET,ABCB1,CDCA3,SHMT2,TTYH1,MEPCE,SLCO5A1,ZNF23,BAZ2B,ADAMTS12,LYPD6,ADAMTS10,KIAA0040,NCAPH,C3,ADAMTS15,NGFR,JUN,ABCA5,FN1,IL31RA,NR2F1,PBX2,ABCA7,BTBD11,FAM136A,COL1A1,MOV10,FAM111A,RNF224,FOXL2NB,SASS6,FXYD7,FAT2,MRVI1,LAD1,ACHE,KCNC1,GPR20,TUBA1B,TUBA…
gene_set_query	132	GLI3	241.7	ARCHS4 Coexpression,146;Enrichr Queries,254;GTEx Coexpression,325	SPARC,TRAF3IP2,IRS1,TUSC2,TNC,XYLT1,ZC3HAV1L,ETS1,CLU,HS6ST2,SOX2,EFEMP2,GJA1,CDH4,CCND2,DPYSL4,ARHGDIB,NUSAP1,PTGFRN,HMCN1,LZTS2,WLS,CCBE1,EPHA4,SCARA3,FST,IGFBP3,WNT5A,FRMD4A,MITF,ANK3,BTC,CCDC80,SMO,COL4A1,CD109,FKBP9,KCTD15,FBN2,FBN3,TTYH1,TSHZ2,ITPR1,SLC1A3,ILDR2,FBLN1,EFNA5,PCDH19,LPP,ZFP36L2,NPAS3,SCUBE1,CALD1,RNF217,PDGFC,SNX9,SLC38A2,CRTAP,JUN,CBX5,WSCD1,BCL11A,CAV1,GFPT2,FN1,NR2F1,FANCA…
gene_set_query	133	DLX1	243.7	ARCHS4 Coexpression,495;Enrichr Queries,94;GTEx Coexpression,142	RAB3C,RAB3A,TNC,STMN3,STMN4,MKI67,RGS4,SOX2,NPPC,GJA1,ATCAY,CCND2,DPYSL4,TUBB3,STMN1,ENPP2,SOX8,PRKACB,PHLDA1,EPHB1,LZTS1,PPFIA2,IER3,EPHA4,CXADR,WSB2,DSCAM,FST,IGFBP3,WNT5A,EBF3,UNC5D,ANK3,HPCAL4,ISL1,DKK1,OLFM1,COL4A1,MAP1A,DDIT4,KCNQ3,TOX,ATF3,KCTD16,ASTN1,BEX4,DLX2,PDE1A,TMEM59L,CDCA7,SLC1A3,GATA3,PCDH19,BRINP2,MAP2,CPAMD8,PLXNA2,SCN3B,ZNF300,SMIM10L2B,JUN,EGR2,EGR3,CBX5,MAGEE1,BDNF,BCL11A,CA…
gene_set_query	134	PRDM1	245	ARCHS4 Coexpression,544;ENCODE ChIP-seq,49;Enrichr Queries,369;ReMap ChIP-seq,39;GTEx Coexpression,224	ATF1,EHF,CLDN1,PREX1,CREB3L1,IER3,CDK5RAP2,GBP5,MBNL1,MBNL2,SERPINF2,UNC13D,CLDN6,ABCA10,ORAI3,DDIT4,PSME1,ATF5,PRR11,ATF3,HOXB6,CDCA2,ANAPC16,MEPCE,GATA3,MRPL11,C3,KLRK1,S100A16,RAD21,HOXC4,S100A14,NXNL2,ZBTB7C,HOXC6,GSDMD,NGFR,JUN,NR2F1,FN1,BTBD11,CDC6,FAM136A,PRDX6,FOSL1,COL1A1,MOV10,FA2H,GJB2,SLC6A9,TRIP6,SNAI2,LAD1,ACHE,STON2,ADAMTSL1,RARS,RIOK2,TIMP1,TEAD2,DENND2D,ARG2,DUSP1,ANXA4,MYOF,VWA5…
gene_set_query	135	IRF1	245.3	Literature ChIP-seq,89;ARCHS4 Coexpression,421;ENCODE ChIP-seq,113;Enrichr Queries,358;ReMap ChIP-seq,28;GTEx Coexpression,463	EHF,ANKLE1,ABAT,SMC4,SMC2,PREX1,CREB3L4,CREB3L1,STMN1,GTSE1,SAMD13,IER3,GBP5,WDHD1,MBNL1,STARD5,NUP210,WSB2,DNAAF1,UNC13D,CLDN6,DEPDC1B,RBP5,HOXB9,MTHFD2,DDIT4,CLDN7,ORAI3,PSME1,HOXB4,HOXB3,HOXB8,PRR11,ATF3,HOXB6,HOXB5,CDCA2,CDCA3,CDCA5,CDCA8,NCAPG,ZNF23,MEFV,SKA3,IQGAP3,SKA1,C3,LDHB,KLRK1,GJC2,PDGFC,S100A13,PLK4,GSDMD,JUN,FN1,ABCA7,CDC6,FAM136A,PRDX6,RPL3L,FOSL1,COL1A1,DHFR,MOV10,FAM111A,RNF224,…
gene_set_query	136	SOX17	246.5	Literature ChIP-seq,81;ARCHS4 Coexpression,164;Enrichr Queries,568;GTEx Coexpression,173	IFITM3,EHF,SPARC,IFITM2,GABPB2,ZMYND8,HS6ST1,SOX2,CDC20,TCL1B,GJA1,FAM110D,EVA1C,LIPH,HIST3H2BB,TNS2,IER3,CMKLR1,CDK5RAP2,CHGB,EPHA4,MBNL2,COL23A1,P3H2,MTUS1,EBF2,EBF3,ANK3,BTC,RBP7,ABCA10,FNDC4,RNF128,DDIT4,SUCLG2,KCTD12,ATF3,CFH,PCDH10,TSHZ2,MTTP,CDCA7,MGST2,SLCO5A1,GATA3,ADAMTS10,NCAPH,MRPL11,ADAMTS15,FLRT3,SERPINH1,S100A13,KCNN2,ST3GAL6,SNX9,CGA,ATP6V1C2,TNFSF18,JUN,EGR2,XRCC4,ABCA6,PDE2A,ABC…
gene_set_query	137	ATF3	247.7	Literature ChIP-seq,58;ARCHS4 Coexpression,329;ENCODE ChIP-seq,107;Enrichr Queries,216;ReMap ChIP-seq,88;GTEx Coexpression,688	ATF1,GABPB2,NDST1,FAM122A,LACTB,CREB3L3,CREB3L4,LIPH,STMN1,HOXA3,HOXA1,SAMD10,IER3,GBP5,MBNL2,STARD5,WSB2,DAPK3,DKK1,CLDN6,CLDN4,HOXB9,DAAM1,MTHFD2,DDIT3,DDIT4,CLDN7,HOXB7,ATF3,ATF4,SHMT2,CDCA5,MEPCE,CDCA8,KIAA0040,SKA1,C3,ADAMTS15,KLRK1,S100A16,FLRT3,RNF217,S100A13,S100A14,GTF2IRD2B,JUN,GTF2IRD2,FN1,IL31RA,NR2F1,NR1D2,ABCA7,CDC6,FAM136A,PRDX6,RPL3L,TMEM198,FOSL1,COL1A1,RNF224,TCN2,ADI1,TRIP6,SNA…
gene_set_query	138	PAX6	248	Literature ChIP-seq,69;ARCHS4 Coexpression,477;Enrichr Queries,290;ReMap ChIP-seq,175;GTEx Coexpression,229	SPARC,LRR1,STMN2,IFI35,IKZF2,HS6ST2,IFIT2,SMC2,SOX2,LACTB,MT2A,GJA1,CREB3L4,CKMT1B,RCC1,HIST3H2BB,SAMD10,CALN1,CHGB,ARRDC4,EPHA4,RIIAD1,KRT7,EBF2,EBF3,ANK3,MAPK8IP3,ISL1,DKK1,CLDN6,UTS2B,NEIL3,DAAM1,CRISPLD2,DDIT4,ADPRH,HOXB4,HOXB3,UHRF1BP1,HOXB6,ATF3,ATF4,MT1E,HOXB5,BEX4,PLEKHD1,CDCA3,HIST1H3J,MEPCE,CEND1,C2CD4A,CDCA8,GATA3,BAZ2B,SLC5A3,IQGAP3,KLK6,HIST1H3A,KLRK1,S100A13,HIST1H3H,HIST1H3B,HIST1H…
gene_set_query	139	NKX63	249.5	ARCHS4 Coexpression,244;GTEx Coexpression,255	TMEM200A,TUSC3,STMN3,SLC8A2,SMC2,HS6ST3,TMEM145,FADS2,CKMT1B,SH3GL2,CALN1,GTF2I,ANXA10,ANK3,MAPK8IP3,ISL1,MAPK8IP1,ACAP3,RNF128,ERP29,TRIB3,EMID1,STX1A,PLEKHD1,NDRG4,TMEM63C,INSIG1,SLC1A6,CPLX2,GOLGA7B,GJC2,PCBP3,ADAMTS18,RAD21,ZBTB18,PLK5,WSCD2,TMEM132B,L1CAM,MAFA,TMEM198,PLCXD3,RNF224,MAFB,CNTN1,FAT2,SERPINI1,SCN2A,DDR1,SNAP25,TENM1,TENM3,KCNC1,KCNK9,PTPRN,SLC35F4,PCSK9,KIF12,GRIK2,GRM1,UNC80,A…
gene_set_query	140	TEAD2	250	ARCHS4 Coexpression,255;Enrichr Queries,64;ReMap ChIP-seq,138;GTEx Coexpression,543	IFITM3,SLC46A3,ERRFI1,EHF,SPARC,IFITM2,GLDC,MKI67,HS6ST1,CDC20,SOX2,NDST1,GJA1,EVA1C,STMN1,DPF3,ROPN1L,PTGFRN,PRKACB,CDK5RAP2,IER3,SLC6A16,DAPK3,CMBL,CLDN6,CRISPLD2,DDIT3,DDIT4,HOXB4,TYRO3,HOXB3,KIF20A,PRR11,ATF3,KCTD15,ATF4,SET,CDCA7,MGST1,CDCA8,GJC2,SERPINH1,ZBED1,SNX9,HIST1H3H,JUN,RCC2,PLK1,FN1,PBX2,PYCR1,PARVA,PARP16,FAM136A,SMARCA2,PAICS,ZWINT,COL1A1,TPX2,MEX3A,ID2,TRIP6,PDE3A,NOSTRIN,ANP32B…
gene_set_query	141	ZFPM2	250	ARCHS4 Coexpression,259;Enrichr Queries,66;GTEx Coexpression,425	SPARC,CLSTN2,IRS1,RASEF,FAM13A,TNC,JMJD1C,CYP46A1,ETS1,SLC4A4,CLU,SLC8A1,SLC8A2,NR3C2,RPH3A,TMEM145,GJA1,CCND2,AKT3,ENPP2,DPF3,HMCN1,SH3GL2,CALN1,PPFIA2,EPHA4,CDKL5,ACTN2,FST,IGFBP3,WNT5A,USP2,FBXO15,MITF,ANK3,UTS2B,CCDC80,COL4A1,KCNQ3,KCTD12,TOX,ALPK1,FBN2,SHC4,TPH2,NDRG4,CFH,NPR2,PDE1A,SLC1A3,FBLN1,EFNA5,KALRN,CALD1,ADAMTS18,NLRP4,PDGFC,SEC14L5,PPARGC1A,B4GALNT2,PLXNA4,NXNL2,ZBTB18,JUN,PLK5,VCA…
gene_set_query	142	MEIS2	251	ARCHS4 Coexpression,155;Enrichr Queries,166;ReMap ChIP-seq,59;GTEx Coexpression,624	EHF,SPARC,ZMYND8,LRR1,STMN2,SOX2,GJA1,DPYSL4,FAM110D,RESP18,STMN1,AKT3,HIST3H2BB,ROPN1L,PTGFRN,WLS,IER3,PKNOX2,CHGB,EPHA4,MBNL1,PRKCB,DNAAF1,TANGO2,ANK3,ISL1,NEIL3,HOXB9,CCDC80,MTHFD2,DDIT3,DDIT4,HOXB4,HOXB3,TRIB3,KCTD12,HOXB8,STX1A,HOXB6,ATF3,CFAP99,HOXB5,HIST1H3J,MEPCE,TSHZ2,SLCO5A1,BAZ2B,SLC5A3,KALRN,NCAPH,HIST1H3A,ERI1,FLRT3,MAP2,RNF217,NEU1,ZNF703,PDGFC,OTOF,HOXC4,HIST1H3H,KCNN3,PCK1,HIST1H3…
gene_set_query	143	LHX6	251	ARCHS4 Coexpression,274;Enrichr Queries,366;GTEx Coexpression,113	RAB3A,CLSTN2,TNC,STMN4,ETS1,DOCK11,NPPC,GJA1,CCND2,ATCAY,FAM110D,TUBB3,STMN1,ENPP2,CPNE2,LZTS1,TNS2,PPFIA2,EPHA4,CXADR,LIG1,FST,IGFBP3,EBF2,EBF3,HPCAL4,HIC1,ADAM19,RBP7,GPATCH11,OLFM1,COL4A1,DDIT4,MAP1A,ERP29,KCTD12,TLN2,TOX,ATF3,BEX4,DLX2,NDRG4,PDE1A,TMEM59L,CEND1,PCDH19,KALRN,ADAMTS15,MAP2,PLXNA2,IGFBP6,SCN3B,PLXNA4,TBC1D16,CPA4,GGT5,NGFR,JUN,EGR2,EGR3,BDNF,BCL11A,CAV1,PDE2A,ABCA9,FN1,NR2F1,FAN…
gene_set_query	144	PPARG	251.6	Literature ChIP-seq,79;ARCHS4 Coexpression,719;Enrichr Queries,110;ReMap ChIP-seq,69;GTEx Coexpression,281	EHF,HTR7,DPYSL4,FAM110D,LIPH,CREB3L1,AKT3,HOXA1,IER3,WLS,CMKLR1,GBP5,CCBE1,MBNL1,MBNL2,WSB2,COL23A1,DAPK3,CLDN6,RBP7,MTAP,CLDN4,DAAM1,DDIT3,DDIT4,HOXB4,PRR16,FAR2,HOXB7,ATF3,HOXB5,ATF4,ASF1B,PIF1,CDCA3,CDCA5,CFI,CDCA7,GATA3,ADAMTS12,MRPL11,C3,ADAMTS15,FLRT3,PDGFC,SERPINH1,PPARGC1A,RREB1,HOXC8,JUN,AFAP1L2,PLK1,FN1,ABCA9,PBX2,NR1D2,CDC6,FAM136A,PRDX6,GRIN2B,POU6F1,TMEM198,FOSL1,COL1A1,FERMT1,FA2H,M…
gene_set_query	145	DLX3	254	ARCHS4 Coexpression,292;Enrichr Queries,140;GTEx Coexpression,330	PAGE4,ANKRD35,TNC,HR,SPINT2,CLDN1,AQP3,AADACL2,COMP,SOX2,NPPC,GJA1,CCND2,CAPNS2,TRIM29,CKMT1B,TP63,EPHB3,STARD5,MSX2,KCNH6,SCARA5,FST,IGFBP3,WNT5A,KRT7,DKK1,HIC1,CLDN4,CRISPLD2,DDIT4,RAB38,S100A4,PKP3,NUPR1,ATF3,DSC2,DSC3,FLG,COL17A1,FBN2,GRB7,CASZ1,DLX2,TACSTD2,IL20RB,GATA3,ADRB2,EFNA5,EVPL,KLK8,KLK7,XKRX,S100A16,STC2,KIAA1522,PLXNA2,S100A13,UGT3A2,BMF,CGA,FAM83D,FGF22,FAM83B,AP1M2,ATP6V1C2,CPA4…
gene_set_query	146	ZNF385B	254.3	ARCHS4 Coexpression,183;Enrichr Queries,60;GTEx Coexpression,520	ATP8A2,RAB3A,CLSTN2,ATP8A1,IRS1,FRY,SLC4A4,CLU,SLC8A1,SLC8A2,NR3C2,RPH3A,TMEM145,FGF6,CDH4,DPF3,CKMT1B,ROS1,EPHB1,SH3GL2,PKNOX2,CALN1,ANKS1B,SCN1A,SEMA6C,CCBE1,EPHA4,SCARA5,PRKCB,IGFBP3,FRMD4A,ANK3,UNC5D,MAPK8IP2,HPCAL4,RUNDC3A,INPP4B,OLFM1,MAP1A,TP53,STEAP2,ATF3,KCTD16,NDRG4,ABCB1,STK39,ITPR1,CEND1,EFNA5,IQGAP2,CPLX2,KALRN,GRIN2A,PGBD5,FLRT3,STC2,CPAMD8,TSPAN7,PLXNA2,STXBP6,TPPP,RIMKLA,MAGEA11,P…
gene_set_query	147	ETS1	254.8	Literature ChIP-seq,163;ARCHS4 Coexpression,584;ENCODE ChIP-seq,44;Enrichr Queries,640;ReMap ChIP-seq,38;GTEx Coexpression,60	ATF1,EHF,ANKLE1,DQX1,MILR1,PREX1,GJA1,CREB3L4,HOXA3,HOXA1,SAMD10,IER3,CDK5RAP2,MBNL1,MBNL2,WSB2,NUP210,DAPK3,UNC13D,CLDN6,RBP7,DEPDC1B,HOXB9,DAAM1,DDIT3,ADPRH,ORAI3,DDIT4,CLDN7,HOXB4,HOXB3,HOXB8,HOXB7,HOXB6,ATF3,ATF4,HOXB5,PIF1,CDCA2,CDCA3,MEPCE,CDCA8,GATA3,ADAMTS10,KIAA0040,MRPL11,PRDX3,GJC2,SERPINH1,RREB1,GSDMD,HLA-DRB5,JUN,FN1,NR2F1,PBX2,ABCA7,NR1D2,CDC6,RPL3L,TMEM198,FOSL1,COL1A1,MOV10,RNF224…
gene_set_query	148	PAX5	256	ARCHS4 Coexpression,160;ENCODE ChIP-seq,84;Enrichr Queries,724;ReMap ChIP-seq,269;GTEx Coexpression,43	IL23R,DQX1,NUDT1,IKZF2,MKI67,IKZF3,CLDN1,IFIT3,SOX2,PREX1,RINL,RASSF4,TBC1D10C,FBXO5,SAMD10,TMPO,IER3,WDHD1,MBNL1,NUP210,PRKCB,ENTPD8,EBF3,ESCO2,WDR76,DEPDC1B,DDIT4,CLDN7,ADPRH,TRIB3,DNA2,ATF5,ATF3,ATF4,PIF1,CASZ1,SET,CDCA5,MEPCE,CEND1,NCAPG,GATA3,ZNF23,KIAA0040,UBE2J1,SLC5A5,CD79B,HIST1H3A,CD19,INPP5D,KCNN3,KCNN4,HIST1H3B,HIST1H3E,APOBEC3C,GSDMD,APOBEC3D,CDT1,JUN,EGR2,GPR15,EGR3,APOBEC3H,BCL11A,…
gene_set_query	149	PRRX2	257.3	ARCHS4 Coexpression,61;Enrichr Queries,429;GTEx Coexpression,282	IFITM3,IFITM1,SPARC,TNC,NDST1,EFEMP2,MT2A,GJA1,PLAU,CREB3L1,LZTS2,PHLDA1,IER3,CCBE1,SCARA3,TPM4,FST,TPM2,IGFBP3,WNT5A,P3H3,DKK1,CCDC80,CRISPLD2,COL4A1,CD109,PRR16,ADAM9,S100A4,FKBP9,NUPR1,ALPK2,ATF3,FBN2,FBLN1,CNN1,CALD1,STC2,PDGFC,SERPINH1,SNX9,IGFBP6,WNT2,HOXC6,CRTAP,EGR2,VCAM1,BDNF,CAV1,GFPT2,IL31RA,FN1,NR2F1,FZD9,CYBRD1,PARVA,INHBA,DCLK1,GADD45G,EXT1,FOSL1,COL1A1,NR4A1,FGF14,MAFB,BMP1,COL5A1,…
gene_set_query	150	NR2F2	257.8	ARCHS4 Coexpression,267;ENCODE ChIP-seq,58;Enrichr Queries,334;ReMap ChIP-seq,29;GTEx Coexpression,601	ERRFI1,GABPB2,ANKLE1,SPARC,ZMYND8,IFI35,NDST1,GJA1,FAM110D,CREB3L4,CREB3L1,TBC1D10C,RCC1,HIST3H2BB,PTGDS,TNS2,SAMD10,TMPO,IER3,WLS,EPHA4,TANGO2,SERPINF2,EBF2,CMBL,P3H3,DKK1,CLDN6,ABCA10,HOXB9,CCDC80,DDIT3,DDIT4,CLDN7,HOXB4,HOXB3,KCTD12,ZNF710,HOXB8,STX1A,HOXB6,ATF3,HOXB5,ZBTB8A,HIST1H3J,MEPCE,GATA3,C3,HIST1H3A,STC2,ADAMTS18,INPP5D,NEU1,ZNF703,SERPINH1,SNX9,HIST1H3H,HIST1H3B,A2M,HOXC6,HIST1H3E,TME…
gene_set_query	151	NKX61	258	ARCHS4 Coexpression,184;GTEx Coexpression,332	RAB3C,MAGEB17,TMEM200A,TUSC3,STMN2,HS6ST3,SOX2,RPS6KA5,FAM174B,SCMH1,STMN1,HOXA3,ENPP2,LZTS2,ENPP5,RGS9,WLS,CHGB,TMEM178B,TPM2,DAPK3,MTUS2,ISL1,BTC,DAAM2,HOXB4,SCG5,HOXB3,STX1A,ASF1B,BEX4,TMEM63C,C2CD4A,CACNA1D,LPP,NPAS3,CNN1,SCUBE1,CALD1,CNTNAP3B,CDH23,FAM83D,ARSB,JUN,TCP11X2,WSCD2,TNFSF12,PARVA,MAFA,SDK1,PLCXD3,MAFB,PPP1R1A,CNTN1,MRVI1,PHF19,BEX5,GABRB3,NRP2,TENM3,PTPRN,SLC2A4,ADAMTSL1,B3GALT1,…
gene_set_query	152	ZNF280C	259	ARCHS4 Coexpression,350;Enrichr Queries,143;GTEx Coexpression,284	ERRFI1,DCAF8L1,BUB1B,NUCKS1,TMEM97,MKI67,SMC4,ETS1,CLU,IPO5,SMC2,DOCK11,CCND2,EME1,PTTG1,STMN1,CHEK1,SIRPA,NEK2,KNTC1,MAGEB10,PHLDA1,SSX1,TMPO,SLC38A1,CXADR,VRK1,ESCO2,CDC25A,FANCD2,MTHFD2,DDIT4,KCTD12,MAGEB6,KIF20B,PHLDB2,ATF3,CCDC150,CDCA2,ABCB1,PARPBP,CUL1,CDCA7,CDCA8,NCAPG,LPP,NCAPH,ZFP36L2,SKA1,CCNB3,LDHB,CCNB2,BRIP1,DPP7,RACGAP1,NLRP4,CLSPN,MAGEA11,ECT2,SLC38A2,QSER1,CPA4,PLK4,FANCI,CCDC18,…
gene_set_query	153	PRDM8	259	ARCHS4 Coexpression,303;Enrichr Queries,125;GTEx Coexpression,349	FAM49A,RAB3A,CLSTN2,CPNE4,TNC,STMN2,STMN3,ETS1,IFIT3,SLC8A2,RGS4,RPH3A,NPPC,CCND2,PLAU,AKT3,ENPP2,SIRPA,PHLDA1,WLS,IER3,EPHA4,PRKCB,FST,IGFBP3,EBF3,MAPK8IP2,MAPK8IP3,HPCAL4,RUNDC3A,MAPK8IP1,BTC,ADAM19,OLFM1,ACAP3,CRISPLD2,MAP1A,DDIT4,KCTD12,TOX,STEAP2,STX1A,ATF3,NDRG4,CHRNA2,TMEM59L,ITPR1,KLK4,SLC1A3,CEND1,CABP1,GATA3,PCDH19,CPLX2,CNN1,GRIN2A,CALD1,CPAMD8,PLXNA2,IGFBP6,TPPP,SCN3B,PLXNA4,AP1M2,CPA…
gene_set_query	154	ZFP69B	260	ARCHS4 Coexpression,494;GTEx Coexpression,26	DCLRE1A,ERCC6L,DSCC1,HJURP,BUB1B,MKI67,SMC2,IPO5,EME1,TUBB3,CHEK1,STMN1,NUSAP1,FBXO5,GTSE1,PPFIA2,WDHD1,SLC38A1,BORA,CXADR,VRK1,ESCO2,WDR76,DEPDC1B,NEIL3,MELK,DNA2,KIF20B,PRR11,ASTN1,PIF1,DLX2,SET,PDE1A,NCAPG,HMMR,SKA3,SKA1,RAD51AP1,BRIP1,CCNB1,ORC6,ORC1,MAP2,CLSPN,ECT2,QSER1,ZNF300,YARS,CDT1,STIL,CBX5,UBE2C,XRCC2,CLEC17A,CDC6,PAICS,NDC80,SLC16A14,TPX2,KIF18B,H2AFY2,KIF4A,PKIA,CDK1,TCF4,IARS,ZNF5…
gene_set_query	155	ZIC1	261	ARCHS4 Coexpression,149;Enrichr Queries,327;GTEx Coexpression,307	SPARC,RAB3A,TNC,STMN2,STMN3,STMN4,ABAT,CLU,HS6ST1,SLC8A2,RGS4,SOX2,RPH3A,TMEM145,NPPC,GJA1,CDH4,CCND2,DPYSL4,KIF5C,PEG10,ENPP2,CKMT1B,PTGDS,SH3GL2,CALN1,EPHA4,MSX2,FST,IGFBP3,WNT5A,EBF2,EBF3,ANK3,MAPK8IP2,MAPK8IP3,ISL1,HPCAL4,RUNDC3A,MAPK8IP1,ACAP3,OLFM1,COL4A1,DDIT4,ATF3,FBN2,PLEKHD1,DLX2,NDRG4,PCDH10,TMEM59L,CEND1,GATA3,CPLX2,EFNA5,CACNA1G,PCBP3,CDH20,MAP2,ADAMTS18,TPPP,SPTBN2,ZBTB18,JUN,EGR2,P…
gene_set_query	156	MYC	262.5	Literature ChIP-seq,47;ARCHS4 Coexpression,485;ENCODE ChIP-seq,71;Enrichr Queries,85;ReMap ChIP-seq,220;GTEx Coexpression,667	ATF1,GABPB2,DQX1,FRMPD1,STMN3,SPINT2,CLDN1,NDST1,GJA1,CREB3L3,CAPNS2,CREB3L4,STMN1,AKT3,HOXA1,GTSE1,PRKACB,SAMD10,IER3,CMKLR1,CCBE1,STARD5,WSB2,SYTL1,DKK1,ISL1,UNC13D,WDR76,CLDN6,DEPDC1B,DAAM1,MTHFD2,MYL1,DDIT3,ORAI3,DDIT4,CLDN7,PSME1,HOXB3,PRKCQ,ATF5,HOXB8,ATF3,ATF4,SET,CDCA3,ANAPC16,SHMT2,TTYH1,CDCA5,MEPCE,CFI,IL20RB,SLCO5A1,GATA3,BAZ2B,IQGAP3,SKA1,PRDX3,GRIN2A,GJC2,KLRK1,PLAC1,S100A14,TRIM49D2…
gene_set_query	157	RARB	264.5	Literature ChIP-seq,128;ARCHS4 Coexpression,330;Enrichr Queries,104;GTEx Coexpression,496	SPARC,GABPB2,SLC4A4,GJA1,RPS6KA5,RASSF3,FAM110D,TRIM29,AKT3,CCDC96,RCC1,PRKACB,WLS,EPHB3,EPHA4,SCAF11,MTUS1,KRT7,ENTPD8,ANK3,P3H3,UNC13D,UTS2B,INPP4B,MTAP,CCDC80,UHRF1BP1,TLN2,ALPK2,ATF3,FREM2,ATF4,PIF1,ZBTB8A,PDE1C,CDCA7,ADAMTS12,KALRN,MRPL11,LDHB,TSPAN8,FLRT3,HIST1H3H,ARSG,PPARGC1A,TSPAN1,ARSB,PAG1,NGFR,JUN,EGR2,XBP1,PLK5,TNFSF12,FN1,NR2F1,FZD9,EAF2,PYCR1,FZD8,PARVA,CDC6,PARP14,DCLK1,POU6F1,TME…
gene_set_query	158	E2F8	267.3	ARCHS4 Coexpression,1;Enrichr Queries,1;GTEx Coexpression,800	LRR1,TMEM97,MKI67,SMC4,SMC2,CDC20,STMN1,CHEK1,RCC1,FBXO5,GTSE1,TMPO,WDHD1,NUP210,ESCO2,WDR76,DEPDC1B,NEIL3,MYL1,MTHFD2,PRKCQ,DNA2,KIF20A,KIF20B,PRR11,TRIM10,ATF3,ASF1B,PIF1,CDCA2,PARPBP,CDCA3,CDCA5,CDCA7,CDCA8,NCAPG,SLCO5A1,SKA3,IQGAP3,NCAPH,SKA1,MRPL11,DSN1,BRIP1,RACGAP1,RAD21,HIST1H3B,PLK4,CDT1,JUN,DDIAS,XRCC2,RCC2,PLK1,FN1,PARVB,CDC6,PAICS,RPL3L,ZWINT,DHFR,FAM111A,POLA1,TPX2,ANLN,POLA2,PKIA,AN…
gene_set_query	159	VDR	267.4	Literature ChIP-seq,50;ARCHS4 Coexpression,452;Enrichr Queries,500;ReMap ChIP-seq,25;GTEx Coexpression,310	EHF,ANKLE1,DQX1,XYLT1,TMEM97,NDST1,PREX1,GJA1,CREB3L3,CREB3L4,CREB3L1,HOXA3,IER3,CMKLR1,STARD5,WSB2,COL23A1,CLDN6,CLDN4,HOXB9,MTHFD2,CLDN7,DDIT4,PSME1,PRKCQ,FAR2,ATF3,ATF4,ASF1B,ENPEP,CDCA5,CDCA7,SLCO5A1,GATA3,KIAA0040,C3,PDGFC,JUN,FN1,RPL3L,FOSL1,COL1A1,FERMT1,RNF224,FXYD3,GJB3,TRIP6,HLA-DRB1,RET,LAD1,PIGR,ARPC1B,SMG9,CSAD,TRIM8,SULT1C2,TMEM189,TRIM7,EFCAB2,TIMP3,RIOK2,TK1,TIMP1,DUSP1,MYOF,EMP1,…
gene_set_query	160	DLX4	268	Literature ChIP-seq,151;ARCHS4 Coexpression,361;Enrichr Queries,256;GTEx Coexpression,304	ANKRD35,IRS1,HR,CLDN1,AADACL2,SOX2,CDC20,NPPC,HEPHL1,CAPNS2,TRIM29,RCC1,KRTAP3-1,TP63,EPHB3,MSX2,KCNH6,NUP210,IGFBP3,WNT5A,CDC25A,HOXB9,HNRNPUL1,DDIT4,CLDN7,HOXB3,RAB38,PKP3,S100A3,HOXB8,HOXB7,ATF3,HOXB6,SNRPA,DSC3,FLG,COL17A1,FBN2,CASZ1,DLX2,SHMT2,CDCA5,IL20RB,GATA3,EFNA5,PKMYT1,IQGAP3,KLK7,CACNA1G,XKRX,RACGAP1,IRAK1,STC2,ZNF703,HOXC4,TAC3,FAM83D,FGF22,FAM83B,ATP6V1C2,CPA4,HOXC6,NGFR,CDT1,JUN,EG…
gene_set_query	161	ELF5	268.2	Literature ChIP-seq,133;ARCHS4 Coexpression,491;Enrichr Queries,271;ReMap ChIP-seq,218;GTEx Coexpression,228	EHF,TMEM200A,ZMYND8,STMN2,STMN3,SPINT2,SPATA20,AQP3,CLDN1,SOX2,KRTCAP3,RPS6KA5,RASSF3,CREB3L4,SCN11A,TRIM29,CREB3L1,FBXO5,PTGFRN,GTSE1,TNS2,EPHB3,PRKCB,SCAF11,KRT7,ANK3,AZGP1,DDIT3,DDIT4,KCTD14,PADI2,CYP2E1,ZNF710,NEIL1,ALPK1,PLPP2,ATF3,GRB7,PLEKHD1,SET,ANAPC16,CDCA5,TSHZ2,MGST1,GATA3,MRPL11,KLK6,C3,TSPAN8,RNF217,ZNF703,STXBP6,KCNN4,PATZ1,TRPM5,TSPAN1,NXNL2,ATP6V1C2,SPTBN2,TMEM184A,XBP1,JUN,EGR2,…
gene_set_query	162	NPAS2	268.3	ARCHS4 Coexpression,347;Enrichr Queries,145;GTEx Coexpression,313	ERRFI1,EHF,ANKLE1,IRS1,TNC,MKI67,AQP3,SLC4A4,CLU,CLDN1,IFIT3,RGS4,NPPC,MTBP,MT2A,CYSRT1,SLK,CCND2,TRIM29,PLAU,CREB3L1,LIPH,CAPN2,PHLDA1,IER3,EPHA4,CXADR,FST,IGFBP3,MYH15,SPNS2,WNT5A,LMTK2,ANK3,ADAM19,COL4A1,MALL,DDIT4,PKP3,DSC2,ATF3,STX1A,GRB7,ZBTB8A,CFH,TACSTD2,ITPR1,STC1,ITPR3,EFNA5,EVPL,KLK8,CORO1A,IQGAP3,GLIS1,C3,RAI1,LDHB,IRAK1,S100A16,STC2,KIAA1522,PDGFC,PLXNA2,S100A14,PPARGC1A,AP1M2,TMEM18…
gene_set_query	163	HAND1	269	ARCHS4 Coexpression,41;Enrichr Queries,258;GTEx Coexpression,508	SPARC,TNC,SLC8A1,SOX2,GJA1,CCND2,RASSF3,SCMH1,HOXA1,PTGFRN,WLS,ARRDC4,EPHA4,MSX2,IGFBP3,WNT5A,P3H2,EBF2,DIO3,MTUS2,EBF3,ISL1,DKK1,HIC1,BTC,CLDN6,FNDC1,SMO,COL4A1,DDIT4,ZFP42,HOXB4,TYRO3,HOXB3,TLN2,ALPK2,TOX,HOXB8,PHLDB2,HOXB7,ATF3,FREM2,DSC2,HOXB6,ATF4,HOXB5,ABCG2,FBN2,PCDH10,RHOBTB3,GATA3,NTS,LYPD6,CNN1,CALD1,STC2,ADAMTS18,SERPINH1,HOXC4,FAM83D,CGA,HOXC8,NTSR1,CPA4,HOXC6,ATP6V1C2,NGFR,JUN,EGR2,A…
gene_set_query	164	SPDEF	269.7	ARCHS4 Coexpression,382;Enrichr Queries,71;GTEx Coexpression,356	PAGE4,EHF,CPNE4,RASEF,TMEM97,SPINT2,SPATA20,ETS1,CDC20,SOX2,KRTCAP3,PREX1,FAM174B,CREB3L4,CREB3L1,NUSAP1,CHAC1,PHLDA1,CCDC160,IER3,SLC38A1,SLC15A2,KCNH6,IGFBP3,SYTL1,KRT7,AZGP1,CLDN4,MELK,MTHFD2,DDIT4,SCNN1A,CLDN7,TRIB3,S100A4,NUPR1,KIF20A,PKP3,NEIL1,PLPP2,STEAP2,ATF3,FBN3,GRB7,CASZ1,CHRNA2,INSIG1,KLK4,ITPR3,GATA3,EVPL,CCNB2,NLRP8,ADGRG1,BRIP1,TSPAN8,S100A16,STC2,KIAA1522,ZNF703,CDH26,KCNN4,PATZ1…
gene_set_query	165	HOXA3	271.3	ARCHS4 Coexpression,179;Enrichr Queries,309;GTEx Coexpression,326	ERRFI1,SPARC,IRS1,TNC,ABAT,ETS1,PREX1,CCND2,PLAU,SCMH1,HOXA1,HMCN1,LZTS2,PHLDA1,IER3,MBNL1,SPINK2,PRKCB,TPM2,FST,IGFBP3,DAPK3,WNT5A,FBXO17,EBF2,EBF3,HIC1,EREG,BTC,CCDC80,HOXB9,HNRNPUL1,COL4A1,TBL1XR1,CD109,DDIT4,MALL,HOXB4,HOXB3,FKBP9,HOXB8,HOXB7,PHLDB2,HOXB6,ATF3,ATF4,HOXB5,CASZ1,NPR3,C5AR1,GATA3,LPP,CORO1A,IQGAP3,ZFP36L2,KLK6,ITPRIPL2,CNN1,RAI1,PGBD5,CALD1,CNTNAP3B,ZNF703,PDGFC,KIAA1522,ADGRG6,…
gene_set_query	166	IRF4	271.8	ARCHS4 Coexpression,278;ENCODE ChIP-seq,103;Enrichr Queries,841;ReMap ChIP-seq,106;GTEx Coexpression,31	GABPB2,CLDN1,SMC2,CREB3L4,HIST3H2BB,GTSE1,SAMD10,CMKLR1,IER3,WDHD1,GBP5,MBNL1,NUP210,PRKCB,WDR76,DEPDC1B,MTHFD2,DDIT4,ADPRH,ORAI3,ATF5,PRR11,ATF3,ATF4,PIF1,CDCA2,CDCA5,MEPCE,NCAPG,GATA3,IQGAP2,SKA3,LY9,NCAPH,SKA1,C3,ST3GAL6,GTF2IRD2B,JUN,HLA-DRB5,GPR15,GTF2IRD2,SNAI3,FN1,PBX2,ABCA7,FOSL1,FAM111A,RNF224,SASS6,HLA-DRB1,GPR19,HIST2H2AA3,RARG,HIST2H2AB,SMG9,CSAD,HIST2H2AC,TRIM7,CASP10,RARS,NUF2,TK1,T…
gene_set_query	167	EBF2	272.5	ARCHS4 Coexpression,281;GTEx Coexpression,264	SPARC,THSD7B,STMN2,STMN4,ATCAY,DPYSL4,FAM110D,KIF5C,TUBB3,PEG10,STMN1,DPF3,LZTS1,TNS2,SEMA6C,SCARA5,EBF3,FRMD4A,FRMD3,ABCA10,KCTD12,FKBP9,KIAA0408,SHC4,ZBTB8A,ARHGAP19,KALRN,NPAS3,ADAMTS15,CALHM2,MAP2,NLRP4,PLXNA2,TAC3,IGFBP6,ZNF300,GGT5,NGFR,EGR2,CAV2,ABCA6,CAV1,ABCA9,CYBRD1,ARHGAP29,SCRT1,DCLK1,SDK1,GDF9,MEX3B,SESTD1,COL5A3,PKIA,AMOTL2,ZNF532,SRPX,TENM4,APIP,RND3,ROBO1,PTPRG,TUBA1A,DNER,TIMP3,E…
gene_set_query	168	GRHL1	273.3	ARCHS4 Coexpression,372;Enrichr Queries,376;GTEx Coexpression,72	ERRFI1,EHF,ANKRD35,TNC,HR,IKZF2,MKI67,AQP3,CLU,CLDN1,MT2A,CYSRT1,CAPNS2,TRIM29,ENPP2,PHLDA1,TP63,HIST1H2AC,EPHB3,IER3,ARRDC4,EPHA4,SLC38A1,CXADR,MSX2,IGFBP3,MTUS1,FRMD3,CLDN4,MALL,DDIT4,RAB38,PKP3,DSC2,ATF3,DSC3,COL17A1,FLG,GRB7,CASZ1,INSIG1,TACSTD2,IL20RB,DAPP1,ARHGAP18,GATA3,EVPL,KLK8,KLK7,ADGRG1,S100A16,SEC14L5,HIST1H3H,S100A14,FAM83B,ATP6V1C2,ZBTB7C,CPA4,MFAP3L,TMEM184A,JUN,EGR2,EGR3,PSAPL1,R…
gene_set_query	169	NFYB	274	ARCHS4 Coexpression,289;ENCODE ChIP-seq,14;Enrichr Queries,385;ReMap ChIP-seq,64;GTEx Coexpression,618	ANKLE1,STMN4,ABAT,TMEM97,SMC4,SMC2,CREB3L3,CREB3L4,SCN11A,AKT3,STMN1,HIST3H2BB,HOXA1,GBP5,WDHD1,MBNL1,MBNL2,STARD5,CXADR,DAPK3,SYTL1,HPCAL4,DEPDC1B,DAAM1,MTHFD2,DDIT3,ORAI3,DDIT4,MAP1A,PSME1,HOXB4,HOXB3,HOXB8,HOXB7,PRR11,HOXB6,ATF3,FREM2,ATF4,HOXB5,PIF1,SET,PARPBP,CDCA3,CFH,CDCA5,WDR63,CDCA8,NCAPG,MEFV,SKA3,C3,PRDX3,LDHB,RAD21,HOXC4,HOXC8,HOXC6,TOE1,JUN,PLK5,CYP4F2,SNAI3,PLK1,FN1,ABCA7,CDC6,FAM13…
gene_set_query	170	AHR	274.2	Literature ChIP-seq,26;ARCHS4 Coexpression,423;Enrichr Queries,377;ReMap ChIP-seq,79;GTEx Coexpression,466	IFITM3,ERRFI1,IFITM1,EHF,SPARC,ZMYND8,STMN3,ABAT,TMEM97,AQP3,IKZF3,HS6ST2,GLDN,IFIT3,HS6ST3,MILR1,SOX2,PREX1,MT2A,GJA1,SAMD15,RASSF3,CREB3L4,PIEZO2,HMCN1,SAMD10,TNS2,EPHB3,IER3,WLS,EPHA4,MBNL1,STARD5,PRKCB,DNAAF1,IL1R2,RIIAD1,EBF2,KRT7,MAPK8IP3,MTAP,ABCA10,AZGP1,DAAM2,CRISPLD2,CD109,DDIT4,HOXB4,HOXB3,UHRF1BP1,KCTD12,TLN2,PRR11,HOXB6,ATF3,FREM2,HOXB5,CFH,CDCA5,TSHZ2,GATA3,C3,BRIP1,PCBP3,STC2,PDGFC…
gene_set_query	171	SOX10	274.8	ARCHS4 Coexpression,231;Enrichr Queries,202;ReMap ChIP-seq,236;GTEx Coexpression,430	ERRFI1,SPARC,TRAF3IP2,IL23R,GLDN,IFIT3,IFIT2,SOX2,PREX1,MT2A,GJA1,SAMD15,STMN1,HABP4,SOX8,HMCN1,PTGDS,TNS2,CDK5RAP2,EPHB3,SLC6A19,MBNL2,MAPK8IP3,MAPK8IP1,ABCA10,DAAM2,DDIT4,THEGL,PADI2,ATF3,PDE1C,TTYH1,PCDH15,GATA3,NKAIN3,GJC2,MAP2,SEC14L5,TSPAN7,SERPINH1,ST3GAL6,STXBP6,HIST1H3E,NGFR,EGR2,AFAP1L2,JUN,EGR3,HIST1H4K,BCL11A,FN1,NR2F1,FZD9,L1CAM,DCLK1,COL1A1,FA2H,FXYD3,IGFL4,ID2,SNAI2,SPATS2L,COL9A3,…
gene_set_query	172	POU3F3	275	ARCHS4 Coexpression,169;Enrichr Queries,444;GTEx Coexpression,212	KLHL32,STMN2,STMN3,AQP4,STMN4,ABAT,CLU,SOX2,NPPC,GJA1,CDH4,CCND2,ATCAY,DPYSL4,KIF5C,TUBB3,PEG10,STMN1,SOX8,PRKACB,EPHB1,PPFIA2,ANKS1B,EPHA4,WSB2,DSCAM,TMEM178B,FST,WNT5A,EBF2,EBF3,RUNDC3A,ISL1,MAPK8IP1,OLFM1,MAP1A,DDIT4,ATF3,KIAA0408,ASTN1,BEX4,DLX2,NDRG4,TTYH1,PCDH10,CEND1,SLC1A3,ILDR2,MRO,GATA3,EFNA5,CPLX2,CACNA1E,KALRN,NPAS3,CDH20,MAP2,TSPAN7,PLXNA2,TPPP,KIAA0319,SCN3A,ZBTB18,JUN,EGR2,EGR3,WSC…
gene_set_query	173	FOS	275.4	ARCHS4 Coexpression,566;ENCODE ChIP-seq,37;Enrichr Queries,234;ReMap ChIP-seq,36;GTEx Coexpression,504	EHF,ANKLE1,TMEM97,CLDN1,GJA1,CAPNS2,CREB3L4,HOXA1,HIST3H2BB,IER3,DAPK3,UNC13D,CLDN6,DAAM1,MTHFD2,DDIT3,DDIT4,HOXB7,PRR11,ATF3,ATF4,ASF1B,PIF1,CDCA2,CDCA3,WDR63,IL20RB,GATA3,C3,S100A16,RNF217,PDGFC,SERPINH1,S100A14,GTF2IRD2B,JUN,GTF2IRD2,FN1,NR1D2,ABCA7,CDC6,PRDX6,FOSL1,COL1A1,MEX3A,GJB3,RPLP0,SMG9,TMEM189,TRIM9,TUBA1A,CHAF1A,HEY1,TIMP3,TIMP1,TK1,DENND2D,RMI2,GSTO2,DUSP1,ANXA3,ANXA4,IFNGR2,MYOF,EM…
gene_set_query	174	TCF4	276.6	Literature ChIP-seq,14;ARCHS4 Coexpression,65;Enrichr Queries,537;ReMap ChIP-seq,70;GTEx Coexpression,697	EHF,GABPB2,GLDC,FRMPD1,STMN2,SMC4,ABCA13,PREX1,GJA1,CREB3L4,LIPH,CREB3L1,NDST4,AKT3,STMN1,HOXA3,HOXA1,PGLYRP1,ANKS1B,PKNOX2,WLS,CDK5RAP2,IER3,CCBE1,MBNL1,CXADR,MBNL2,WSB2,PRKCB,UNC5D,DKK1,UNC13D,RBP7,CLDN4,HOXB9,DAAM1,DDIT3,CLDN7,DDIT4,MAP1A,HOXB4,HOXB3,PRKCQ,FAR2,HOXB8,HOXB7,PRR11,HOXB6,ATF3,ATF4,HOXB5,PIF1,SET,CFH,WDR63,IL20RB,NCAPG,SLCO5A1,BAZ2B,GATA3,ADAMTS12,IQGAP2,LYPD6,GRIN2A,GJC2,ADAMTS18…
gene_set_query	175	TBX18	276.7	ARCHS4 Coexpression,87;Enrichr Queries,329;GTEx Coexpression,414	SPARC,TNC,FRY,GALNT10,FAM122A,NDST1,GJA1,EFEMP2,CCND2,AKT3,PIEZO2,CAPN2,HMCN1,LZTS2,EPHA4,MBNL1,SCARA3,TPM4,SCARA5,FST,IGFBP3,TPM2,WNT5A,EBF2,EBF3,P3H3,CCDC80,CRISPLD2,COL4A1,CD109,PRR16,ADAM9,FKBP9,ALPK2,PHLDB2,FBN2,CFH,FBLN1,EFNA5,ADAMTS10,ITPRIPL2,CALD1,STC2,PDGFC,SERPINH1,HOXC4,SNX9,HOXC6,CRTAP,VCAM1,BDNF,CAV2,ARHGEF39,CAV1,FN1,NR2F1,HMGA2,CYBRD1,ARHGAP29,PARVA,INHBA,DCLK1,BMP6,GULP1,EXT1,COL…
gene_set_query	176	PRDM6	280	ARCHS4 Coexpression,371;Enrichr Queries,292;GTEx Coexpression,177	ANKLE1,THSD7B,CLSTN2,TNC,KLHL32,RASSF3,CREB3L1,AKT3,PIEZO2,HMCN1,CMKLR1,PKNOX2,MBNL1,ST6GAL2,MSX2,KCNK10,SCARA5,TPM2,FST,IGFBP3,WNT5A,EBF2,EBF3,HIC1,MTAP,CCDC80,CRISPLD2,COL4A1,RGS9BP,ATF3,FBN2,CASZ1,CHRNA2,PCDH10,NPR2,TSHZ2,PLD5,FBLN1,GATA3,EFNA5,LPP,ADAMTS10,ADAMTS15,GRK5,CALD1,PDGFC,CPAMD8,ZNF703,PLXNA2,HOXC4,BMF,CDH26,CRTAP,BDNF,BCL11A,TNFSF12,ARHGEF39,FN1,NR2F1,FZD9,CYBRD1,ESR1,BMP6,GULP1,EX…
gene_set_query	177	ALX4	280.7	ARCHS4 Coexpression,441;Enrichr Queries,257;GTEx Coexpression,144	TRAF3IP2,TNC,HR,ETS1,IPO5,SOX2,NPPC,CDH4,CCND2,CAPN6,PIEZO2,HMCN1,LZTS2,TP63,EPHB3,PKNOX2,EPHA4,MSX2,IGFBP3,COL23A1,WNT5A,EBF2,EBF3,P3H3,HIC1,AZGP1,OLFM2,CCDC80,SMO,HNRNPUL1,CRISPLD2,COL4A1,CD109,HOXB3,FKBP9,S100A3,TP53,ATF3,KCTD15,COL17A1,FBN2,PMEL,FBN3,CASZ1,DLX2,GATA3,ADAMTS12,EFNA5,ADAMTS10,CACNA1G,RAI1,NLRP8,STC2,ZNF703,SERPINH1,HOXC4,UGT3A2,HOXC8,QSER1,HOXC6,CPA4,NGFR,CDT1,EGR2,EGR3,VCAM1,B…
gene_set_query	178	MEOX2	282	ARCHS4 Coexpression,217;Enrichr Queries,389;GTEx Coexpression,240	SPARC,TNC,ETS1,GJA1,CCND2,ENPP2,HMCN1,IL13RA2,TNS2,SCARA5,FST,IGFBP3,EBF2,EBF3,INPP4B,ABCA10,OLFM2,CCDC80,FNDC1,CRISPLD2,COL4A1,HOXB3,KCTD12,FKBP9,TLN2,ATF3,ZBTB8A,CFH,ARHGAP19,FBLN1,CACNA1G,C3,CNN1,ADAMTS15,CALHM2,SERPINH1,HOXC4,SNX9,IGFBP6,RIMKLB,CPA4,HOXC6,NGFR,CRTAP,EGR2,VCAM1,CAV2,ABCA6,CAV1,ABCA9,FN1,NR2F1,CYBRD1,ARHGAP29,INHBA,BMP6,DCLK1,COL1A1,MAFB,COL5A1,SESTD1,COL5A3,BHLHE40,CNTN1,ITGBL…
gene_set_query	179	IRX3	282	ARCHS4 Coexpression,482;Enrichr Queries,215;GTEx Coexpression,149	IFITM3,ERRFI1,IFITM2,SPARC,ANKRD35,IRS1,TNC,HR,CLDN1,CLU,AADACL2,MT2A,GJA1,CCND2,CAPNS2,TRIM29,CREB3L4,LZTS2,PHLDA1,TP63,TNS2,EPHB3,IER3,EPHA4,CXADR,FST,IGFBP3,WNT5A,EBF3,DKK1,AZGP1,HNRNPUL1,COL4A1,DDIT4,SCNN1A,RAB38,S100A4,PKP3,NUPR1,FAM92B,ATF3,DSC3,COL17A1,GRB7,CASZ1,TACSTD2,MGST1,IL20RB,FBLN1,GATA3,EFNA5,EVPL,KLK8,KLK7,XKRX,C3,RAI1,FLRT3,STC2,ALDH3B1,KIAA1522,ZNF703,HOXC4,IGFBP6,TSPAN1,FAM83B…
gene_set_query	180	NFE2L2	282.6	Literature ChIP-seq,72;ARCHS4 Coexpression,339;Enrichr Queries,770;ReMap ChIP-seq,140;GTEx Coexpression,92	ATF1,EHF,ANKLE1,GABPB2,STMN2,STMN3,SLC4A4,LACTB,GJA1,HTR7,CAPNS2,CREB3L4,STMN1,AKT3,HOXA1,SAMD10,IER3,CDK5RAP2,MBNL1,SERPINF2,UNC13D,CLDN6,MTAP,CLDN4,HOXB9,MTHFD2,DAAM2,DDIT3,ORAI3,DDIT4,CLDN7,HOXB4,HOXB3,HOXB8,HOXB7,HOXB6,ATF3,HOXB5,ATF4,ZBTB8A,CDCA3,MEPCE,IL20RB,C3,GJC2,S100A16,PDGFC,SERPINH1,S100A14,RREB1,ZBTB7C,JUN,FN1,BTBD11,ABCA7,NR1D2,PRDX6,RPL3L,FOSL1,DHFR,FERMT1,GJB2,RNF224,MEX3A,PAH,TRI…
gene_set_query	181	TFAP2B	282.7	ARCHS4 Coexpression,514;Enrichr Queries,260;GTEx Coexpression,74	RAB3A,ANKRD35,CLSTN2,IRS1,FBXO27,TNC,STMN2,STMN3,HR,STMN4,AQP3,SOX2,NPPC,GJA1,CCND2,ATCAY,DPYSL4,CAPNS2,TRIM29,KIF5C,TUBB3,PEG10,ENPP2,TP63,EPHB3,PPFIA2,EPHA4,MSX2,TMEM178B,FST,IGFBP3,KCNH8,WNT5A,EBF2,MITF,EBF3,FRMD4A,ISL1,DKK1,LEMD1,AZGP1,COL4A1,RAB38,PKP3,ATF3,KIAA0408,DSC3,COL17A1,FBN2,GRB7,CASZ1,DLX2,TMEM63C,TSHZ2,TACSTD2,IL20RB,GATA3,BAZ2B,EFNA5,EVPL,KLK8,KLK7,PLXNA2,SCN3B,PPARGC1A,FAM83B,AT…
gene_set_query	182	ZNF521	283	ARCHS4 Coexpression,386;Enrichr Queries,160;GTEx Coexpression,303	SPARC,TNC,STMN4,MSI2,ETS1,SLC8A2,SOX2,TMEM145,PREX1,GJA1,CCND2,DPYSL4,KIF5C,TUBB3,STMN1,PIEZO2,ENPP2,CKMT1B,HMCN1,PHLDA1,SH3GL2,CALN1,WLS,EPHA4,FST,IGFBP3,WNT5A,EBF3,ANK3,MAPK8IP3,ACAP3,CCDC80,COL4A1,DDIT4,TOX,FBN2,BEX4,PLEKHD1,NDRG4,CFH,TSHZ2,ILDR2,FBLN1,BAZ2B,SLC1A6,CPLX2,EFNA5,NPAS3,C3,PCBP3,MAP2,ADAMTS18,PDGFC,PLXNA2,AP1M2,CPA4,ZBTB18,JUN,EGR2,PLK5,VCAM1,CBX5,WSCD2,BCL11A,CAV1,FN1,NR2F1,FZD9,…
gene_set_query	183	PBX1	283.3	Literature ChIP-seq,91;ARCHS4 Coexpression,145;Enrichr Queries,422;GTEx Coexpression,475	EHF,DQX1,STMN2,ABAT,STMN4,SPINT2,SMC4,PREX1,GJA1,FAM110D,CREB3L4,STMN1,HOXA3,PGLYRP1,WLS,MBNL1,NUP210,UNC5D,DKK4,HOXB9,DDIT4,TYRO3,PADI2,HOXB3,FREM2,ZBTB8A,ENPEP,CFH,CDCA3,SHMT2,WDR63,OAZ3,PDGFC,GTF2IRD2B,HOXC8,TOE1,JUN,HLA-DRB5,GTF2IRD2,FN1,NR2F1,FZD9,ABCA7,L1CAM,COL1A1,MOV10,MEX3A,TCN2,PKIA,FAT2,MRVI1,FAT3,RAD18,GPR19,GABRB3,SRPX,MMP20,ZNF280D,SULT1C2,C1QTNF2,TUBA1A,CHAF1A,ADAMTSL3,TIMP3,TSPO,T…
gene_set_query	184	HOXB9	284.7	ARCHS4 Coexpression,133;Enrichr Queries,55;GTEx Coexpression,666	ERRFI1,IFITM1,DQX1,MKI67,CLDN1,IFIT3,IFIT2,KRTCAP3,MT2A,HOXA3,RCC1,CHAC1,EPHB3,IER3,EPHA4,NUP210,MYO7B,ENTPD8,KRT7,DKK1,CLDN4,DDIT3,CLDN7,DDIT4,HOXB4,SUCLG2,HOXB3,TRIB3,HOXB8,HOXB7,HOXB6,ATF3,HOXB5,ATF4,STC1,GATA3,IQGAP3,TSPAN8,STC2,ZNF703,HOXC4,TRPM5,B4GALNT2,TSPAN1,HOXC8,HOXC6,NGFR,CDT1,JUN,EGR2,RCC2,PLK1,FN1,NR2F1,LIF,FZD9,PBX2,PYCR1,PAICS,FOSL1,COL1A1,DHFR,TPX2,GJB2,FXYD3,ID2,NMU,SNAI1,SNAI2,…
gene_set_query	185	CREB3L4	284.7	ARCHS4 Coexpression,363;Enrichr Queries,46;GTEx Coexpression,445	EHF,CPNE4,ZMYND8,RASEF,ABAT,TMEM97,SPINT2,SPATA20,MKI67,COMT,CDC20,KRTCAP3,FGF6,MT2A,FAM174B,CREB3L1,STMN1,CHEK1,NUSAP1,SIRPA,BANF1,IER3,KCNH6,SYTL1,AZGP1,MELK,MTHFD2,DDIT4,CLDN7,ERP29,TRIB3,S100A4,NUPR1,KIF20A,NEIL1,STEAP2,HIST1H2BD,ATF3,ASF1B,GRB7,CASZ1,CHRNA2,CDCA5,INSIG1,CDCA7,MGST1,KLK4,NCAPG,GATA3,HMMR,PKMYT1,CCNB2,NLRP8,CCNB1,BRIP1,KIAA1522,CPAMD8,BMF,CDH26,KCNN4,PATZ1,ECT2,FAM83D,TSPAN1,A…
gene_set_query	186	SP100	284.7	ARCHS4 Coexpression,168;Enrichr Queries,592;GTEx Coexpression,94	IFITM3,IFITM1,IFITM2,TNC,GIMAP4,IFI35,ETS1,IFIT3,IL27RA,IFIT2,CXCL16,IPO5,NPPC,DOCK11,MT2A,PLAU,ARHGDIB,DHX58,TBC1D10C,ZNF688,IL15RA,GBP5,CD96,MBNL1,SLC38A1,SHISA5,SLFN12,ADPRH,DDIT4,PSME1,NUPR1,ALPK1,ATF3,CFH,DDX60,MEFV,RASAL3,LY9,UBE2J1,C3,INPP5D,APOBEC3C,GSDMD,APOBEC3D,TCAF2,JUN,MLKL,CAV1,PHF11,FN1,PYCR1,NMI,PARP14,PAICS,NFKB1,PARP12,NFKBIA,FAM111A,BHLHE40,BCL3,HLA-DRA,SPATS2L,SP140L,HLA-DRB1,…
gene_set_query	187	MSC	285	ARCHS4 Coexpression,425;Enrichr Queries,108;GTEx Coexpression,322	IFITM3,IFITM1,SPARC,IL23R,DSCC1,TNC,IFI35,IKZF3,ETS1,IFIT3,IFIT2,RGS4,LACTB,MT2A,GJA1,CCND2,PLAU,DHX58,ENPP2,TNFRSF8,SIRPA,FBXO5,HMCN1,CHAC1,PHLDA1,CMKLR1,IER3,IL15RA,MBNL1,BORA,FST,IGFBP3,WNT5A,COL23A1,ADAM19,MTHFD2,CRISPLD2,COL4A1,ADPRH,DDIT4,TRIB3,S100A4,NUPR1,ATF5,ATF3,NSMAF,SMIM3,PIF1,CFH,INSIG1,SLC1A3,C3,GRK5,STC2,PDGFC,SERPINH1,SNX9,KCNN4,CPA4,JUN,EGR2,GPR15,EGR3,VCAM1,XRCC4,TNFRSF9,CAV1,G…
gene_set_query	188	FOXP2	285	Literature ChIP-seq,107;ARCHS4 Coexpression,778;ENCODE ChIP-seq,59;Enrichr Queries,105;ReMap ChIP-seq,203;GTEx Coexpression,458	ANKLE1,STMN2,STMN4,SLC4A4,CREB3L3,CREB3L1,STMN1,HOXA3,SAMD10,WLS,PKNOX2,ANKS1B,MBNL1,NUP210,SERPINF2,COL23A1,ISL1,CLDN6,DAAM1,ORAI3,DDIT4,CLDN7,HOXB4,HOXB3,FAR2,ATF3,ATF4,ASF1B,ZBTB8A,MEPCE,GATA3,BAZ2B,MRPL11,LDHB,S100A13,PLAC1,ST3GAL6,CGA,PPARGC1A,GSDMD,JUN,GTF2IRD2,ABCA6,SNAI3,NR2F1,FN1,FZD9,PBX2,ABCA7,TMEM198,FOSL1,RNF224,PKIA,FXYD7,FAT3,FAT4,GABRB3,VSIG10,TRIM8,TMEM189,C1QTNF2,TRIM7,TUBA1A,CH…
gene_set_query	189	GLIS3	287	ARCHS4 Coexpression,79;Enrichr Queries,179;GTEx Coexpression,603	ERRFI1,SPARC,IRS1,TUSC3,PRDM5,TNC,TXNDC15,ETS1,SLC4A4,CLU,CLDN1,EFEMP2,GJA1,RASSF4,PLAU,ARHGDIB,CAPN2,ENPP1,PHLDA1,SLC12A8,IER3,WLS,GOLGA8R,EPHA4,NUP210,IGFBP3,COL23A1,WNT5A,P3H2,MTUS1,GOLGA8M,FRMD4A,GOLGA8Q,DCTD,ADAM19,CCDC80,COL4A1,DDIT4,ADAM9,NUPR1,FKBP9,PHLDB2,FREM2,ATF3,FBN2,ITPR2,EFNA5,LPP,CORO1A,NPAS3,C3,ITPRIPL2,TPO,ADGRG1,MAATS1,CALD1,CNTNAP3B,INPP5D,PDGFC,ZNF300,GGT5,AFAP1L2,JUN,EGR2,BD…
gene_set_query	190	TRPS1	287	ARCHS4 Coexpression,284;Enrichr Queries,463;GTEx Coexpression,114	EHF,SPARC,TRAF3IP2,IRS1,TNC,HR,MKI67,ETS1,CLU,PREX1,GJA1,SLK,CCND2,TRIM29,CREB3L4,ENPP2,SLC25A43,PHLDA1,TP63,EPHB3,IER3,PKNOX2,EPHA4,MBNL1,IGFBP3,WNT5A,MTUS1,FRMD4A,ANK3,INPP4B,AZGP1,COL4A1,DDIT4,PKP3,KCTD12,TOX,DSC2,GRB7,CASZ1,TACSTD2,ITPR1,ITPR2,GATA3,EFNA5,EVPL,LPP,ZFP36L2,ITPRIPL2,ADAMTS15,NLRP8,S100A16,CALD1,STC2,RAD21,PDGFC,KIAA1522,CPAMD8,S100A14,RREB1,FAM83B,ZBTB7C,TMEM184A,JUN,XBP1,VCAM1…
gene_set_query	191	PGR	287.8	ARCHS4 Coexpression,199;Enrichr Queries,191;ReMap ChIP-seq,133;GTEx Coexpression,628	ERRFI1,EHF,TRAF3IP2,TMEM200A,CPNE7,ZMYND8,TONSL,STMN3,ABAT,SOX2,NDST1,PREX1,MT2A,GJA1,CREB3L4,ROPN1L,PTGDS,TNS2,CHGB,EPHA4,PRKCB,DNAAF1,KRT7,P3H3,CMBL,MAPK8IP3,ISL1,CLDN6,INPP4B,CLDN4,ARC,MT1A,CRISPLD2,DDIT4,TRIB3,TP53,ATF3,MT1E,ABCB1,PCDH10,C2CD4A,GATA3,EVPL,ADAMTS10,LDHB,GRIN2A,RACGAP1,S100A16,STC2,PDGFC,S100A13,HOXC4,S100A14,HIST1H3B,RIMKLB,RREB1,HOXC8,PPARGC1A,NXNL2,NTSR1,SPTBN2,HOXC6,TMEM184…
gene_set_query	192	SOHLH1	288	ARCHS4 Coexpression,235;Enrichr Queries,473;GTEx Coexpression,156	RAB3A,STMN3,HR,RORB,ETS1,SLC8A2,RGS4,RPH3A,NPPC,CDH4,ATCAY,KIF5C,PEG10,STMN1,PKNOX2,KCNH1,KCNH5,WSB2,FST,IGFBP3,IL1R2,MAPK8IP2,RUNDC3A,MAPK8IP3,HPCAL4,ZPBP,CDC25B,TRAIP,MAPK8IP1,OLFM1,PCP4,FANCD2,MAP1A,NSMF,CCDC151,STX1A,KCTD16,ASTN1,NDRG4,TMEM59L,CEND1,CDCA8,CABP1,CPLX2,CACNA1E,GRIN2A,BRINP2,PGBD5,CPAMD8,CLSPN,IGFBP6,TPPP,SCN3B,RIMKLA,FAM83D,SPTBN2,SMIM10L2B,FANCI,EGR2,PLK5,ANKRD24,PDE2A,NR2F1,F…
gene_set_query	193	HOXB4	289.3	Literature ChIP-seq,154;ARCHS4 Coexpression,362;Enrichr Queries,155;GTEx Coexpression,486	ATF1,SPARC,IFITM2,ZMYND8,SMC4,IFIT3,IFIT2,RPS6KA5,RASSF3,SCN11A,CHEK1,HOXA3,RCC1,HOXA1,PTGFRN,HMCN1,FBXO5,PRKACB,WLS,IER3,CDK5RAP2,EPHA4,PAQR7,NUP210,SCAF11,EBF2,EBF3,BTC,DEPDC1B,CCDC80,HOXB9,CRISPLD2,DDIT4,HOXB3,KCTD12,HOXB8,HOXB7,PRR11,ATF3,HOXB6,ATF4,HOXB5,ASF1B,CDCA2,GATA3,ZNF23,BAZ2B,IQGAP3,UBE2J1,HIST1H3A,RACGAP1,ERI1,RAD21,NEU1,HOXC4,HIST1H3H,HOXC8,HOXC6,PLK4,NGFR,CDT1,JUN,EGR2,EGR3,HIST1H…
gene_set_query	194	ZEB1	289.6	ARCHS4 Coexpression,277;ENCODE ChIP-seq,47;Enrichr Queries,564;ReMap ChIP-seq,132;GTEx Coexpression,428	SPARC,CPNE7,DQX1,TONSL,SPINT2,GJA1,RASSF4,CREB3L4,AKT3,TBC1D10C,RCC1,CHAC1,SAMD10,IER3,EPHA4,MBNL1,MBNL2,SYTL1,ENTPD8,UNC13D,CLDN6,CCDC80,DDIT4,CLDN7,PRR16,PSME1,TYRO3,KCTD12,ZNF710,STX1A,ATF3,ATF4,GRB7,ZBTB8A,HIST1H3J,CFH,CEND1,GATA3,BAZ2B,C3,HIST1H3A,MAP2,PDGFC,HIST1H3H,KCNN4,HIST1H3B,PCK2,HIST1H3E,GSDMD,CDT1,XBP1,JUN,EGR2,HIST1H4K,TNFSF12,SNAI3,RCC2,LIF,FN1,NR2F1,PYCR1,PARVA,ABCA7,RPL3L,FOSL1,…
gene_set_query	195	TERF1	290	ARCHS4 Coexpression,107;Enrichr Queries,86;ReMap ChIP-seq,216;GTEx Coexpression,751	IFITM3,IFITM1,GLDC,ZMYND8,STMN3,IFI35,TMEM97,MKI67,TXNDC15,SMC4,IL27RA,SMC2,CDC20,SOX2,NDST1,FAM122A,GJA1,HTR7,RASSF3,FAM110D,AKT3,STMN1,CHEK1,FBXO5,TMPO,WDHD1,MBNL1,MBNL2,CXADR,PRKCB,SLC6A16,UNC13D,CLDN6,DEPDC1B,DAAM1,DDIT4,TRIB3,ALPK2,DNA2,KIF20B,PIF1,SET,PARPBP,PDE1A,MEPCE,MGST1,BAZ2B,SKA3,LY9,NCAPH,SMIM8,PRDX3,LDHB,RACGAP1,INPP5D,RAD21,KCNN4,RREB1,HIST1H3E,JUN,GPR15,APOBEC3H,RCC2,PLK1,FN1,FZD…
gene_set_query	196	CXXC5	290.5	ARCHS4 Coexpression,395;GTEx Coexpression,186	DDR1,SNAP25,ATP8A2,RAB3A,KCNC1,KCNK9,SLC35F4,STMN3,GRIK2,CLU,HS6ST1,GRM1,SLC8A2,UNC80,TRIM9,TMEM145,KCNT1,SCRN1,PSD2,KIF5C,RASGEF1C,CKMT1B,KIF1A,LZTS2,ZNF521,SH3GL2,CALN1,RPS6KL1,SPINK2,LYNX1,CNTD2,PPP2R5B,ETV1,FAM219A,GFRA1,NME4,ANK3,SYP,MAPK8IP2,DUSP8,MAPK8IP3,AP3B2,DNM1,MAPK8IP1,DNM3,MZT2B,ACAP3,OLFM1,OLFM2,MAP1A,MAPRE3,ZNF358,CUEDC1,CAMK2B,NDRG4,TMEM59L,NRXN3,NRXN2,CEND1,CPLX2,ADD2,GOLGA7B,KI…
gene_set_query	197	NR4A2	291	Literature ChIP-seq,121;ARCHS4 Coexpression,615;Enrichr Queries,235;GTEx Coexpression,193	IFITM3,ERRFI1,RAB3C,IFITM1,RAB3A,KLHL32,TNC,STMN3,SLA,JMJD1C,STMN4,LDLRAD4,ETS1,CLU,IFIT3,IFIT2,CXCL16,SOX2,NPPC,MT2A,ATCAY,CCND2,KIF5C,SLCO2B1,ENPP2,PRKACB,PHLDA1,PPFIA2,ANKS1B,IER3,CDK5RAP2,EPHA4,SLC38A1,WSB2,DSCAM,FST,IGFBP3,MTUS1,MAPK8IP2,HPCAL4,RUNDC3A,EREG,GPRIN3,DDIT3,MAP1A,DDIT4,S100A4,KCTD12,ATF5,PHLDB2,ATF3,KCTD15,ASTN1,BEX4,TTYH1,INSIG1,TMEM59L,ITPR1,CEND1,SLC1A3,STC1,ADRB2,ZFP36L2,NPA…
gene_set_query	198	SOX8	291.3	ARCHS4 Coexpression,122;Enrichr Queries,197;GTEx Coexpression,555	SPARC,KLHL32,TNC,STMN3,STMN4,AQP4,ABAT,CLU,SOX2,PREX1,NPPC,MT2A,GJA1,CCND2,ATCAY,DPYSL4,KIF5C,TUBB3,ENPP2,PTGDS,EPHB1,PHLDA1,ANKS1B,IER3,DSCAM,KCNH8,FST,IGFBP3,MAPK8IP2,MAPK8IP3,RUNDC3A,MAPK8IP1,OLFM1,ACAP3,OLFM2,CRISPLD2,DAAM2,COL4A1,DDIT4,MAP1A,PADI2,NSMF,ATF3,ASTN1,NDRG4,TTYH1,TMEM59L,PCDH15,SLC1A3,CEND1,NPAS3,C3,ADGRG1,CDH20,SEC14L5,CPAMD8,TSPAN7,TPPP,NGFR,JUN,EGR2,AFAP1L2,EGR3,WSCD1,BCL11A,F…
gene_set_query	199	NANOG	291.8	Literature ChIP-seq,12;ARCHS4 Coexpression,670;ENCODE ChIP-seq,41;Enrichr Queries,382;ReMap ChIP-seq,21;GTEx Coexpression,625	EHF,ANKLE1,TMEM200A,GLDC,STMN2,STMN3,TMEM97,NDST1,GJA1,DPYSL4,LIPH,STMN1,HOXA3,HOXA1,GNAT1,PKNOX2,CCBE1,WDHD1,CXADR,WSB2,ISL1,DKK1,CLDN6,CLDN4,HOXB9,DDIT3,ORAI3,DDIT4,CLDN7,HOXB4,TYRO3,HOXB3,HOXB8,HOXB7,PRR11,HOXB6,ATF3,ATF4,HOXB5,ASF1B,PIF1,ZBTB8A,ABCB1,SET,CDCA2,CDCA3,SHMT2,TTYH1,WDR63,CDCA7,SLCO5A1,GATA3,SKA3,SKA1,NCAPH,PRDX3,LDHB,FLRT3,PDGFC,S100A13,HOXC4,RREB1,HOXC8,HOXC6,JUN,GTF2IRD2,SNAI3,…
gene_set_query	200	FOXC1	292	ARCHS4 Coexpression,366;Enrichr Queries,301;GTEx Coexpression,209	IFITM3,ERRFI1,SPARC,THSD7B,IRS1,TNC,TONSL,FRY,ETS1,CLU,FAM122A,MT2A,GJA1,CCND2,RASSF3,HOXA3,RCC1,HMCN1,LZTS2,PHLDA1,CMKLR1,IER3,EPHA4,MBNL1,SLC38A1,ST6GAL2,TPM2,FST,IGFBP3,WNT5A,EBF3,CDC25A,HOXB9,HNRNPUL1,COL4A1,DDIT4,HOXB3,KCTD12,ATF3,KCTD15,HOXB6,ATF4,FBN2,CFH,MEPCE,PLD5,GATA3,EFNA5,IQGAP3,ADAMTS10,ZFP36L2,RAI1,IRAK1,CALD1,STC2,PDGFC,KIAA1522,ZNF703,HOXC4,SNX9,HOXC6,CDT1,CRTAP,JUN,EGR2,EGR3,ARH…
gene_set_query	201	MTF2	292.3	Literature ChIP-seq,1;ARCHS4 Coexpression,750;GTEx Coexpression,126	FRMPD1,SLC4A4,GLDN,NDST1,HTR7,DPYSL4,FAM110D,STMN1,HOXA3,HOXA1,GNAT1,PKNOX2,WLS,CCBE1,MBNL1,CXADR,NUP210,PRKCB,COL23A1,UNC5D,ISL1,DKK1,DEPDC1B,HOXB9,RNF128,DAAM2,PRR16,HOXB4,HOXB3,PRKCQ,FAR2,HOXB8,HOXB7,ATF3,FREM2,HOXB6,ASF1B,ASTN1,HOXB5,SET,CDCA3,SHMT2,CDCA5,CDCA8,SLCO5A1,GATA3,NCAPH,LDHB,ADAMTS15,GRIN2A,ADAMTS18,HOXC4,ST3GAL6,RREB1,HOXC8,ZBTB7C,HOXC6,PLK4,NGFR,JUN,AFAP1L2,NR2F1,FZD9,FZD8,BTBD11…
gene_set_query	202	ESR1	293	Literature ChIP-seq,30;ARCHS4 Coexpression,287;ENCODE ChIP-seq,30;Enrichr Queries,491;ReMap ChIP-seq,142;GTEx Coexpression,778	ATF1,EHF,TMEM200A,STMN3,ABAT,NDST1,PREX1,GJA1,CREB3L4,PKNOX2,CMKLR1,MBNL1,MBNL2,NUP210,PRKCB,COL23A1,ISL1,UNC13D,CLDN6,CLDN4,DDIT4,PADI2,FREM2,ATF3,CFAP99,HOXB5,ABCB1,SLCO5A1,GATA3,C3,S100A16,ADAMTS18,HOXC4,S100A14,HOXC8,PPARGC1A,NXNL2,HOXC6,ZBTB7C,JUN,AFAP1L2,GTF2IRD2,FN1,FZD8,BTBD11,ABCA7,CDC6,COL1A1,MEX3A,RNF224,FXYD3,FOXL2NB,FAT2,MRVI1,RET,PHF2,RARG,ARPC1B,SETD7,HIST2H2AB,TCF21,FMN1,ZNF280D,A…
gene_set_query	203	OLIG2	293.5	Literature ChIP-seq,34;ARCHS4 Coexpression,198;Enrichr Queries,447;GTEx Coexpression,495	ATF1,STMN3,STMN4,ABAT,ABCA13,GLDN,PREX1,FAM122A,GJA1,HTR7,CAPNS2,NDST4,AKT3,PRKACB,ANKS1B,IER3,CDK5RAP2,MBNL1,PRKCB,DAAM1,DAAM2,DDIT4,PADI2,ATF3,ASTN1,ABCB1,TTYH1,CDCA7,GATA3,SLC5A3,ADAMTS15,FLRT3,RNF217,CGA,NGFR,JUN,AFAP1L2,ABCA5,NR2F1,FZD9,FZD8,MEX3B,PKIA,CYP1A1,FXYD7,FAT4,MEI4,GPR20,SHD,TRIM9,SULT1C2,HEY1,RARS,HEY2,B3GALT1,NEFL,RIOK2,RNF152,EMP1,FOS,COL2A1,PLCB4,MYOT,PPARG,PLIN2,CRB2,CLDND1,NF…
gene_set_query	204	MEF2C	295	ARCHS4 Coexpression,66;ENCODE ChIP-seq,60;Enrichr Queries,285;ReMap ChIP-seq,215;GTEx Coexpression,849	IFITM3,SPARC,IL23R,IKZF2,IKZF3,IFIT3,PREX1,GJA1,PEG10,STMN1,AKT3,PRKACB,PKNOX2,IER3,SCN1A,EPHA4,MBNL1,PRKCB,ACTN2,ANK3,HPCAL4,INPP4B,MYL1,DDIT4,MAP1A,PRKCQ,ALPK2,KCTD12,TLN2,ALPK1,ATF3,KCTD16,GRB7,CFH,CLCNKA,SLCO5A1,KALRN,LY9,UBE2J1,GRIN2A,HIST1H3A,MAP2,HIST1H3H,KCNN3,HIST1H3B,SCN3B,HIST1H3E,JUN,EGR2,GPR15,HIST1H4K,BCL11A,FN1,NR2F1,NR1D2,PARP16,PARVB,SMARCA2,GRIN2B,RPL3L,DCLK1,COL1A1,HIST1H4A,HIS…
gene_set_query	205	NEUROD1	295	ARCHS4 Coexpression,540;Enrichr Queries,192;ReMap ChIP-seq,147;GTEx Coexpression,301	IFITM1,ANKLE1,IFITM2,TONSL,STMN2,IFI35,SPINT2,SOX2,NDST1,CREB3L4,CREB3L1,LIPH,TBC1D10C,CKMT1B,FBXO6,SAMD10,CALN1,IER3,CHGB,EPHA4,PAQR7,TANGO2,SYTL1,RIIAD1,EBF3,ANK3,MAPK8IP3,ISL1,UNC13D,CLDN6,HOXB9,DAAM1,ORAI3,DDIT4,CLDN7,HOXB4,HOXB3,TRIB3,HOXB8,HOXB7,STX1A,HOXB6,ATF3,CFAP99,HOXB5,PLEKHD1,SHMT2,MEPCE,CEND1,C2CD4A,C3,GRIN2A,HIST1H3A,PCBP3,ADAMTS18,TSPAN7,SERPINH1,HOXC4,KCNN4,HIST1H3B,SCN3B,HOXC8,S…
gene_set_query	206	ZNF25	295	ARCHS4 Coexpression,36;Enrichr Queries,364;GTEx Coexpression,485	RAB3C,SPARC,RAB3A,ATP8A2,ATP8A1,IRS1,STMN2,TNC,STMN4,FRY,ETS1,IFIT3,IFIT2,RGS4,RPH3A,GJA1,ATCAY,KIF5C,AKT3,PRKACB,SH3GL2,PPFIA2,IER3,MBNL1,MBNL2,TMEM178B,IGFBP3,CASD1,HPCAL4,RUNDC3A,OLFM1,CCDC80,MTHFD2,COL4A1,DDIT4,MAP1A,KCTD12,NUPR1,PHLDB2,KIAA0408,ATF3,KCTD16,BEX4,NDRG4,TMEM59L,ITPR1,CEND1,CPLX2,LPP,KALRN,SMIM8,GRIN2A,CALD1,MAP2,PDGFC,SERPINH1,AP4S1,IGFBP6,TPPP,SCN3B,SCN3A,LONRF2,MAP9,ZBTB18,JU…
gene_set_query	207	SALL3	295.7	ARCHS4 Coexpression,78;Enrichr Queries,485;GTEx Coexpression,324	GLDC,KLHL32,TNC,AQP4,ABAT,TMEM97,CYP46A1,SMC2,SOX2,CDH4,GJA1,CCND2,KIF5C,CHEK1,NUSAP1,SOX8,EPHB1,SH3GL2,ANKS1B,TMPO,EPHA4,WDHD1,MBNL1,SLC15A2,CXADR,DSCAM,MSX2,FST,EBF2,EBF3,UNC5D,ANK3,ISL1,CLDN6,OLFM1,OLFM2,ZFP42,DNA2,ASTN1,BEX4,FBN2,FBN3,CASZ1,BLM,SET,TTYH1,PCDH10,SLC1A3,ILDR2,AK4,MRO,GATA3,EFNA5,ZFP36L2,NPAS3,RAD51AP1,LDHB,BRINP2,NKAIN3,CDH20,TSPAN7,QSER1,PLK4,CBX5,WSCD1,BCL11A,TMEM132B,NR2F1,F…
gene_set_query	208	PBX3	296.6	ARCHS4 Coexpression,193;ENCODE ChIP-seq,70;Enrichr Queries,368;ReMap ChIP-seq,158;GTEx Coexpression,694	GABPB2,STMN2,STMN3,STMN4,GJA1,CREB3L3,DPYSL4,CREB3L4,CREB3L1,AKT3,STMN1,IER3,PKNOX2,MBNL2,STARD5,CXADR,DAPK3,HPCAL4,DKK1,DAAM1,MTHFD2,DDIT3,ORAI3,DDIT4,CLDN7,PSME1,ZSCAN23,PADI2,ATF5,ATF3,ATF4,CDCA2,ANAPC16,CDCA3,CFH,MEPCE,WDR63,BAZ2B,PRDX3,C3,FLRT3,JUN,PLK1,FN1,NR2F1,FZD9,ABCA7,RPL3L,TMEM198,FOSL1,COL1A1,RNF224,MEX3A,H2AFY2,PKIA,FOXL2NB,ARPC1B,SETD7,RPLP0,HIST2H2AB,SMG9,HIST2H2AC,TRIM8,TUBA1A,HE…
gene_set_query	209	SALL4	297	Literature ChIP-seq,24;ARCHS4 Coexpression,49;Enrichr Queries,41;GTEx Coexpression,1074	IFITM3,IFITM1,SPARC,GLDC,ZMYND8,STMN2,SPINT2,TMEM97,MKI67,HS6ST1,HS6ST2,CDC20,SOX2,PREX1,GJA1,MT2A,HTR7,RASSF4,ZNF606,LIPH,CREB3L1,CHEK1,STMN1,SLC12A8,TNS2,EPHA4,WDHD1,ARSA,CXADR,WSB2,PRKCB,SCAF11,COL23A1,ANK3,DKK1,CLDN6,DEPDC1B,CLDN4,DDIT4,MT1F,TRIB3,PRKCQ,KIF20A,DNA2,KCTD12,KIF20B,FREM2,ATF3,ASTN1,SET,PARPBP,PDE1A,CDCA7,SLCO5A1,GATA3,BAZ2B,SKA3,UBE2J1,LDHB,STC2,PDGFC,ZBED2,HIST1H3H,PATZ1,A2M,CD…
gene_set_query	210	FOXS1	297.3	ARCHS4 Coexpression,219;Enrichr Queries,323;GTEx Coexpression,350	IFITM3,ERRFI1,IFITM1,SPARC,THSD7B,TNC,DCAF8L2,FRY,IFIT3,RGS4,NDST1,MT2A,EFEMP2,PLAU,CREB3L1,ARHGDIB,CAPN5,HMCN1,PHLDA1,TNS2,CMKLR1,IER3,ST6GAL2,TPM4,TPM2,FST,IGFBP3,P3H3,HIC1,ADAM19,CCDC80,GOLGA8G,CRISPLD2,COL4A1,GOLGA8F,DDIT4,S100A4,NUPR1,ATF3,CFH,PCDH10,ADAMTS12,ADAMTS10,C3,CNN1,GRK5,CALD1,ADAMTS18,STC2,PDGFC,SERPINH1,IGFBP6,RIMKLB,NXNL2,CPA4,GGT5,JUN,EGR2,VCAM1,TNFSF12,ARHGEF39,CAV1,FN1,LIF,PA…
gene_set_query	211	PLSCR1	297.5	ARCHS4 Coexpression,321;GTEx Coexpression,274	IFITM3,IFITM1,CXCL8,ARPC1B,MS4A7,SLA,GIMAP4,IFI35,ETS1,IFIT3,IFIT2,CXCL16,MILR1,ADGRE1,GLIPR1,CASP8,CASP10,PSTPIP2,CASP4,DHX58,ADAMTS9,HLA-DPA1,IL15RA,DTX3L,GSTO1,IFNGR2,ANXA4,SHISA5,PLAUR,AMPD3,PARP9,TMEM173,TNFRSF1B,TNFRSF1A,SLFN12,VAMP8,ELF1,OAS3,TFEC,IRF7,ALPK1,HLA-DQB1,NSMAF,LILRA6,SP100,CEBPD,SLC43A3,PTGER2,RHOBTB3,HSD17B11,DDX60,KIAA0040,STX11,APOL6,IFI16,HLX,ERI1,SH3TC1,ALOX5,ST3GAL6,CD58…
gene_set_query	212	NFIA	298	ARCHS4 Coexpression,172;Enrichr Queries,457;GTEx Coexpression,265	ERRFI1,SPARC,ATP8A2,IRS1,MSI2,ETS1,SLC4A4,CLU,GJA1,CCND2,NDST4,AKT3,STMN1,RCC1,LZTS2,PPFIA2,EPHA4,SCARA3,MBNL1,IQCF3,MBNL2,CXADR,ST6GAL2,IGFBP3,MTUS1,FRMD4A,ANK3,DAAM1,FANCD2,COL4A1,TBL1XR1,DDIT4,KCNQ3,KCTD12,KIAA0408,RNASEH2A,CFH,NPR2,PDE1A,ITPR1,SLC1A3,ITPR2,SLCO5A1,EFNA5,IQGAP2,LPP,CACNA1E,ZFP36L2,NPAS3,NKAIN3,IRAK1,CALD1,MAP2,PLXNA2,KCNN3,RIMKLB,ZNF300,NXNL2,ZBTB18,CRTAP,JUN,CBX5,DDIAS,BCL11A…
gene_set_query	213	HOXB2	299.3	ARCHS4 Coexpression,455;Enrichr Queries,69;GTEx Coexpression,374	IFITM3,ERRFI1,IFITM1,SPARC,TNC,ETS1,IL27RA,RGS4,EFEMP2,MT2A,GJA1,CCND2,RASSF3,PLAU,CREB3L1,SCMH1,ARHGDIB,HOXA3,TBC1D10C,PTGFRN,HMCN1,LZTS2,PHLDA1,IER3,SSX1,EPHA4,SPINK2,TPM4,FST,IGFBP3,DAPK3,WNT5A,EBF3,BTC,ADAM19,MTAP,HOXB9,HNRNPUL1,CRISPLD2,COL4A1,DDIT4,HOXB4,HOXB3,S100A4,HOXB8,HOXB7,ATF3,HOXB6,SNRPA,ATF4,HOXB5,FBN2,SLC1A3,GATA3,RASAL3,LPP,ZFP36L2,CNN1,DPP7,CALD1,FLRT3,CNTNAP3B,STC2,ZNF703,SERPI…
gene_set_query	214	HNF4G	301	ARCHS4 Coexpression,387;ENCODE ChIP-seq,67;Enrichr Queries,182;ReMap ChIP-seq,146;GTEx Coexpression,723	SLC46A3,ERRFI1,EHF,DQX1,TONSL,ABAT,SPATA20,SLC4A4,GJA1,CREB3L3,TRIM29,RASSF4,CREB3L4,GNAT1,TNS2,SCN1A,IER3,EPHA4,SLC6A19,CXADR,PAQR7,NUP210,SCAF11,IL1R2,SERPINF2,MYO7B,MTUS1,ENTPD8,ANK3,CMBL,ISL1,CLDN6,INPP4B,HOXB9,RBP5,RNF128,CLDN7,DDIT4,MALL,PSME1,SUCLG2,CCDC87,TRIB3,ATF3,CES1,GRB7,ENPEP,ABCB1,MTTP,MGST1,MGST2,GATA3,IQGAP2,C3,BRIP1,TSPAN8,FLRT3,INPP5D,TRPM5,PCK1,A2M,RREB1,PPARGC1A,PAG1,PCK2,GSD…
gene_set_query	215	SMAD3	301.2	Literature ChIP-seq,21;ARCHS4 Coexpression,328;Enrichr Queries,817;ReMap ChIP-seq,11;GTEx Coexpression,329	EHF,SPINT2,CLDN1,NDST1,PREX1,CREB3L4,STMN1,PRKACB,IER3,WLS,CMKLR1,ANKS1B,CCBE1,WSB2,PRKCB,DAPK3,COL23A1,DKK1,UNC13D,CLDN6,MTAP,DAAM1,DDIT4,CLDN7,TYRO3,PRKCQ,ATF3,FREM2,ZBTB8A,ENPEP,GATA3,SLC5A3,S100A16,PDGFC,S100A13,SERPINH1,S100A14,RREB1,JUN,NR2F1,FN1,ABCA7,CDC6,GRIN2B,RPL3L,FOSL1,COL1A1,MEX3A,GJB3,TRIP6,SNAI1,XKR6,GPR19,GABRB3,RARG,RPLP0,SETD7,SMG9,FMN1,CSAD,FRG2C,ABCC12,MMP20,TRIM8,ADAMTSL1,TM…
gene_set_query	216	GATA2	302.2	Literature ChIP-seq,64;ARCHS4 Coexpression,730;ENCODE ChIP-seq,24;Enrichr Queries,540;ReMap ChIP-seq,170;GTEx Coexpression,285	EHF,SPINT2,NDST1,LACTB,GJA1,HTR7,CREB3L4,EVA1C,LIPH,CREB3L1,AKT3,STMN1,HOXA3,ROPN1L,IER3,CMKLR1,MBNL1,CXADR,NUP210,PRKCB,COL23A1,DAPK3,ISL1,DKK1,HPCAL4,UNC13D,DDIT4,ORAI3,PRKCQ,ATF3,HOXB6,CFH,NCAPG,GATA3,ZNF23,IQGAP2,SKA3,SLC5A3,NCAPH,OAZ3,GJC2,RNF217,SERPINH1,PLAC1,CGA,RREB1,DNAH12,JUN,ABCA6,SNAI3,FN1,NR2F1,ABCA9,NR1D2,ABCA7,GP6,L1CAM,FOSL1,COL1A1,FAM111A,MEX3B,RNF224,SLC6A9,PKIA,TRIP6,NOSTRIN,C…
gene_set_query	217	EGR3	302.3	ARCHS4 Coexpression,294;Enrichr Queries,302;GTEx Coexpression,311	ERRFI1,ANKRD35,FBXO27,TNC,HR,LDLRAD4,CLDN1,CLU,IFIT3,GLDN,CXCL16,AADACL2,RGS4,NPPC,MT2A,GJA1,CCND2,CAPNS2,TRIM29,PLAU,SLCO2B1,ENPP2,MS4A14,CHAC1,PHLDA1,TP63,EPHB3,IER3,SLC38A1,STARD5,PRKCB,FST,IGFBP3,SFMBT2,GOLGA8K,GOLGA6L2,FRMD4A,ADAM19,DAAM1,DDIT3,DDIT4,ELMO1,PADI2,KCTD12,TLN2,TBC1D28,ATF3,DSC3,FLG,COL17A1,CASZ1,INSIG1,IL20RB,STC1,ITPR2,GATA3,ADRB2,EFNA5,KLK7,ZFP36L2,XKRX,C3,SCIN,STC2,UGT3A2,SN…
gene_set_query	218	CEBPD	302.4	Literature ChIP-seq,66;ARCHS4 Coexpression,539;ENCODE ChIP-seq,38;ReMap ChIP-seq,67;GTEx Coexpression,802	IFITM3,IFITM1,GABPB2,IFITM2,DQX1,ZMYND8,TONSL,STMN3,IFI35,IKZF2,PREX1,CREB3L4,RASSF4,EVA1C,AKT3,RCC1,HIST3H2BB,TNS2,SAMD10,SLC12A8,IER3,ANKS1B,EPHA4,MBNL1,WSB2,TANGO2,DAPK3,SERPINF2,MTUS1,ENTPD8,ANK3,UNC13D,CLDN6,HOXB9,CRISPLD2,DDIT3,ORAI3,DDIT4,CLDN7,PADI2,TRIB3,UHRF1BP1,KIF20B,ATF3,ATF4,GRB7,CDCA3,HIST1H3J,CDCA5,PDE1A,MEPCE,CDCA7,CEND1,CD1D,GATA3,BAZ2B,C3,PKHD1,HIST1H3A,PGBD5,ERI1,FLRT3,RNF217,…
gene_set_query	219	AHRR	302.5	ARCHS4 Coexpression,592;GTEx Coexpression,13	IL23R,IKZF2,MKI67,SMC4,SMC2,CDC20,CHEK1,FBXO5,GTSE1,TMPO,CMKLR1,WDHD1,COL23A1,ESCO2,WDR76,DEPDC1B,NEIL3,CD109,KIF20B,ATF5,PRR11,ASF1B,PIF1,CDCA2,CDCA5,CDCA8,NCAPG,SKA3,NCAPH,SKA1,BRIP1,RACGAP1,KCNN4,APOBEC3C,PLK4,CDT1,GPR15,XRCC2,PLK1,FN1,CDC6,PAICS,ZWINT,EXT1,COL1A1,TPX2,SASS6,TOP2A,FKBP10,FEN1,NCAPG2,KIF14,BRCA1,KIF11,SLC7A11,BRCA2,KIF15,MIS18BP1,NUF2,STAB1,PBK,DLGAP5,CEP55,NDC1,HELLS,RMI2,HEG1…
gene_set_query	220	HOXC6	305	ARCHS4 Coexpression,297;Enrichr Queries,93;GTEx Coexpression,525	IFITM1,SPARC,TMEM200A,TNC,CLU,NDST1,MT2A,GJA1,EFEMP2,CCND2,PLAU,HOXA3,LZTS2,PHLDA1,IER3,CCBE1,TPM4,FST,IGFBP3,TPM2,WNT5A,FBXO17,EBF2,DKK1,MTAP,CCDC80,HOXB9,HNRNPUL1,COL4A1,CD109,DDIT4,PRR16,HOXB4,ADAM9,HOXB3,S100A4,FKBP9,NUPR1,HOXB8,HOXB7,ATF3,HOXB6,HOXB5,FBN2,DLX2,STEAP1B,GATA3,ADAMTS12,IQGAP3,RAI1,IRAK1,STC2,ZNF703,SERPINH1,HOXC4,IGFBP6,SLC38A2,HOXC8,CPA4,JUN,EGR2,CRTAP,EGR3,UBE2C,CAV1,FN1,NR2F…
gene_set_query	221	ZBED2	305	ARCHS4 Coexpression,270;Enrichr Queries,35;GTEx Coexpression,610	EHF,SPINT2,MKI67,CLDN1,IFIT3,IL27RA,CDC20,MT2A,RASSF4,SLC12A8,TP63,IER3,NUP210,COL23A1,KRT7,DKK1,EREG,INPP4B,FNDC1,MTHFD2,DDIT4,MALL,MT1F,KIF20A,FREM2,ATF3,ASF1B,SHMT2,KLK7,KLK6,S100A13,SNX9,KCNN4,APOBEC3C,AFAP1L2,JUN,EGR2,EGR3,FN1,LIF,BTBD11,CDC6,ZWINT,FOSL1,COL1A1,TPX2,ANLN,GJB2,GJB3,NMU,APOBEC3B,TOP2A,ANXA8L1,KIF14,KRT23,SMG9,KIF11,SLC7A11,VSIG10,AKAP12,NUF2,PBK,TK1,CCR4,DLGAP5,CEP55,DENND2D,T…
gene_set_query	222	GBX2	305	Literature ChIP-seq,18;ARCHS4 Coexpression,324;Enrichr Queries,525;GTEx Coexpression,353	STMN3,XYLT1,JMJD1C,AQP4,LDLRAD4,HS6ST1,HS6ST3,SOX2,DPYSL4,PEG10,HABP4,SOX8,PRKACB,ANKS1B,WLS,SCN1A,EPHA4,CCBE1,KCNK10,SFMBT2,PRAMEF20,EBF2,EBF3,ANK3,ISL1,DKK1,DDIT4,HOXB3,ATF3,FREM2,KCTD16,BEX4,CASZ1,TTYH1,PCDH15,GATA3,PCDH19,LYPD6,NKAIN3,STC2,PRAMEF15,TSPAN7,OTOF,KCNN3,NGFR,JUN,EGR2,EGR3,BCL11A,FN1,NR2F1,FZD9,ABCA9,BTBD11,FER1L6,DCLK1,GADD45G,COL1A1,MEX3A,H2AFY2,ID2,FAT3,DDR1,TENM3,TENM4,LRRC10B…
gene_set_query	223	ASCL1	305.3	ARCHS4 Coexpression,743;Enrichr Queries,237;ReMap ChIP-seq,98;GTEx Coexpression,143	ANKLE1,CPNE7,STMN2,STMN3,ABAT,AQP4,MKI67,SOX2,GJA1,RINL,DPYSL4,RASSF4,STMN1,SOX8,CHAC1,PGLYRP1,PTGDS,EPHB1,SAMD10,TNS2,CHGB,SCN1A,EPHA4,SLC6A19,IL1R2,RIIAD1,SYTL1,KRT7,ENTPD8,EBF3,P3H3,ANK3,MAPK8IP2,HPCAL4,ISL1,UNC13D,ZPBP,MAPK8IP1,CLDN6,ARC,MAP1A,DDIT4,KCNQ3,NSMF,ATF5,PLPP2,STX1A,ATF3,ASTN1,ATF4,BEX4,GRB7,CASZ1,CDCA3,TMEM63C,TTYH1,C2CD4A,CEND1,GATA3,EVPL,MRPL11,OAZ3,HIST1H3A,MAP2,CD19,SEC14L5,OT…
gene_set_query	224	OSR2	305.3	ARCHS4 Coexpression,74;Enrichr Queries,159;GTEx Coexpression,683	IFITM3,IFITM1,SPARC,CLSTN2,TMEM200A,IRS1,TUSC2,PRDM5,TNC,CLU,IFIT3,NDST1,MT2A,GJA1,EFEMP2,PLAU,CREB3L1,ENPP2,LZTS2,PHLDA1,TNS2,IER3,CCBE1,SCARA3,SCARA5,TPM4,FST,IGFBP3,FBXO17,WNT5A,DIO3,MITF,EBF3,P3H3,DKK1,EEF1A1,CCDC80,SMO,CRISPLD2,COL4A1,DDIT4,KCTD12,NUPR1,FKBP9,ALPK2,ATF3,CFH,TSHZ2,STC1,FBLN1,GATA3,C3,CALHM2,CALD1,STC2,S100A13,SERPINH1,IGFBP6,WNT2,ZNF300,NXNL2,CPA4,HOXC6,CRTAP,JUN,EGR2,EGR3,VC…
gene_set_query	225	HOXB5	306.7	ARCHS4 Coexpression,103;Enrichr Queries,147;GTEx Coexpression,670	SPARC,IRS1,DQX1,TNC,ETS1,CLU,HS6ST1,RGS4,GJA1,EFEMP2,CCND2,PLAU,TUBB3,CREB3L1,CAPN5,ARHGDIB,SCN9A,HOXA3,CAPN2,HOXA1,LZTS2,PHLDA1,IER3,WLS,EPHA4,TPM4,FST,IGFBP3,WNT5A,MYO7B,ENTPD8,EBF3,P3H3,DKK1,SLC9A3,HOXB9,CRISPLD2,COL4A1,CLDN7,DDIT4,HOXB4,HOXB3,S100A4,S100A3,HOXB8,HOXB7,HOXB6,ATF3,FBLN1,GATA3,RAI1,SCIN,TSPAN8,FLRT3,CALD1,STC2,ZNF703,S100A13,HOXC4,IGFBP6,TRPM5,B4GALNT2,TSPAN1,HOXC8,NTSR1,CPA4,HO…
gene_set_query	226	HLF	307	ARCHS4 Coexpression,152;Enrichr Queries,243;GTEx Coexpression,526	ERRFI1,RAB3A,IRS1,DQX1,ABAT,SLC4A4,CLU,NR3C2,SLC8A2,RGS4,RPH3A,GRIP1,GJA1,RPS6KA5,CCND2,ENPP2,ENPP5,SH3GL2,WLS,CALN1,EPHA4,PRKCB,IGFBP3,USP2,SERPINF2,ANK3,MAPK8IP2,HPCAL4,RUNDC3A,MAPK8IP1,BTC,OLFM1,DDIT4,MAP1A,KIAA0408,ATF3,NDRG4,CFH,CFI,TMEM59L,ITPR1,CEND1,GATA3,IQGAP2,CPLX2,KALRN,C3,GRIN2A,SCUBE1,CALD1,CNTNAP3B,TSPAN7,ADGRG6,PLXNA2,TPPP,IGFBP6,RIMKLA,A2M,PPARGC1A,LONRF2,JUN,EGR2,EGR3,ST8SIA1,BC…
gene_set_query	227	NEUROG2	310	ARCHS4 Coexpression,309;Enrichr Queries,573;GTEx Coexpression,48	IL23R,STMN3,IKZF2,MKI67,IKZF3,HS6ST1,SOX2,DPYSL4,STMN1,FBXO5,EPHB1,SAMD10,TMPO,WDHD1,EPHA4,NUP210,EBF2,EBF3,ESCO2,ISL1,MAPK8IP3,WDR76,MAPK8IP1,DEPDC1B,MAP1A,DNA2,ATF3,PIF1,CASZ1,NCAPG,SLCO5A1,GATA3,KALRN,SKA1,CDT1,NGFR,JUN,EGR2,GPR15,EGR3,APOBEC3H,BCL11A,XRCC2,EAF2,NR2F1,FZD9,PAICS,GADD45G,COL1A1,ID2,SASS6,ANP32E,SPATS2L,FKBP10,FEN1,NRP2,SH3KBP1,TCF21,TNFRSF13C,BRCA2,SHD,ROBO1,PTPRG,TUBA1A,HEY1,C…
gene_set_query	228	DLX2	312.3	ARCHS4 Coexpression,604;Enrichr Queries,196;GTEx Coexpression,137	RAB3C,ERRFI1,RAB3A,IRS1,CPNE7,TNC,STMN3,STMN4,MKI67,SOX2,NPPC,CDH4,ATCAY,CCND2,DPYSL4,TUBB3,ZNF606,STMN1,CHAC1,PHLDA1,IER3,EPHA4,CXADR,MSX2,FST,IGFBP3,WNT5A,ZFP69B,UNC5D,DKK1,ISL1,MAP1A,DDIT4,KCNQ3,KIF20A,TOX,ATF3,KCTD16,BEX4,STEAP1B,ARL6,PDE1A,TMEM59L,CDCA7,GATA3,PCDH19,SKA3,EFNA5,LYPD6,BRINP2,CCNB1,MAP2,STC2,TCTEX1D2,ZNF703,PLXNA2,ZNF300,SMIM10L2B,JUN,EGR2,EGR3,CBX5,MAGEE1,BDNF,BCL11A,CAV1,FN1,…
gene_set_query	229	EOMES	312.8	Literature ChIP-seq,77;ARCHS4 Coexpression,431;Enrichr Queries,494;ReMap ChIP-seq,119;GTEx Coexpression,443	IFITM3,IFITM1,ANKLE1,IFITM2,THSD7B,ZMYND8,STMN2,JMJD1C,KEAP1,TMEM97,IFI35,IKZF2,CLDN2,MKI67,IKZF3,SMC4,IFIT3,IFIT2,SOX2,NDST1,PREX1,MT2A,GJA1,DPYSL4,TBC1D10C,HIST3H2BB,FBXO6,WLS,EPHB3,IER3,GBP5,EPHA4,IQCF3,MBNL2,ARL14,WSB2,PRKCB,P3H2,SYTL1,EBF2,ISL1,DKK1,UNC13D,DKK4,CLDN6,CCDC80,DAAM1,DDIT4,ARMC4,TYRO3,PRKCQ,ALPK2,FAR2,TP53,CD101,ATF3,TPH2,SET,CDCA7,MGST1,MGST2,GATA3,MEFV,LY9,C3,KLRK1,HIST1H3A,TS…
gene_set_query	230	NFE2L3	313	ARCHS4 Coexpression,158;Enrichr Queries,57;GTEx Coexpression,724	IFITM3,PAGE4,IFITM1,SPARC,GLDC,DSCC1,TNC,BUB1B,IFI35,MKI67,CLDN1,ETS1,CLU,IFIT3,IFIT2,IPO5,AADACL2,NPPC,MT2A,CCND2,HTR7,PLAU,HABP4,PHLDA1,EPHB3,IER3,WDHD1,SLC38A1,STARD5,FST,IGFBP3,WNT5A,SYTL1,UBE2E1,DKK1,CDC25A,ADAM19,CLDN6,MELK,MTHFD2,COL4A1,DDIT4,ZFP42,KIF20A,TP53,ATF3,INSIG1,CDCA5,CDCA7,ITPR3,HMMR,DDX60,XKRX,C3,STC2,IGFBP6,ECT2,SLC38A2,QSER1,CPA4,TMEM86A,JUN,EGR2,XCR1,PSAPL1,RCC2,ANKRD22,CAV1…
gene_set_query	231	HOXC13	313.3	ARCHS4 Coexpression,322;Enrichr Queries,222;GTEx Coexpression,396	ANKRD35,IRS1,FRMPD1,HR,CLDN1,AADACL2,COMP,SOX2,NPPC,CCND2,HEPHL1,CAPNS2,TRIM29,RCC1,HOXA1,KRTAP3-1,PHLDA1,TP63,EPHB3,EPHA4,MSX2,FST,IGFBP3,WNT5A,KRT7,ISL1,DKK1,HOXB9,HNRNPUL1,DDIT4,S100A3,PKP3,HOXB8,HOXB7,ATF3,HOXB6,DSC3,HOXB5,FLG,COL17A1,FBN2,DLX2,CASZ1,CDCA5,IL20RB,GATA3,ADRB2,EFNA5,PKMYT1,IQGAP3,KLK7,XKRX,RAI1,BRIP1,RACGAP1,IRAK1,S100A16,STC2,KIAA1522,ZNF703,HOXC4,IGFBP6,HOXC8,FGF22,FAM83B,AP1…
gene_set_query	232	LHX2	315.3	ARCHS4 Coexpression,728;Enrichr Queries,263;ReMap ChIP-seq,129;GTEx Coexpression,141	ERRFI1,GLDC,STMN2,STMN3,AQP4,STMN4,IFIT2,SOX2,LACTB,MT2A,GJA1,DPYSL4,CAPNS2,RCC1,EPHA4,CXADR,MBNL2,WSB2,ARL14,P3H2,MTUS1,KRT7,EBF3,DKK1,BTC,UTS2B,CCDC80,MYL1,MAP1A,DDIT4,KCNQ3,NSMF,ATF3,ASTN1,ATF4,TTYH1,CFI,CEND1,GATA3,SLC5A3,KALRN,UBE2J1,NKAIN3,HIST1H3A,ERI1,FLRT3,TSPAN7,RNF217,PDGFC,ST3GAL6,HIST1H3B,HIST1H3E,TNFSF18,JUN,FAM9B,EGR2,EGR3,HIST1H4K,BCL11A,NR2F1,LIF,FN1,FZD9,NR1D2,PARP16,GADD45G,FOS…
gene_set_query	233	HOXA4	315.3	ARCHS4 Coexpression,388;Enrichr Queries,200;GTEx Coexpression,358	ERRFI1,MAGEB17,TNC,ETS1,NPPC,EFEMP2,MT2A,RPS6KA5,CCND2,PLAU,SCMH1,HOXA3,MACROD1,RCC1,DPF3,HOXA1,HMCN1,LZTS2,WLS,IER3,EPHA4,SEMA6C,TPM2,FST,IGFBP3,DAPK3,WNT5A,FBXO17,MITF,EBF3,HIC1,BTC,ARC,HOXB9,HNRNPUL1,MYL1,DDIT4,HOXB4,HOXB3,NUPR1,HOXB8,HOXB7,ATF3,HOXB6,ATF4,HOXB5,FBN2,GATA3,ADRB2,LPP,ZFP36L2,CNN1,RAI1,SCUBE1,CALD1,CNTNAP3B,STC2,ZNF703,HOXC4,IGFBP6,FAM83D,HOXC8,ARSB,CPA4,HOXC6,NGFR,JUN,EGR2,CRTA…
gene_set_query	234	SOX21	315.7	ARCHS4 Coexpression,300;Enrichr Queries,397;GTEx Coexpression,250	SPARC,ANKRD35,GLDC,FBXO27,TNC,STMN2,HR,ABAT,NUCKS1,MSI2,CLU,HS6ST1,AADACL2,SOX2,NPPC,GJA1,CDH4,CCND2,DPYSL4,CAPNS2,TRIM29,SLC16A9,PHLDA1,GTSE1,TP63,EPHB3,CCDC160,EPHA4,SCARA3,MBNL1,CXADR,MSX2,FST,IGFBP3,WNT5A,OLFM2,SMO,DDIT4,TYRO3,RAB38,PKP3,ATF3,DSC3,FLG,COL17A1,FBN2,DLX2,TTYH1,IL20RB,SLC1A3,ILDR2,GATA3,PCDH19,EVPL,KLK8,KLK7,NPAS3,XKRX,ADGRG1,CDH20,MAP2,PATZ1,FGF22,FAM83B,CPA4,MAP2K6,JUN,EGR2,PS…
gene_set_query	235	ERG	315.8	Literature ChIP-seq,86;ARCHS4 Coexpression,489;Enrichr Queries,553;ReMap ChIP-seq,281;GTEx Coexpression,170	ANKLE1,SPARC,THSD7B,TONSL,STMN3,HS6ST1,GJA1,RINL,FAM110D,CREB3L4,EVA1C,TBC1D10C,HOXA3,PIEZO2,HMCN1,TNS2,SAMD10,CMKLR1,MBNL1,ACTN2,SYTL1,EBF3,CLDN6,CCDC80,ORAI3,DDIT4,CLDN7,PSME1,HOXB3,CCDC87,TRIB3,NSMF,KCTD12,FAR2,HOXB8,HOXB6,ATF3,ATF4,SMIM3,HIST1H3J,CFH,CDCA5,MEPCE,CEND1,KLK4,GATA3,IQGAP2,ADAMTS10,HIST1H3A,STC2,SNX9,RIMKLB,SPTBN2,CDT1,JUN,EGR2,BCL11A,PDE2A,FN1,EAF2,PYCR1,FZD8,ABCA7,PARP16,NMI,SM…
gene_set_query	236	NR1D1	317	ARCHS4 Coexpression,186;Enrichr Queries,425;GTEx Coexpression,340	IFITM3,ERRFI1,SPARC,RAB3A,ANKRD35,TNC,HR,CLDN1,CLU,IFIT3,SLC8A2,AADACL2,RPH3A,NPPC,MT2A,CCND2,CAPNS2,TRIM29,CHAC1,PHLDA1,TP63,SH3GL2,TNS2,EPHB3,IER3,CPA2,SLC38A1,STARD5,MBNL2,IGFBP3,CTRB2,USP2,MAPK8IP2,MAPK8IP3,HPCAL4,RUNDC3A,MAPK8IP1,ACAP3,CLDN4,DAAM1,DDIT3,DDIT4,MAP1A,RAB38,TRIB3,S100A4,PKP3,NUPR1,ATF3,STX1A,DSC3,MT1E,FLG,COL17A1,CASZ1,NDRG4,CPB1,INSIG1,TMEM59L,TACSTD2,IL20RB,CEND1,GATA3,ADRB2,…
gene_set_query	237	TBX3	317	Literature ChIP-seq,33;ARCHS4 Coexpression,246;Enrichr Queries,435;GTEx Coexpression,554	ERRFI1,SPARC,IFITM2,GLDC,DQX1,FRMPD1,SOX2,NDST1,MT2A,GJA1,CREB3L4,CREB3L1,EPHB1,IER3,CDK5RAP2,EPHA4,PRKCB,SFMBT2,COL23A1,P3H2,DKK1,INPP4B,NEIL3,RNF128,DAAM1,DDIT4,TYRO3,KCTD14,ATF5,ATF3,KCTD15,FREM2,CASZ1,ABCB1,PDE1A,WDR63,MGST1,PCDH15,KLK4,GATA3,PRDX3,FLRT3,STC2,NEU1,PDGFC,SERPINH1,KCNN2,CGA,PPARGC1A,SCN3A,NXNL2,IFITM10,JUN,EGR2,ST8SIA1,XRCC2,FN1,FZD8,PARVA,BTBD11,COL1A1,EXT1,ID2,SNAI1,PDE3A,SNA…
gene_set_query	238	RAG1	318	ARCHS4 Coexpression,173;Enrichr Queries,134;GTEx Coexpression,647	HFE,TNC,ABAT,IL1RAP,MSI2,LDLRAD4,IKZF2,MKI67,ETS1,SMC4,IFIT3,NR3C2,IFIT2,NPPC,FGF6,TCL1B,CCND2,PLAU,SCN9A,TMPO,PRKCB,NPY1R,GOLGA8M,DCTD,INPP4B,NEIL3,RNF128,DDIT4,HIST1H2BF,PRKCQ,S100A4,ATF5,PHLDB2,ATF3,HIST1H2BD,ABCG2,HIST1H2BC,FBN2,RNASEH2B,SUCNR1,ABCB1,CFH,MGST1,ITPR1,CDCA7,ARHGAP19,ARHGAP18,ITPR2,GATA3,ADRB2,IQGAP2,CACNA1E,LPP,UBE2J1,PRDX3,CD79B,C3,TPO,CD19,RAD21,NEU1,CPAMD8,BMF,HIST1H3H,HIST1…
gene_set_query	239	ISL1	318.3	ARCHS4 Coexpression,341;Enrichr Queries,163;GTEx Coexpression,451	PAGE4,RAB3C,MAGEB17,TMEM200A,TUSC3,TNC,STMN2,SPINT2,ETS1,HS6ST3,RGS4,SOX2,LACTB,KRTCAP3,GJA1,CCND2,MCIDAS,CAPN6,CREB3L4,KIF5C,FAM174B,CREB3L1,PEG10,SCMH1,ENPP2,ENPP5,RGS9,WLS,CHGB,EPHA4,MSX2,KCNH6,FST,IGFBP3,WNT5A,USP2,RIIAD1,EBF2,ANXA10,EBF3,DKK1,OLFM1,PCP4,SMO,DDIT4,SCG5,HOXB3,KCTD12,STEAP2,ATF3,STX1A,FBN2,BEX4,DLX2,CHRNA2,KLK4,C2CD4A,FBLN1,GATA3,EFNA5,GLIS1,FLRT3,PPARGC1A,KIAA0319,CPA4,SLC38A4…
gene_set_query	240	BNC2	318.3	ARCHS4 Coexpression,102;Enrichr Queries,217;GTEx Coexpression,636	GABPB2,SPARC,PRDM5,TNC,ETS1,EFEMP2,GJA1,PLAU,PIEZO2,ENPP2,HMCN1,LZTS2,PKNOX2,EPHA4,CCBE1,TPM4,FST,IGFBP3,TPM2,WNT5A,MITF,ANK3,ADAM19,MTAP,ABCA10,CCDC80,SMO,CRISPLD2,COL4A1,ZSCAN23,FKBP9,NUPR1,ALPK2,PHLDB2,FBN2,ZBTB8A,CFH,NPR2,SLC1A3,FBLN1,EFNA5,ADAMTS12,LPP,C3,ITPRIPL2,CALHM2,CALD1,PDGFC,RNF217,SERPINH1,IGFBP6,SLC38A2,ZNF300,PPIAL4G,CPA4,CRTAP,VCAM1,CAV1,GFPT2,ABCA9,FN1,CYBRD1,ARHGAP29,PARVA,INHB…
gene_set_query	241	NR0B1	320.5	Literature ChIP-seq,27;ARCHS4 Coexpression,295;Enrichr Queries,221;GTEx Coexpression,739	IFITM1,SPARC,IFITM2,TMEM200A,ZMYND8,STMN2,TONSL,STMN3,SPATA20,SPINT2,AQP3,HS6ST1,HS6ST2,SOX2,NDST1,MT2A,GJA1,DPYSL4,LIPH,STMN1,HIST3H2BB,FBXO6,PTGFRN,PGLYRP1,IER3,CHGB,EPHB3,EPHA4,GBP5,ARSA,PAQR7,STARD5,WSB2,SFMBT2,RIIAD1,MYO7B,MTUS1,EBF2,DKK1,ISL1,ZPBP,MT1A,RNF128,CRISPLD2,DDIT3,DDIT4,MALL,HOXB4,PADI2,TRIB3,CCDC87,TP53,ATF3,STX1A,FREM2,CFAP99,ABCB1,SET,CDCA3,WDR63,C2CD4A,CEND1,SLCO5A1,GATA3,PRDX…
gene_set_query	242	SOX7	322	ARCHS4 Coexpression,376;Enrichr Queries,512;GTEx Coexpression,78	IFITM3,ERRFI1,EHF,SPARC,TNC,GIMAP4,AQP3,ETS1,IFIT3,GJA1,CYSRT1,SLK,CCND2,CAPNS2,FAM110D,TRIM29,PLAU,ENPP1,SLC25A43,PHLDA1,PRND,TP63,IER3,S100A2,NUP210,FST,IGFBP3,SPNS2,WNT5A,FRMD4B,DAAM1,CRISPLD2,COL4A1,MALL,DDIT4,RAB38,PKP3,DSC2,ATF3,GRB7,PLEKHD1,ZBTB8A,CFH,TACSTD2,IL20RB,MGST2,GATA3,ADRB2,EVPL,KLK8,C3,ITPRIPL2,S100A16,PLXNA2,AP4S1,S100A14,IGFBP6,RREB1,FAM83B,ZBTB7C,CPA4,TMEM184A,JUN,EGR2,CAV2,G…
gene_set_query	243	ELK3	322.8	Literature ChIP-seq,85;ARCHS4 Coexpression,510;Enrichr Queries,462;GTEx Coexpression,234	IFITM3,ERRFI1,SPARC,CPNE7,ZMYND8,NUDT1,MKI67,AQP3,HS6ST1,PREX1,MT2A,GJA1,FAM110D,AKT3,CHEK1,HOXA1,GNAT1,PRKACB,TNS2,IER3,EPHA4,MBNL1,SCAF11,COL23A1,DAPK3,P3H2,EBF3,P3H3,MTAP,CCDC80,RBP5,CD109,DDIT4,ORAI3,MAP1A,MALL,HOXB3,KCTD12,CYP2E1,NEIL1,KIF20B,HOXB8,TP53,ATF3,STX1A,HOXB6,SMIM3,PCDH10,CDCA8,GATA3,ADAMTS12,EVPL,UBE2J1,ADAMTS15,S100A16,CD19,INPP5D,STC2,SEC14L5,ZNF703,SERPINH1,SNX9,PATZ1,TSPAN1,N…
gene_set_query	244	HESX1	324.7	ARCHS4 Coexpression,520;Enrichr Queries,409;GTEx Coexpression,45	IFITM3,DCLRE1A,IFITM1,IFITM2,GLDC,IL23R,DSCC1,BUB1B,CPOX,IFI35,TMEM97,IKZF2,MKI67,IFIT3,SMC2,IFIT2,SOX2,NPPC,MT2A,EME1,CHEK1,DHX58,NUSAP1,TNFRSF8,KNTC1,FBXO6,OIP5,BANF1,FBXO5,TMPO,IER3,GEN1,WDHD1,GBP5,BORA,CXADR,ZGRF1,FST,SFMBT2,ZFP69B,FBXO15,VRK1,ESCO2,DKK1,DEPDC1B,NEIL3,DDIT4,ZFP42,NUPR1,KIF20B,ATF3,PIF1,PMEL,SET,SHMT2,MGST1,NCAPG,AK4,HMMR,GATA3,DDX60,RAD51AP1,PRDX3,CNN1,LDHB,BRIP1,ORC6,UGT3A2,…
gene_set_query	245	ZNF423	325.7	ARCHS4 Coexpression,154;Enrichr Queries,239;GTEx Coexpression,584	SPARC,IRS1,XYLT1,STMN4,CLU,HS6ST1,NR3C2,SOX2,PREX1,GJA1,CDH4,CCND2,ATCAY,DPYSL4,KIF5C,TUBB3,PEG10,ENPP2,DPF3,HMCN1,EPHB1,PKNOX2,WLS,GTF2I,SEMA6C,EPHA4,TMEM178B,PRKCB,FRMD4A,EBF3,ANK3,MAPK8IP1,OLFM2,CCDC80,SMO,MYL1,COL4A1,DDIT4,ERP29,TOX,ASTN1,FBN2,FBN3,ABCB1,CFH,TTYH1,ITPR1,FBLN1,IQGAP2,SMIM8,MAP2,CACNA1S,PATZ1,CPA4,JUN,EGR2,CBX5,WSCD1,BCL11A,CAV1,FZD9,FN1,NR2F1,CYBRD1,MAFA,RPL3L,DCLK1,COL1A1,SDK…
gene_set_query	246	POU3F4	329.7	ARCHS4 Coexpression,119;Enrichr Queries,543;GTEx Coexpression,327	CHRM4,TNC,STMN2,ABAT,STMN4,RORB,CYP46A1,MKI67,SLC4A4,HS6ST2,SOX2,NPPC,CDH4,GJA1,CCND2,ATCAY,DPYSL4,TUBB3,PEG10,RESP18,STMN1,HABP4,ENPP2,SOX8,PRKACB,RGS9,LZTS1,EPHB1,ANKS1B,PRKCB,FST,WNT5A,EBF3,HPCAL4,ISL1,PCP4,RGS9BP,KCNQ3,KIAA0408,ASTN1,BEX4,DLX2,ZBTB8A,PCDH10,TTYH1,SLC1A3,ILDR2,BAZ2B,PKMYT1,PCDH19,CACNA1E,NPAS3,CACNA1G,NKAIN3,MAP2,TSPAN7,CPAMD8,PLXNA2,OTOF,DRD1,SCN3A,ZNF300,JUN,EGR2,CBX5,HTR1D,…
gene_set_query	247	THRB	329.7	ARCHS4 Coexpression,333;Enrichr Queries,262;GTEx Coexpression,394	ATP8A1,IRS1,ABAT,RORB,FRY,ETS1,SLC4A4,CLU,SLC8A1,HS6ST3,NR3C2,RGS4,RPH3A,GJA1,CCND2,LIPH,AKT3,ENPP2,HMCN1,ZNF688,ANKS1B,EPHA4,MBNL1,ST6GAL2,PAQR7,PRKCB,TPM2,IGFBP3,MITF,ANK3,MAPK8IP2,HPCAL4,RUNDC3A,EEF1A1,INPP4B,OLFM1,MAP1A,ELMO1,TOX,ATF3,NPR2,PLD5,ITPR1,SLC1A3,CACNA1D,EFNA5,IQGAP2,CPLX2,KALRN,LPP,GRIN2A,PGBD5,CALD1,PDGFC,SEC14L5,PLXNA2,AP4S1,STXBP6,TPPP,PPARGC1A,LONRF2,MFAP3L,JUN,EGR2,EGR3,BDNF,…
gene_set_query	248	RORA	329.7	ARCHS4 Coexpression,375;Enrichr Queries,212;GTEx Coexpression,402	ERRFI1,ANKRD35,XYLT1,SLA,HR,GIMAP4,FRY,CLDN1,ETS1,SLC8A1,NR3C2,AADACL2,GJA1,CCND2,CAPNS2,TRIM29,AKT3,ARHGDIB,ENPP2,TBC1D10C,PHLDA1,TP63,EPHB3,IER3,EPHA4,CD96,MBNL1,STARD5,PRKCB,IGFBP3,FRMD4A,ANK3,GPRIN3,INPP4B,PCP4,DDIT4,RAB38,PRKCQ,PKP3,TOX,ATF3,DSC3,FLG,COL17A1,CASZ1,INSIG1,ITPR1,IL20RB,GATA3,EFNA5,RASAL3,EVPL,LPP,LY9,KLK7,ZFP36L2,XKRX,PLXNA2,UGT3A2,PPARGC1A,FGF22,FAM83B,PAG1,ATP6V1C2,CPA4,TCAF…
gene_set_query	249	SALL1	329.8	Literature ChIP-seq,150;ARCHS4 Coexpression,113;Enrichr Queries,194;GTEx Coexpression,862	SPARC,ATP8A1,GLDC,KLHL32,TNC,ABAT,NUCKS1,MKI67,ETS1,HS6ST1,IPO5,SOX2,PREX1,NPPC,FADS2,GJA1,CCND2,RASSF4,KIF5C,ENPP2,PHLDA1,SLC12A8,GTF2I,EPHA4,MBNL1,FST,IGFBP3,COL23A1,WNT5A,GOLGA8M,FRMD4A,EBF3,CLDN6,EEF1A1,OLFM2,SMO,COL4A1,DDIT4,ZFP42,MT1F,ELMO1,TYRO3,TIMELESS,TCTA,TOX,DGKI,ATF3,FREM2,ABCG2,FBN2,FBN3,CCDC148,TTYH1,CDCA7,SLC1A3,ILDR2,EFNA5,ZFP36L2,NPAS3,C3,ADGRG1,TPO,ZBED2,S100A13,PATZ1,ECT2,QSER…
gene_set_query	250	ELF1	331.6	Literature ChIP-seq,140;ARCHS4 Coexpression,644;ENCODE ChIP-seq,102;ReMap ChIP-seq,190;GTEx Coexpression,582	ANKLE1,DQX1,ZMYND8,TONSL,STMN3,MT1X,FAM122A,KRTCAP3,RASSF3,CREB3L4,FAM110D,HABP4,TBC1D10C,RCC1,HOXA1,SAMD10,TNS2,IER3,CDK5RAP2,MBNL1,PAQR7,NUP210,SCAF11,DNAAF1,ESCO2,MAPK8IP2,MAPK8IP3,ZPBP,CLDN6,NEIL3,HOXB9,ORAI3,DDIT4,CLDN7,PSME1,HOXB3,HOXB8,TP53,STX1A,HOXB6,ASTN1,ATF4,HOXB5,CES1,BEX4,CDCA3,ANAPC16,SHMT2,CDCA5,MEPCE,CEND1,CDCA8,SKA3,IQGAP2,UBE2J1,C3,CD79B,HIST1H3A,PGBD5,CD19,INPP5D,SNX9,ARSG,KCN…
gene_set_query	251	TET1	334.3	Literature ChIP-seq,104;ARCHS4 Coexpression,171;GTEx Coexpression,728	GABPB2,ANKLE1,GLDC,FRMPD1,TONSL,STMN3,TMEM97,SMC4,AQP3,GLDN,IL27RA,SOX2,MTBP,LACTB,CREB3L1,STMN1,CHEK1,HOXA3,HOXA1,SOX8,CHGB,ANKS1B,WDHD1,CCBE1,ARSA,CXADR,PAQR7,ACTN2,COL23A1,MTUS1,EBF2,P3H3,ESCO2,CLDN6,MTAP,ABCA10,DEPDC1B,CCDC80,MALL,KCNQ3,ZSCAN23,DNA2,KIF20B,CASZ1,SET,CDCA5,NCAPG,SLCO5A1,SKA3,LYPD6,LDHB,NKAIN3,SERPINH1,KCNN2,ST3GAL6,RIMKLB,RREB1,NTSR1,HOXC6,GSDMD,JUN,EGR3,ABCA6,BCL11A,ABCA9,FZD…
gene_set_query	252	ETV3L	335	ARCHS4 Coexpression,254;Enrichr Queries,698;GTEx Coexpression,53	ERRFI1,CLSTN2,IL23R,FRMPD1,CPOX,HR,MSI2,IFI35,IKZF2,MKI67,IKZF3,IFIT3,SLC8A1,IFIT2,EME1,PLAU,RESP18,DHX58,NUSAP1,TNFRSF8,PHLDA1,SAMD10,IER3,ARRDC4,WDHD1,IL15RA,GBP5,BORA,NUP210,ZFP69B,MTUS2,VRK1,ESCO2,TRAIP,EREG,DEPDC1B,RGS9BP,DDIT4,TLN2,ATF3,CFAP99,NSMAF,PIF1,CASZ1,SET,ABCB1,PDE1C,LHB,SLC1A3,DDX60,CACNA1E,RAD51AP1,C3,ADGRG1,ORC6,NEUROD4,CPAMD8,CDH23,PLXNA4,CDT1,STIL,JUN,EGR2,GPR15,EGR3,WSCD1,APO…
gene_set_query	253	ZNF589	335	ARCHS4 Coexpression,128;Enrichr Queries,398;ReMap ChIP-seq,266;GTEx Coexpression,548	IFITM3,ERRFI1,IFITM1,IFITM2,GLDC,ZMYND8,KEAP1,STMN3,MILR1,SOX2,FAM110D,CHEK1,TBC1D10C,CPNE2,IER3,WDHD1,CXADR,NUP210,PRKCB,DNAAF1,CMBL,HPCAL4,CLDN6,DDIT3,DDIT4,KCTD14,TRIB3,DNA2,TP53,ATF4,SMIM3,PIF1,SET,MEPCE,TSHZ2,CDCA7,CD79B,LDHB,GJC2,HIST1H3A,S100A16,CD19,INPP5D,KCNN3,KCNN4,HIST1H3B,PCK2,GSDMD,APOBEC3D,CDT1,JUN,EGR2,BCL11A,RCC2,XRCC2,FUCA2,PLK1,FZD9,PBX2,PARP16,PARVA,NMI,CDC6,PAICS,FOSL1,FAM111…
gene_set_query	254	LIN28B	336	ARCHS4 Coexpression,25;Enrichr Queries,56;GTEx Coexpression,927	GLDC,TMEM97,MKI67,SOX2,GJA1,SAMD15,PEG10,CHEK1,CCDC96,TMPO,EPHA4,WDHD1,CXADR,NUP210,PRKCB,UNC5D,DKK1,ZPBP,CLDN6,DEPDC1B,DDIT4,CCDC87,DNA2,ATF3,SET,PARPBP,CDCA7,NCAPG,IQGAP2,SKA3,LDHB,JUN,BCL11A,RCC2,PLK1,NR2F1,FZD9,CDC6,FAM136A,PAICS,DCLK1,COL1A1,ANLN,MEX3B,ID2,CD24,GABRB3,TOP2A,CITED2,KIF14,SLC35F1,KIF11,SLC7A11,ROBO1,CHAF1A,CAMKV,HEY2,NEFL,TIMP3,PHGDH,KIF1A,DLGAP5,TEAD2,NDC1,HELLS,CCDC110,IZUMO…
gene_set_query	255	POU6F1	336.7	ARCHS4 Coexpression,115;Enrichr Queries,676;GTEx Coexpression,219	RAB3A,IRS1,STMN3,CYP46A1,ETS1,CLU,IFIT3,SLC8A2,NR3C2,RPH3A,NPPC,CCND2,ATCAY,KIF5C,SIRPA,SH3GL2,TNS2,CALN1,MTUS1,FRMD4A,MITF,ANK3,MAPK8IP2,MAPK8IP3,HPCAL4,RUNDC3A,MAPK8IP1,ACAP3,OLFM1,DDIT4,MAP1A,TYRO3,KCTD12,KIAA0408,ATF3,NDRG4,TMEM59L,ITPR1,CEND1,CABP1,CPLX2,KALRN,GOLGA7B,ADGRG1,PGBD5,MAP2,PLXNA2,BMF,TPPP,SCN3B,PPARGC1A,ZBTB18,JUN,EGR2,EGR3,MAGEE1,ST8SIA1,BCL11A,WSCD2,PDE2A,FZD9,NR1D2,L1CAM,DCLK…
gene_set_query	256	MBD4	337.2	ARCHS4 Coexpression,697;ENCODE ChIP-seq,116;Enrichr Queries,79;ReMap ChIP-seq,134;GTEx Coexpression,660	DQX1,CLDN1,SMC4,SMC2,MILR1,MTBP,NDST1,HOXA1,IER3,MBNL1,CXADR,SERPINF2,DKK1,UNC13D,DEPDC1B,MTAP,MTHFD2,DDIT3,DDIT4,ATF4,SET,MEPCE,CDCA7,NCAPG,BAZ2B,LDHB,RAD21,SERPINH1,CGA,PLK4,JUN,PLK1,FN1,NR2F1,NR1D2,CDC6,RPL3L,MOV10,ADI1,SNAI1,SASS6,MYOM1,ARPC1B,RPLP0,HIST2H2AC,TMEM189,TUBA1B,TUBA1A,CASP10,EFCAB2,NUF2,GAST,RIOK2,DLGAP5,CEP55,FCRL1,SIRT4,TEX14,FOS,FAM126B,F5,VAMP8,GAS1,CDC42EP1,TLR10,PLIN2,ZNF35…
gene_set_query	257	ZNF124	339	ARCHS4 Coexpression,937;Enrichr Queries,65;GTEx Coexpression,15	ANKLE1,LRR1,TMEM97,MKI67,SMC4,SMC2,CDC20,GJA1,CHEK1,AKT3,STMN1,RCC1,FBXO5,GTSE1,PRKACB,TMPO,WDHD1,EPHA4,MBNL1,IQCF3,CXADR,ESCO2,WDR76,DEPDC1B,DDIT4,DNA2,KIF20B,ATF3,ASF1B,PIF1,TPH2,CDCA2,ABCB1,CDCA5,CDCA7,CDCA8,NCAPG,SKA3,NCAPH,SKA1,UBE2J1,BRIP1,DSN1,ERI1,B4GALNT2,PAG1,NXNL2,TOE1,PLK4,JUN,EGR2,DDIAS,BCL11A,XRCC2,PLK1,FN1,FZD9,ABCA9,PBX2,CDC6,ZWINT,TPX2,POLA2,ID2,IGFL4,FOXL2NB,SASS6,TOP2A,FEN1,NCA…
gene_set_query	258	BCL6B	339.3	ARCHS4 Coexpression,393;Enrichr Queries,534;GTEx Coexpression,91	IFITM3,SPARC,TNC,GIMAP4,ETS1,CCDC102B,NDST1,GJA1,CCND2,FAM110D,PLAU,PHLDA1,PRND,TNS2,IER3,IL15RA,RALGAPA2,IGFBP3,SPNS2,MTUS1,EBF3,HIC1,RBP7,COL4A1,CRISPLD2,DDIT4,KCTD12,FAR2,ATF3,STC1,AGER,KIAA0040,C3,ITPRIPL2,GRK5,ADAMTS18,SERPINH1,PLXNA2,A2M,WNT2,JUN,EGR2,CAV2,CAV1,PDE2A,FN1,ARHGAP29,PARP14,BMP6,GADD45G,COL1A1,NR4A1,MAFB,NR4A3,COL5A1,BHLHE40,SNAI1,NOSTRIN,TCF4,ESAM,TDRD10,EFCC1,HLA-DRB1,SRPX,NR…
gene_set_query	259	OVOL2	340	ARCHS4 Coexpression,642;Enrichr Queries,365;ReMap ChIP-seq,296;GTEx Coexpression,57	EHF,IFITM1,RASEF,SPINT2,SOX2,KRTCAP3,PREX1,USP17L7,MT2A,GJA1,HEPHL1,CAPNS2,TRIM29,PLAU,LIPH,HIST1H2AG,TP63,EPHB3,NANOS1,EPHA4,CXADR,IGFBP3,SYTL1,PRAMEF20,KRT7,EBF3,ISL1,SCNN1G,OLFM1,CLDN4,SCNN1A,DDIT4,CLDN7,TRIB3,PKP3,PLPP2,ATF3,DSC3,COL17A1,GRB7,CASZ1,TACSTD2,IL20RB,GATA3,EVPL,KLK8,XKRX,TSPAN8,FLRT3,S100A16,STC2,PRAMEF15,KIAA1522,KCNN2,RREB1,TSPAN1,AP1M2,FAM83B,SLC15A5,ZBTB7C,TMEM184A,GGT5,EGR3,…
gene_set_query	260	CDX2	340.6	Literature ChIP-seq,23;ARCHS4 Coexpression,454;Enrichr Queries,555;ReMap ChIP-seq,33;GTEx Coexpression,638	ERRFI1,EHF,SPARC,TMEM200A,DQX1,ZMYND8,LRR1,AQP3,SOX2,KRTCAP3,RASSF3,CREB3L3,RASSF4,LIPH,CREB3L1,PEG10,HOXA3,HOXA1,SAMD13,WLS,SLC6A19,CXADR,MBNL2,ARL14,MYO7B,MTUS1,ENTPD8,KRT7,ISL1,DKK1,EREG,CLDN6,CLDN4,HOXB9,DAAM1,CLDN7,DDIT4,MALL,HOXB4,KCTD14,HOXB3,SUCLG2,HOXB8,HOXB7,TP53,HOXB6,ATF3,HOXB5,ATF4,SMIM3,GRB7,TPH2,ENPEP,MTTP,MGST2,GATA3,HIST1H3A,TSPAN8,S100A16,RNF217,PDGFC,NEU1,S100A13,HOXC4,HIST1H3H…
gene_set_query	261	BCL11B	342	Literature ChIP-seq,113;ARCHS4 Coexpression,471;Enrichr Queries,566;GTEx Coexpression,218	ANKRD35,FBXO27,HR,GIMAP4,JADE2,MKI67,CLDN1,ETS1,IKZF3,AADACL2,NPPC,DOCK11,GJA1,CDH4,CCND2,CAPNS2,TRIM29,TBC1D10C,TP63,EPHB3,EPHA4,GBP5,CD96,SLC38A1,MBNL1,CXADR,STARD5,ST6GAL2,PRKCB,FST,ANK3,GPRIN3,OLFM1,INPP4B,DDIT4,RAB38,PRKCQ,PKP3,KCTD12,TOX,DSC3,FLG,COL17A1,CASZ1,ITPR1,IL20RB,GATA3,EFNA5,IQGAP2,RASAL3,EVPL,KLK8,CORO1A,CACNA1E,KLK7,ZFP36L2,XKRX,KLRK1,PLXNA2,CDH23,UGT3A2,FGF22,FAM83B,PAG1,ATP6V1…
gene_set_query	262	HOXB6	342.7	ARCHS4 Coexpression,275;Enrichr Queries,203;GTEx Coexpression,550	SPARC,IRS1,DQX1,TNC,ETS1,CLU,IFIT3,IFIT2,MT2A,EFEMP2,CCND2,PLAU,CREB3L1,CAPN5,HOXA3,CAPN2,HOXA1,LZTS2,PHLDA1,IER3,MSX2,FST,IGFBP3,WNT5A,MYO7B,ENTPD8,P3H3,DKK1,HIC1,SLC9A3,HOXB9,HNRNPUL1,CLDN7,DDIT4,HOXB4,SUCLG2,HOXB3,S100A4,NSMF,HOXB8,HOXB7,ATF3,SNRPA,HOXB5,FBLN1,ITPR3,GATA3,IQGAP3,C3,RAI1,SCIN,TSPAN8,IRAK1,KIAA1522,ZNF703,HOXC4,IGFBP6,TRPM5,B4GALNT2,TSPAN1,HOXC8,NTSR1,CPA4,HOXC6,JUN,EGR2,CAV1,FN…
gene_set_query	263	TCF12	343	ARCHS4 Coexpression,355;ENCODE ChIP-seq,8;Enrichr Queries,865;ReMap ChIP-seq,60;GTEx Coexpression,427	ERRFI1,ANKLE1,SPARC,CPNE7,DQX1,ZMYND8,IL23R,TONSL,STMN3,JMJD1C,XYLT1,SPATA20,SMC4,IFIT3,SOX2,NDST1,GJA1,MT2A,HTR7,DPYSL4,RASSF4,CREB3L4,AKT3,STMN1,TBC1D10C,HOXA3,HOXA1,SOX8,SAMD10,SLC12A8,IER3,TMPO,MBNL1,MBNL2,DAPK3,KRT7,ENTPD8,ANK3,UNC13D,CLDN6,MTAP,HOXB9,CCDC80,CD109,ORAI3,DDIT4,CLDN7,HOXB4,ZSCAN23,HOXB3,TRIB3,HOXB8,HOXB7,STX1A,HOXB6,ATF4,HOXB5,ZBTB8A,CEND1,GATA3,BAZ2B,ADAMTS12,HIST1H3A,NKAIN3,…
gene_set_query	264	IRF9	343.3	ARCHS4 Coexpression,415;Enrichr Queries,471;ReMap ChIP-seq,224;GTEx Coexpression,263	IFITM3,IFITM1,GABPB2,IFITM2,ZMYND8,KEAP1,IFI35,IFIT3,IL27RA,IFIT2,PREX1,MT2A,RINL,FAM110D,DHX58,TBC1D10C,HIST3H2BB,TMPO,IER3,GBP5,PAQR7,NUP210,DNAAF1,CMBL,UNC13D,RBP5,MTHFD2,DDIT3,DDIT4,PSME1,KCTD14,TRIB3,UHRF1BP1,ALPK1,ATF3,SMIM3,SHMT2,CDCA5,MEPCE,MEFV,KIAA0040,CD79B,C3,INPP5D,HIST1H3H,PCK2,GSDMD,APOBEC3D,JUN,FN1,ABCA7,NMI,PARP14,PARP12,GDF9,MOV10,ID2,TRIP6,NOSTRIN,ANP32B,HIST1H4D,HIST1H4E,CITED…
gene_set_query	265	ZFHX4	344	ARCHS4 Coexpression,207;Enrichr Queries,205;GTEx Coexpression,620	SPARC,IRS1,TNC,STMN2,STMN4,SLC4A4,SLC8A1,GJA1,CCND2,ATCAY,DPYSL4,KIF5C,TUBB3,STMN1,ENPP2,HMCN1,EPHB1,SLC16A5,PPFIA2,CCBE1,EPHA4,SCARA3,MBNL2,CXADR,FST,IGFBP3,WNT5A,SYTL1,EBF3,ANK3,LEMD1,CCDC80,DAAM1,COL4A1,SCNN1A,TOX,PHLDB2,KIAA0408,FBN2,BEX4,CFH,TSHZ2,RHOBTB3,DAPP1,SLC1A3,BAZ2B,ADAMTS12,EFNA5,KALRN,LPP,NPAS3,CALD1,MAP2,PDGFC,TCTEX1D2,PLXNA2,SCN3B,HOXC8,SCN3A,AP1M2,HOXC6,JUN,CBX5,FN1,NR2F1,FZD9,I…
gene_set_query	266	GATA6	344.4	Literature ChIP-seq,44;ARCHS4 Coexpression,515;Enrichr Queries,167;ReMap ChIP-seq,35;GTEx Coexpression,961	ATF1,EHF,GABPB2,TMEM97,CLDN2,CLDN1,NDST1,FAM122A,GJA1,CREB3L3,LIPH,CREB3L1,HOXA3,PRKACB,SAMD13,IER3,CMKLR1,CXADR,MBNL2,WSB2,DKK1,UNC13D,CLDN6,CLDN4,HOXB9,RNF128,DAAM1,MTHFD2,DDIT4,CLDN7,TYRO3,HOXB4,PSME1,HOXB3,PADI2,HOXB8,HOXB7,HOXB6,ATF3,FREM2,HOXB5,ENPEP,ZBTB8A,ANAPC16,CDCA3,GATA3,IQGAP2,C3,S100A16,FLRT3,PDGFC,S100A13,SERPINH1,HOXC4,ST3GAL6,S100A14,HOXC8,PPARGC1A,HOXC6,PLK4,JUN,GTF2IRD2,CYP4F2,…
gene_set_query	267	HOXA5	344.7	ARCHS4 Coexpression,468;Enrichr Queries,154;GTEx Coexpression,412	ERRFI1,SPARC,TNC,ETS1,CDC20,SOX2,GJA1,CCND2,LIPH,HOXA3,ENPP2,NUSAP1,HOXA1,SLC16A9,ZNF688,LZTS2,PHLDA1,MAP3K5,IER3,CCBE1,SPINK2,IGFBP3,WNT5A,P3H2,ANK3,FNDC4,HOXB9,MTHFD2,COL4A1,DDIT4,HOXB4,HOXB3,TRIB3,S100A4,KIF20A,HOXB8,HOXB7,HOXB6,ATF3,HOXB5,ZBTB8A,RNASEH2B,ABCB1,CFH,INSIG1,NPR3,WDR63,MGST1,PLD5,ARHGAP18,CACNA1D,GATA3,ADRB2,IQGAP3,PRDX3,SCUBE1,ZNF703,HOXC4,KCNN2,IGFBP6,HOXC8,FGF23,CPA4,HOXC6,CDT…
gene_set_query	268	HMX2	345	ARCHS4 Coexpression,37;Enrichr Queries,975;GTEx Coexpression,23	IL23R,TONSL,IKZF2,MKI67,IKZF3,SMC2,SOX2,CHEK1,HOXA3,RCC1,SOX8,FBXO5,SAMD10,TMPO,WDHD1,NUP210,EBF2,EBF3,ESCO2,ISL1,WDR76,DEPDC1B,HOXB9,MTHFD2,HOXB4,HOXB3,DNA2,HOXB8,ATF5,HIST2H3D,PRR11,HOXB7,TP53,ATF3,HOXB6,ASF1B,HOXB5,PIF1,CDCA2,HIST1H3J,SHMT2,CDCA5,NCAPG,CDCA8,GATA3,NCAPH,SKA1,UBE2J1,BRIP1,CD19,HOXC4,HOXC8,HOXC6,CDT1,EGR2,GPR15,EGR3,APOBEC3H,BCL11A,XRCC2,RCC2,PLK1,EAF2,FZD9,PAICS,ZWINT,GADD45G,F…
gene_set_query	269	IRX5	345	ARCHS4 Coexpression,534;Enrichr Queries,317;GTEx Coexpression,184	SPARC,ANKRD35,IRS1,TNC,HR,CLDN1,ETS1,HS6ST1,AADACL2,SOX2,NPPC,MT2A,GJA1,CCND2,CAPNS2,TRIM29,CREB3L4,LZTS2,PHLDA1,TP63,EPHB3,IER3,EPHA4,MSX2,FST,IGFBP3,WNT5A,EBF2,EBF3,ANK3,DKK1,AZGP1,DDIT4,RAB38,PKP3,ATF3,DSC3,COL17A1,FBN2,GRB7,CASZ1,TACSTD2,IL20RB,GATA3,EFNA5,EVPL,KLK8,KLK7,ZFP36L2,XKRX,RAI1,STC2,KIAA1522,ZNF703,HOXC4,FAM83B,ATP6V1C2,CPA4,HOXC6,TMEM184A,JUN,EGR2,XBP1,PSAPL1,EGR3,BCL11A,RCC2,CAV1…
gene_set_query	270	ZNF711	347	ARCHS4 Coexpression,185;Enrichr Queries,112;GTEx Coexpression,744	PRDM7,FRMPD1,DCAF8L1,TNC,LRRC73,ABAT,DCAF8L2,MKI67,CLU,SLC8A1,HS6ST2,CLGN,IPO5,GRIP1,GJA1,CCND2,PEG10,STMN1,AKT3,ENPP2,MEIOB,MAGEB10,PRND,PHLDA1,SSX1,TMPO,ARRDC4,EPHA4,PAQR7,CXADR,TMEM178B,IGFBP3,WNT5A,FBXO17,FBXO15,ANK3,CDC25A,RNF128,DDIT4,KCTD12,MAGEB6,TOX,ATF3,KCTD15,KIAA0408,CFAP99,DSC3,CHODL,FBN2,BEX4,DLX2,CFH,ILDR2,PCDH19,IQGAP3,STK31,CCNB3,GRK4,FLRT3,MAP2,PDGFC,TSPAN7,ZNF703,HOXC4,MAGEA11,…
gene_set_query	271	HEYL	347.7	ARCHS4 Coexpression,210;Enrichr Queries,383;GTEx Coexpression,450	ERRFI1,SPARC,TNC,FRY,TXNDC15,ETS1,CLU,CCDC102B,RGS4,FAM122A,EFEMP2,GJA1,CCND2,PLAU,CREB3L1,CAPN5,LZTS2,LZTS1,TNS2,CMKLR1,CPA2,SCARA3,GOLGA8T,ST6GAL2,ACTN2,TPM2,IGFBP3,CTRB2,MTUS2,HIC1,CCDC80,FNDC1,COL4A1,CRISPLD2,DAAM2,DDIT4,NUPR1,FKBP9,ATF3,CD101,FBN2,CPB1,CFH,FBLN1,ADAMTS12,ADAMTS10,ITPRIPL2,GRK5,CALD1,SERPINH1,GGT5,NGFR,JUN,EGR2,AFAP1L2,VCAM1,ARHGEF39,CAV1,FN1,NR2F1,FZD9,PARVA,INHBA,DCLK1,GULP…
gene_set_query	272	NEUROD4	349.3	ARCHS4 Coexpression,187;Enrichr Queries,230;GTEx Coexpression,631	RAB3C,ATP8A2,CLSTN2,TUSC3,FRMPD1,TNC,STMN2,STMN4,SPINT2,MSI2,RORB,SLC8A1,SOX2,NPPC,ATCAY,DPYSL4,TUBB3,PEG10,AKT3,STMN1,EPHB1,PHLDA1,CHGB,GTF2I,EPHA4,EPHA8,KCNH8,RIIAD1,EBF2,MTUS2,EBF3,P3H3,ISL1,GPRIN3,OLFM1,DDIT4,SCG5,KCNQ3,ASTN1,TPH2,DLX2,CASZ1,PDE1C,TMEM63C,TTYH1,LHB,PCDH15,ILDR2,CACNA1D,ZNF23,GATA3,BAZ2B,PKMYT1,EFNA5,CPLX2,CACNA1E,KALRN,CACNA1G,MAATS1,PCBP3,CDH20,MAP2,CPAMD8,PLXNA2,CDH23,CGA,P…
gene_set_query	273	FOXE1	349.3	ARCHS4 Coexpression,215;Enrichr Queries,225;GTEx Coexpression,608	EHF,ATP8A1,CLSTN2,IRS1,TNC,SLA,SPINT2,SOX2,NPPC,FGF6,CDH4,CCND2,RASSF4,ZNF606,TRIM29,EPHB1,SLC12A8,TP63,GTF2I,GOLGA8R,MSX2,FST,IGFBP3,COL23A1,WNT5A,KRT7,GOLGA8M,EBF3,ISL1,DKK1,GOLGA8Q,HIC1,FNDC1,TBL1XR1,SCNN1A,MT1F,NUPR1,PKP3,FREM2,DGKI,ATF3,DSC2,FBN2,DLX2,CASZ1,SUCNR1,ITPR3,ADRB1,GATA3,ADRB2,SLC5A3,EVPL,SLC5A5,ADGRG1,TPO,STC2,KIAA1522,ZBED2,S100A13,BMF,PATZ1,MAGEA11,CPA4,ZBTB7C,AFAP1L2,JUN,EGR2,…
gene_set_query	274	HOXB1	349.3	ARCHS4 Coexpression,479;Enrichr Queries,418;GTEx Coexpression,151	EHF,MAGEB17,TMEM97,AQP3,ETS1,HS6ST2,SOX2,NPPC,CYSRT1,CCND2,CAPNS2,TRIM29,TUBB3,HOXA3,HOXA1,PHLDA1,TP63,PKNOX2,WLS,CCDC160,S100A2,MSX2,ZNF705D,FST,IGFBP3,WNT5A,EBF2,EBF3,ISL1,DKK1,HIC1,CLDN6,HOXB9,SMO,MALL,HOXB4,HOXB3,RAB38,PKP3,HOXB8,HOXB7,DSC2,ATF3,HOXB6,FREM2,HOXB5,GRB7,FBN3,DLX2,CASZ1,SET,CHAT,TACSTD2,IL20RB,GATA3,EVPL,KLK8,S100A16,SERPINH1,HOXC4,S100A14,RREB1,HOXC8,FAM83B,ZBTB7C,HOXC6,TMEM184…
gene_set_query	275	E2F2	350	ARCHS4 Coexpression,4;Enrichr Queries,9;GTEx Coexpression,1037	ANKLE1,TONSL,TMEM97,MKI67,SMC4,SMC2,CDC20,MT2A,STMN1,CHEK1,TBC1D10C,FBXO5,PGLYRP1,GTSE1,TMPO,IER3,WDHD1,NUP210,TANGO2,ESCO2,UNC13D,WDR76,DEPDC1B,NEIL3,MTHFD2,DDIT4,TRIB3,DNA2,KIF20A,KIF20B,TRIM10,PRR11,ATF3,ASF1B,PIF1,CDCA2,CDCA3,CDCA5,CDCA7,CDCA8,NCAPG,MEFV,SKA3,IQGAP3,NCAPH,SKA1,RACGAP1,HIST1H3B,PLK4,CDT1,JUN,DDIAS,PLK1,CDC6,ZWINT,DHFR,FOSL1,TPX2,ANLN,POLA2,HIST1H4A,SLC6A9,ID2,TMCC2,HIST1H4J,TO…
gene_set_query	276	HOXC11	350	ARCHS4 Coexpression,84;Enrichr Queries,579;ReMap ChIP-seq,68;GTEx Coexpression,669	TRAF3IP2,TONSL,HR,SOX2,NPPC,CCND2,CREB3L4,HOXA3,RCC1,HOXA1,PHLDA1,PKNOX2,EPHB3,CCBE1,EPHA4,MSX2,TPM4,FST,IGFBP3,WNT5A,KRT7,EBF2,DKK1,ISL1,HIC1,EEF1A1,HOXB9,HNRNPUL1,CD109,PRR16,HOXB4,HOXB3,FKBP9,HOXB8,HOXB7,HOXB6,HOXB5,FBN2,DLX2,CASZ1,STEAP1B,TROAP,GATA3,PKMYT1,IQGAP3,RACGAP1,IRAK1,S100A16,STC2,KIAA1522,ZNF703,HOXC4,SLC38A2,HOXC8,HOXC6,CPA4,TMEM184A,CDT1,JUN,XBP1,CRTAP,PSAPL1,EGR3,BDNF,BCL11A,CAV…
gene_set_query	277	BHLHE40	350.5	ARCHS4 Coexpression,904;ENCODE ChIP-seq,90;ReMap ChIP-seq,177;GTEx Coexpression,231	IFITM3,ERRFI1,IFITM1,IFITM2,TRAF3IP2,CPNE7,DQX1,FRMPD1,IL23R,TONSL,NUDT1,MT1X,IFI35,AQP3,IKZF3,FAM122A,LACTB,TCL1B,HTR7,RPS6KA5,CAPNS2,TRIM29,RASSF4,CREB3L4,LIPH,CREB3L1,STMN1,TBC1D10C,CHAC1,GTSE1,TP63,SAMD10,IER3,ANKS1B,MBNL2,DNAAF1,TANGO2,SERPINF2,ENTPD8,ESCO2,MAPK8IP3,UNC13D,CLDN6,RBP5,HOXB9,DDIT3,ORAI3,DDIT4,CLDN7,MALL,MT1G,TRIB3,NSMF,KCTD12,ALPK1,HOXB7,ATF3,STX1A,GRB7,SET,ANAPC16,CDCA5,MEPCE…
gene_set_query	278	POU3F1	350.8	Literature ChIP-seq,100;ARCHS4 Coexpression,711;Enrichr Queries,253;GTEx Coexpression,339	STMN2,NUDT1,STMN3,STMN4,CLDN1,SMC2,AADACL2,SOX2,FAM122A,MTBP,LACTB,MT2A,GJA1,DPYSL4,CAPNS2,TRIM29,STMN1,AKT3,CCDC96,SOX8,PTGFRN,PGLYRP1,EPHB1,TP63,EPHB3,PKNOX2,IER3,TMPO,CHGB,ARRDC4,EPHA4,CXADR,STARD5,MBNL2,PRKCB,SFMBT2,EBF2,EBF3,ANK3,CMBL,INPP4B,DAAM1,DDIT4,HOXB4,KCTD12,ATF3,KCTD16,FLG,CASZ1,CDCA2,ANAPC16,PCDH10,PDE1A,MEPCE,IL20RB,CLCNKA,GATA3,KLK7,ZBTB2,XKRX,BRIP1,TSPAN8,MAP2,TSPAN7,PATZ1,A2M,P…
gene_set_query	279	SHOX2	351.7	ARCHS4 Coexpression,448;Enrichr Queries,158;GTEx Coexpression,449	SPARC,TNC,STMN2,RGS4,SOX2,NPPC,GJA1,EFEMP2,CCND2,KIF5C,PEG10,ENPP2,MS4A14,LZTS2,EPHA4,TPM4,MSX2,FST,IGFBP3,WNT5A,GOLGA8K,GOLGA6L2,EBF2,EBF3,P3H3,ISL1,DKK1,HIC1,CCDC80,HNRNPUL1,COL4A1,GOLGA8F,CD109,PRR16,HOXB3,FKBP9,TBC1D28,ATF3,FBN2,DLX2,RHOBTB3,GATA3,ADAMTS12,EFNA5,IQGAP3,ITPRIPL2,CALHM2,STC2,SERPINH1,HOXC4,SNX9,IGFBP6,HOXC8,HOXC6,CPA4,CRTAP,JUN,EGR2,VCAM1,ABCA6,BDNF,BCL11A,CAV1,FN1,NR2F1,FANCA,…
gene_set_query	280	HES6	352	ARCHS4 Coexpression,808;Enrichr Queries,54;GTEx Coexpression,194	IFITM3,TUSC2,KLHL32,HJURP,ABAT,SPINT2,TMEM97,MKI67,CLU,CDC20,SOX2,FADS2,NPPC,MT2A,ATCAY,CCND2,PTTG1,DPYSL4,KIF5C,TUBB3,STMN1,NUSAP1,NEK2,SOX8,PHLDA1,IER3,SLC38A1,WSB2,DSCAM,KCNH6,KCNH8,IGFBP3,EBF2,RUNDC3A,LEMD1,MTHFD2,DDIT4,SCG5,NSMF,TRIB3,GMNC,STX1A,ATF3,KCTD15,ASF1B,ABCB1,CDCA3,TTYH1,CDCA5,INSIG1,CDCA7,CDCA8,ILDR2,HMMR,CORO1A,NPAS3,CCNB2,BRINP2,ADGRG1,CCNB1,NEUROD4,RACGAP1,CDH20,TPPP,SCN3B,FAM8…
gene_set_query	281	INSM1	352.3	ARCHS4 Coexpression,261;Enrichr Queries,434;GTEx Coexpression,362	ATP8A2,TUSC3,TNC,STMN2,STMN3,STMN4,SOX2,NPPC,FADS2,CDH4,CCND2,ATCAY,DPYSL4,KIF5C,TUBB3,PEG10,ENPP2,EPHB1,SH3GL2,CHGB,EPHA4,KCNH6,TMEM178B,IGFBP3,EBF2,EBF3,ANXA10,P3H3,MAPK8IP3,ISL1,RUNDC3A,MAPK8IP1,ACAP3,OLFM1,SCG5,KCTD12,TOX,ATF3,KIAA0408,STX1A,TPH2,DLX2,TMEM63C,LHB,C2CD4A,ZNF23,GATA3,PKMYT1,EFNA5,CPLX2,KALRN,MAATS1,NEUROD4,PCBP3,MAP2,PLXNA2,CGA,SCN3A,JUN,EGR2,EGR3,ZFR2,BDNF,BCL11A,NR2F1,FZD9,BT…
gene_set_query	282	SATB2	352.3	ARCHS4 Coexpression,88;Enrichr Queries,326;GTEx Coexpression,643	ERRFI1,DQX1,TNC,STMN2,CYP46A1,ETS1,SLC8A1,NR3C2,HS6ST3,RGS4,NPPC,GJA1,CDH4,CCND2,PEG10,CAPN5,AKT3,STMN1,SAMD13,PHLDA1,PPFIA2,ANKS1B,EPHA4,ANKRD36C,KCNH5,CDKL5,TMEM178B,WSB2,FST,IGFBP3,WNT5A,MYO7B,ENTPD8,ANK3,UNC5D,SLC9A3,CLDN4,HOXB9,COL4A1,CLDN7,DDIT4,MAP1A,KCNQ3,SUCLG2,KCTD12,TOX,HOXB7,HOXB6,KIAA0408,DGKI,HOXB5,FBN2,ITPR1,EFNA5,PCDH19,KALRN,CACNA1E,GRIN2A,TSPAN8,MAP2,PLXNA2,TRPM5,SCN3B,B4GALNT2,…
gene_set_query	283	TBXT	352.5	ARCHS4 Coexpression,320;Enrichr Queries,995;ReMap ChIP-seq,34;GTEx Coexpression,61	IFITM3,IL23R,ZMYND8,CPNE7,SPATA20,IKZF2,MKI67,CLDN2,IKZF3,SOX2,PREX1,MCIDAS,TRIM29,HOXA1,PKNOX2,EPHB3,CHGB,TMPO,WDHD1,CCBE1,EPHA4,NUP210,WSB2,P3H2,EBF2,EBF3,ESCO2,ISL1,DKK1,CLDN6,DEPDC1B,NEIL3,MTHFD2,ADPRH,ORAI3,DDIT4,TYRO3,HOXB4,SUCLG2,HOXB3,ALPK2,TP53,ATF3,CFAP99,HOXB5,SMIM3,PIF1,CDCA3,CDCA7,GATA3,IQGAP3,ADAMTS10,TSPAN8,FLRT3,HIST1H3B,HOXC8,HIST1H3E,APOBEC3C,EGR2,GPR15,APOBEC3H,BCL11A,XRCC2,PDE…
gene_set_query	284	KLF7	353.3	ARCHS4 Coexpression,130;Enrichr Queries,643;GTEx Coexpression,287	ERRFI1,SPARC,IRS1,TNC,STMN2,STMN4,ETS1,DOCK11,GJA1,CCND2,ATCAY,DPYSL4,KIF5C,TUBB3,PEG10,AKT3,STMN1,CAPN2,RCC1,PHLDA1,TNS2,IER3,PPFIA2,EPHA4,MBNL1,MBNL2,CXADR,TPM4,IGFBP3,EBF3,FRMD4A,SLFN12,ADAM19,DAAM1,COL4A1,DDIT4,KCTD12,PHLDB2,ATF3,KIAA0408,ZBTB8A,ITPR1,LPP,KALRN,ZFP36L2,CALHM2,GRK5,MAP2,PLXNA2,SLC38A2,SCN3A,PLXNA4,ZNF300,CRTAP,ATP8B4,JUN,EGR2,CAV2,BCL11A,CAV1,FN1,LIF,ARHGAP29,PARVA,INHBA,LSM4,…
gene_set_query	285	ZNF217	353.5	Literature ChIP-seq,9;ARCHS4 Coexpression,784;ENCODE ChIP-seq,34;Enrichr Queries,691;ReMap ChIP-seq,198;GTEx Coexpression,405	ATF1,EHF,XYLT1,ABAT,SMC4,GLDN,PREX1,LIPH,MS4A14,ROPN1L,IER3,ANKS1B,WDHD1,MBNL1,CXADR,WSB2,NUP210,DKK1,UNC13D,MTAP,DEPDC1B,CLDN4,DAAM1,MTHFD2,DDIT4,ORAI3,HOXB4,ZSCAN23,FREM2,ATF3,MEPCE,GATA3,IQGAP2,LYPD6,OAZ3,S100A16,RAD21,S100A13,S100A14,RREB1,NXNL2,ZBTB7C,JUN,PLK1,FN1,PBX2,NR1D2,CDC6,POU6F1,MEX3B,RNF224,PKIA,SNAI1,FXYD7,FAT2,SNAI2,RAD18,PHF2,MYOM1,RARG,RPLP0,HIST2H2AB,SMG9,FMN1,STON2,VSIG10,HIST…
gene_set_query	286	HOXA11	353.7	ARCHS4 Coexpression,134;Enrichr Queries,152;GTEx Coexpression,775	ERRFI1,TMEM200A,IRS1,TNC,ETS1,NPPC,FGF6,EFEMP2,CCND2,CAPN6,PLAU,CREB3L1,HOXA3,RCC1,HOXA1,PTGFRN,LZTS2,MBNL1,MSX2,TPM2,FST,IGFBP3,WNT5A,EBF2,MITF,EBF3,P3H3,DKK1,HIC1,CDC25A,HOXB9,HNRNPUL1,COL4A1,DDIT4,HOXB4,HOXB3,NUPR1,FKBP9,HOXB8,HOXB7,ATF3,HOXB6,HOXB5,ATF4,FBN2,ZBTB8A,DLX2,NPR2,GATA3,PKMYT1,LPP,IQGAP3,CNN1,IRAK1,CALD1,STC2,PDGFC,ZNF703,SERPINH1,HOXC4,MAGEA11,HOXC8,WNT2,NXNL2,CPA4,HOXC6,CDT1,CRTA…
gene_set_query	287	FOXP1	354.6	Literature ChIP-seq,108;ARCHS4 Coexpression,523;Enrichr Queries,754;ReMap ChIP-seq,54;GTEx Coexpression,334	ZMYND8,LRR1,JMJD1C,IFI35,IKZF2,SMC4,RPS6KA5,RASSF3,CREB3L4,LIPH,AKT3,CHEK1,HOXA3,RCC1,HMCN1,SAMD10,WLS,TMPO,EPHA4,MBNL1,MBNL2,PAQR7,PRKCB,SFMBT2,DAPK3,MTUS1,ANK3,WDR76,BTC,CLDN6,CLDN7,DDIT4,HOXB4,PSME1,HOXB3,ALPK1,TP53,ATF4,GRB7,ZBTB8A,SET,CDCA3,HIST1H3J,CDCA7,NCAPG,NCAPH,UBE2J1,KLRK1,HIST1H3A,HOXC4,SNX9,HIST1H3H,HIST1H3B,HOXC8,RREB1,ARSB,HOXC6,HIST1H3E,APOBEC3D,JUN,XBP1,HIST1H4K,BCL11A,GTF2IRD2,…
gene_set_query	288	DBX2	356	ARCHS4 Coexpression,218;Enrichr Queries,433;GTEx Coexpression,417	ALDH1L1,CLSTN2,ANKRD35,KLHL32,TNC,AQP4,ABAT,RORB,SLC4A4,CLU,NR3C2,SOX2,NPPC,GJA1,CDH4,KIF5C,PTTG2,DPF3,SOX8,STK32A,EPHB1,CALN1,WSB2,DSCAM,MSX2,MYH15,EBF3,OLFM2,PADI2,FREM2,ASTN1,BEX4,FBN2,TTYH1,MGST1,PCDH15,SLC1A3,MRO,GATA3,CACNA1E,NPAS3,STK31,BRINP2,ADGRG1,CDH20,TSPAN7,KCNN3,EGR2,VCAM1,WSCD1,BDNF,FZD9,CYBRD1,IGSF11,FGF14,DAB1,MAFB,SLC6A9,CNTN1,COL20A1,FXYD7,RGL1,TDRD15,TENM1,SRPX,TENM2,STON2,SLC…
gene_set_query	289	ZNF730	357	ARCHS4 Coexpression,690;GTEx Coexpression,24	LRR1,HJURP,BUB1B,TMEM97,SMC2,IPO5,CDC20,SAMD15,EME1,PTTG1,ZNF606,STMN1,CHEK1,NEK2,KNTC1,GTSE1,WDHD1,CXADR,ZNF705D,ZGRF1,TTC21A,VRK1,CDC25C,CDC25A,TRAIP,DEPDC1B,FANCD2,THEGL,ZFP42,DNA2,TBC1D28,KIF20B,CCDC150,ASF1B,CDCA2,PARPBP,CDCA3,CDCA5,TROAP,CDCA8,NCAPG,HMMR,PKMYT1,NCAPH,RAD51AP1,CCNB2,LDHB,BRIP1,DSN1,ORC6,RACGAP1,ORC1,CLSPN,CPA5,PLK4,FANCI,CCDC18,STIL,FAM9B,CBX5,FANCM,XRCC2,PLK1,FANCA,PAICS,ND…
gene_set_query	290	RFX5	357.4	ARCHS4 Coexpression,951;ENCODE ChIP-seq,36;Enrichr Queries,552;ReMap ChIP-seq,139;GTEx Coexpression,109	IFITM3,ERRFI1,IFITM1,ANKLE1,IL23R,ZMYND8,LRR1,STMN4,ABAT,IFI35,TMEM97,MKI67,IKZF2,IKZF3,SMC4,IFIT3,IFIT2,CDC20,MT2A,RPS6KA5,CREB3L4,STMN1,CCDC96,HABP4,DPF3,RCC1,HIST3H2BB,CHAC1,TMPO,IER3,ARRDC4,MBNL2,NUP210,TANGO2,SERPINF2,TMEM170B,WDR76,CLDN6,MTHFD2,ADPRH,DDIT4,PSME1,TRIB3,PRR11,ATF3,ATF4,ASF1B,PIF1,CASZ1,CDCA2,HIST1H3J,SHMT2,CAPSL,WDR63,GATA3,UBE2J1,CD79B,C3,BRIP1,GJC2,HIST1H3A,S100A16,CD19,NEU…
gene_set_query	291	PRDM14	357.8	Literature ChIP-seq,36;ARCHS4 Coexpression,72;Enrichr Queries,690;ReMap ChIP-seq,90;GTEx Coexpression,901	ANKLE1,GABPB2,GLDC,TMEM200A,DQX1,FRMPD1,STMN2,STMN3,NDST1,PREX1,GJA1,CREB3L3,FAM110D,CREB3L4,STMN1,HOXA1,PGLYRP1,GTSE1,SAMD10,PKNOX2,CDK5RAP2,WDHD1,CXADR,SYTL1,UNC5D,HPCAL4,UNC13D,CLDN6,RBP7,DEPDC1B,CLDN4,RBP5,HOXB9,DDIT4,ADPRH,HOXB4,HOXB3,HOXB8,HOXB7,HOXB6,ATF3,FREM2,ATF4,HOXB5,PIF1,SET,CDCA3,ANAPC16,SHMT2,TTYH1,CDCA7,CLCNKA,SLCO5A1,GATA3,SKA3,NCAPH,SLC5A5,LDHB,FLRT3,HOXC4,S100A14,CGA,HOXC8,RREB…
gene_set_query	292	SP5	358	ARCHS4 Coexpression,312;Enrichr Queries,300;GTEx Coexpression,462	IFITM1,TRAF3IP2,ANKRD35,GLDC,MAGEB17,DQX1,TNC,HR,TMEM97,CLDN1,CLU,HS6ST1,IPO5,AADACL2,SOX2,GJA1,CAPNS2,TRIM29,HMCN1,PHLDA1,TP63,EPHB3,IER3,EPHA4,STARD5,PCYT2,MSX2,FST,IGFBP3,WNT5A,SERPINF2,EBF2,EBF3,DKK1,SMO,DDIT4,NSMF,PKP3,ATF3,DSC3,FLG,COL17A1,PMEL,CASZ1,DLX2,PCDH10,CFI,CDCA7,IL20RB,GATA3,EFNA5,EVPL,KLK7,XKRX,C3,TMEM123,FLRT3,STC2,ADGRG6,UGT3A2,A2M,FGF22,ATP6V1C2,CPA4,PCK2,NGFR,TMEM86A,JUN,EGR2…
gene_set_query	293	NR2E1	358	ARCHS4 Coexpression,264;Enrichr Queries,655;GTEx Coexpression,155	ANKLE1,FAM13A,KLHL32,STMN3,AQP4,ABAT,RORB,CYP46A1,CLU,HS6ST2,SOX2,NPPC,CDH4,GJA1,CCND2,SOX8,LZTS1,EPHB1,EPHA4,SLC15A2,WSB2,DSCAM,MSX2,KCNK10,TMEM178B,WNT5A,EBF3,ISL1,MOB3B,OLFM2,KCNQ3,ATF3,ASTN1,DLX2,TTYH1,PCDH10,SLC1A3,ILDR2,MRO,GATA3,CACNA1E,NPAS3,BRINP2,ADGRG1,NKAIN3,CDH20,MAP2,NLRP4,TSPAN7,CPAMD8,KCNN3,CDH26,KIAA0319,JUN,EGR2,EGR3,CBX5,WSCD1,BDNF,BCL11A,TMEM132B,NR2F1,FZD9,FZD8,ESR1,IGSF11,GD…
gene_set_query	294	KDM5B	359	Literature ChIP-seq,138;ARCHS4 Coexpression,484;ENCODE ChIP-seq,64;ReMap ChIP-seq,204;GTEx Coexpression,905	ANKLE1,GLDC,STMN2,STMN3,TMEM97,SMC4,ABCA13,SMC2,MTBP,SAMD15,DPYSL4,CREB3L4,STMN1,AKT3,HOXA3,HOXA1,SAMD13,SAMD10,CDK5RAP2,WDHD1,CXADR,MBNL2,NUP210,DAPK3,COL23A1,UNC13D,CLDN6,HOXB9,DAAM1,DDIT3,ORAI3,DDIT4,CLDN7,HOXB4,HOXB3,FAR2,HOXB8,HOXB7,PRR11,HOXB6,FREM2,ATF4,HOXB5,ASF1B,SET,CDCA2,SHMT2,CDCA5,CDCA7,CDCA8,NCAPG,GATA3,BAZ2B,IQGAP2,NCAPH,SLC5A5,ADAMTS15,LDHB,ADAMTS18,RAD21,RNF217,HOXC4,ST3GAL6,HOXC…
gene_set_query	295	TBR1	360.7	ARCHS4 Coexpression,311;Enrichr Queries,670;GTEx Coexpression,101	RAB3A,STMN2,STMN3,STMN4,RORB,NR3C2,HS6ST3,RGS4,RPH3A,SOX2,NPPC,TMEM145,CDH4,ATCAY,CCND2,DPYSL4,KIF5C,TUBB3,STMN1,HABP4,SCN1A,PPFIA2,ANKS1B,EPHA4,SCARA3,KCNH5,WSB2,DSCAM,PRKCB,EBF3,UNC5D,ANK3,RUNDC3A,ISL1,LEMD1,MAPK8IP1,OLFM1,TBL1XR1,MAP1A,KCNQ3,SUCLG2,STX1A,KIAA0408,KCTD16,DLX2,NDRG4,TMEM59L,CEND1,CACNA1D,CABP1,CPLX2,CACNA1E,KALRN,CACNA1G,GRIN2A,BRINP2,SCUBE1,TMEM246,PGBD5,MAP2,ZMAT4,CPAMD8,TPPP,…
gene_set_query	296	CREB3L1	361	ARCHS4 Coexpression,85;Enrichr Queries,264;ReMap ChIP-seq,125;GTEx Coexpression,970	IFITM3,ERRFI1,GABPB2,SPARC,DQX1,ZMYND8,TONSL,STMN3,TMEM97,SPINT2,IFI35,KRTCAP3,NDST1,MT2A,GJA1,MCIDAS,FAM110D,CREB3L4,LIPH,TBC1D10C,TMPO,IER3,TANGO2,DAPK3,KRT7,CMBL,P3H3,HOXB9,CCDC80,CRISPLD2,DDIT3,DDIT4,HOXB4,KCTD14,HOXB3,TRIB3,HOXB8,HOXB7,STX1A,HOXB6,ATF3,CFAP99,HOXB5,MEPCE,ADAMTS12,SLC5A3,IQGAP3,C3,GJC2,HIST1H3A,STC2,PDGFC,SERPINH1,HIST1H3B,PRR22,RREB1,HIST1H3E,CDT1,XBP1,JUN,FUCA2,FN1,PYCR1,AB…
gene_set_query	297	HOXA9	361.8	ARCHS4 Coexpression,265;Enrichr Queries,448;ReMap ChIP-seq,145;GTEx Coexpression,589	ERRFI1,EHF,SPARC,TRAF3IP2,LRR1,CLDN1,AADACL2,SOX2,GJA1,RASSF3,CAPNS2,TRIM29,FAM110D,HOXA3,RCC1,ROPN1L,HOXA1,TP63,EPHB3,PKNOX2,MBNL1,STARD5,CXADR,IL1R2,EBF3,MTAP,HOXB9,DDIT4,ORAI3,HOXB4,ZSCAN23,HOXB3,ALPK2,HOXB8,RFPL4AL1,HIST2H3C,HOXB7,STX1A,HOXB6,ATF3,ASF1B,HOXB5,FLG,SMIM3,CASZ1,ABCB1,CDCA7,IL20RB,GATA3,IQGAP2,IQGAP3,KLK7,UBE2J1,XKRX,OTOA,ADAMTS18,ZNF703,HOXC4,HIST1H3H,ARSG,KCNN4,HIST1H3B,HOXC8,P…
gene_set_query	298	ZBTB32	362	ARCHS4 Coexpression,337;Enrichr Queries,476;GTEx Coexpression,273	IFITM3,IFITM1,LRR1,BUB1B,IFI35,JADE2,MKI67,IKZF2,ETS1,IFIT3,IFIT2,NPPC,FGF6,MT2A,CCND2,PTTG1,CCDC96,TNFRSF8,NEK2,ROPN1L,KNTC1,PHLDA1,SAMD10,IER3,GBP5,SPINK2,PCYT2,NUP210,SLC6A16,IL1R2,TTC21A,CDC25C,COX6B2,CDC25A,ZPBP,HIC1,ADAM19,FANCD2,DDIT4,ADPRH,CCDC87,ATF5,CCDC150,ATF3,ASF1B,CDCA2,CDCA5,PKMYT1,DDX60,RASAL3,CORO1A,NCAPH,CD79B,C3,CCNB2,CD19,ZBED2,BMF,KCNN4,PLK4,APOBEC3C,JUN,EGR2,EGR3,GPR15,UBE2C…
gene_set_query	299	GLI2	362	ARCHS4 Coexpression,177;Enrichr Queries,286;GTEx Coexpression,623	GABPB2,SPARC,IRS1,PRDM5,TNC,NUCKS1,ETS1,IPO5,SOX2,EFEMP2,GJA1,CCND2,DPYSL4,CREB3L1,SCMH1,ARHGDIB,HMCN1,LZTS2,EPHB3,EPHA4,SCARA3,FST,IGFBP3,FBXO17,WNT5A,P3H3,CDC25A,ADAM19,CLDN6,CCDC80,SMO,COL4A1,DDIT4,ZFP42,TIMELESS,FKBP9,FBN2,FBN3,NPR2,FBLN1,EFNA5,ADAMTS12,LPP,CNN1,CALD1,PDGFC,PLXNA2,SERPINH1,NXNL2,QSER1,CRTAP,JUN,CBX5,GFPT2,RCC2,FN1,NR2F1,FANCA,FZD9,HMGA2,FZD8,PARVA,INHBA,ESR1,PAICS,GULP1,EXT1,…
gene_set_query	300	SP8	362	ARCHS4 Coexpression,392;Enrichr Queries,449;GTEx Coexpression,245	ANKRD35,FBXO27,STMN2,HR,CLDN1,ETS1,AADACL2,SOX2,NPPC,GJA1,CDH4,CCND2,DPYSL4,CAPNS2,TRIM29,TUBB3,STMN1,TP63,EPHB3,WLS,EPHA4,MBNL1,CXADR,STARD5,MSX2,FST,IGFBP3,WNT5A,EBF2,EBF3,UNC5D,ISL1,DKK1,CDC25A,LEMD1,SMO,HOXB3,PKP3,TOX,ATF3,DSC3,FLG,COL17A1,FBN3,CASZ1,DLX2,CHRNA2,PCDH10,IL20RB,KLK4,ILDR2,GATA3,EFNA5,PCDH19,KLK7,XKRX,SCUBE1,STC2,PLXNA2,UGT3A2,PATZ1,FGF22,FAM83B,ATP6V1C2,CPA4,TMEM86A,JUN,EGR2,XC…
gene_set_query	301	TSHZ2	362.3	ARCHS4 Coexpression,553;Enrichr Queries,274;GTEx Coexpression,260	SPARC,GABPB2,CLSTN2,TUSC2,RASEF,TNC,ETS1,SLC4A4,CLU,CCND2,RPS6KA5,ENPP2,HMCN1,LZTS2,TNS2,EPHA4,CDKL5,SCARA5,IGFBP3,EBF2,FBXO15,EBF3,ANK3,HIC1,EEF1A1,RBP7,ABCA10,CCDC80,CRISPLD2,COL4A1,ELMO1,KCTD12,TOX,ZBTB8A,CFH,CACNA1D,BAZ2B,EFNA5,LPP,C3,CALHM2,IRAK1,CALD1,RNF217,PLXNA2,SNX9,TCAF2,JUN,CRTAP,EGR2,ABCA6,GTF2IRD2,ST8SIA1,GFPT2,CAV1,RCC2,ALYREF,ABCA9,FN1,CYBRD1,ARHGAP29,BMP6,DCLK1,COL1A1,SDK1,MAFB,C…
gene_set_query	302	NKX62	362.5	ARCHS4 Coexpression,165;GTEx Coexpression,560	SPAG16,GAL3ST1,RAB3A,KCNC1,KLHL32,STMN3,STMN4,LDLRAD4,SLC8A2,RPH3A,TUBA1A,KCNT1,PSD2,KIF5C,DNER,ENPP2,SOX8,CA8,KIF1A,PTGDS,SH3GL2,BCAS1,ANKS1B,FBXW4,LYNX1,KCNK10,KCNH8,FAM219A,SYP,DUSP8,MAPK8IP2,KIF6,HPCAL4,RUNDC3A,MOB3B,DNM1,MAPK8IP1,DNM3,OLFM1,FAM222A,PCP4,PSRC1,DAAM2,SNPH,IL1RAPL1,MAP1A,TYRO3,CHST1,MAPRE3,ZNF358,SLC24A2,CAMK2B,NDRG4,CLDND1,TMEM59L,ITPR1,CEND1,NRXN2,CPLX2,JAKMIP3,KLK6,KIAA0513,…
gene_set_query	303	MAF	362.5	ARCHS4 Coexpression,623;Enrichr Queries,393;ReMap ChIP-seq,271;GTEx Coexpression,163	IFITM3,IFITM1,IFITM2,SPARC,TONSL,STMN3,IFI35,CLDN1,IKZF3,IFIT3,AADACL2,GJA1,CREB3L3,CAPNS2,TRIM29,CREB3L4,TBC1D10C,HIST3H2BB,TP63,SAMD10,EPHB3,IER3,EPHA4,SLC6A19,CXADR,STARD5,ENTPD8,P3H3,UNC13D,CLDN6,CRISPLD2,DDIT3,DDIT4,PSME1,PRKCQ,KCTD12,ATF3,FLG,CASZ1,ENPEP,CDCA3,CFH,MTTP,IL20RB,CEND1,GATA3,IQGAP2,EVPL,KLK7,XKRX,C3,PDGFC,ZBED2,HIST1H3H,KCNN4,TRPM5,RREB1,ATP6V1C2,ZBTB7C,HIST1H3E,CDT1,TMEM86A,JU…
gene_set_query	304	TCF7L2	362.7	Literature ChIP-seq,130;ARCHS4 Coexpression,597;ENCODE ChIP-seq,6;Enrichr Queries,816;ReMap ChIP-seq,5;GTEx Coexpression,622	ATF1,EHF,GLDC,DQX1,TMEM97,GJA1,CREB3L4,LIPH,NDST4,HOXA3,HOXA1,SAMD13,IER3,MBNL1,CXADR,DKK1,ISL1,CLDN6,MTAP,HOXB9,RBP5,DAAM1,MTHFD2,DDIT3,ORAI3,DDIT4,CLDN7,ARMC4,HOXB4,HOXB3,ZSCAN23,HOXB8,HOXB7,PRR11,HOXB6,ATF3,HOXB5,ZBTB8A,SET,CDCA3,CDCA5,CDCA7,CDCA8,GATA3,BAZ2B,ADAMTS10,XKRX,PRDX3,LDHB,KLRK1,RNF217,PDGFC,HOXC4,HOXC8,RREB1,HOXC6,JUN,AFAP1L2,GPR15,NR2F1,FN1,FZD9,ABCA7,NR1D2,RPL3L,FOSL1,COL1A1,RNF2…
gene_set_query	305	ZNF704	363	ARCHS4 Coexpression,279;Enrichr Queries,331;GTEx Coexpression,479	ERRFI1,ATP8A2,ATP8A1,CLSTN2,MSI2,RORB,FRY,ETS1,SLC8A1,CCND2,KIF5C,AKT3,PTGFRN,HMCN1,PHLDA1,GTF2I,PPFIA2,EPHA4,TMEM178B,IGFBP3,MTUS1,MITF,FRMD4B,ANK3,INPP4B,DAAM1,DDIT4,TLN2,KIAA0408,DGKI,NPR2,PDE1A,PLD5,ITPR1,RHOBTB3,ILDR2,EFNA5,LPP,KALRN,ADAMTS10,MAP2,PLXNA2,RIMKLB,SCN3A,NXNL2,PAG1,PLXNA4,MPDU1,TBC1D16,SPTBN2,ZBTB18,JUN,CBX5,DDIAS,TNFSF12,ALYREF,CAV1,FN1,FZD9,LSM4,GRIN2B,DCLK1,GULP1,EXT1,SDK1,MA…
gene_set_query	306	E2F3	363	ARCHS4 Coexpression,26;Enrichr Queries,30;GTEx Coexpression,1033	MKI67,SMC4,SMC2,MILR1,CDC20,LACTB,STMN1,CHEK1,RCC1,FBXO5,TMPO,NUP210,TANGO2,MTHFD2,DDIT4,KIF20A,TP53,ATF4,SET,CDCA5,MEPCE,CDCA7,CDCA8,NCAPG,MEFV,NCAPH,ZBTB2,RACGAP1,ERI1,RAD21,ARSG,PLK4,CDT1,JUN,EGR2,XRCC4,RCC2,PLK1,PBX2,NMI,CDC6,PAICS,ZWINT,FOSL1,DHFR,TPX2,ANLN,ID2,ANP32B,KLLN,TOP2A,FEN1,NCAPG2,KIF14,BRCA1,KIF11,BRCA2,GLIPR1,CHAF1A,NUF2,PBK,TK1,ZNF367,DLGAP5,CEP55,NDC1,HELLS,KIF23,FOS,KIFC1,KIF2…
gene_set_query	307	AR	363.6	Literature ChIP-seq,8;ARCHS4 Coexpression,546;Enrichr Queries,241;ReMap ChIP-seq,201;GTEx Coexpression,822	ERRFI1,EHF,SPARC,CPNE4,ZMYND8,LRR1,STMN4,SPATA20,AQP3,SLC4A4,SOX2,MT2A,GJA1,TDO2,RASSF3,CREB3L4,CREB3L1,HOXA3,CHAC1,PTGDS,TMPO,CXADR,SERPINF2,MTUS1,KRT7,ANK3,CMBL,HPCAL4,AZGP1,DEPDC1B,DDIT4,CLDN7,MALL,TRIB3,CYP2E1,KIF20A,ATF5,TP53,ATF3,CES1,MT1E,CASZ1,ABCB1,CDCA2,CFH,CFI,MGST1,CEND1,KLK4,CDCA8,GATA3,IQGAP2,EVPL,IQGAP3,C3,TSPAN8,RAD21,HOXC4,KCNN2,HOXC8,PPARGC1A,PAG1,SPTBN2,HOXC6,TMEM184A,DNAH12,JU…
gene_set_query	308	ATOH8	363.7	ARCHS4 Coexpression,136;Enrichr Queries,488;GTEx Coexpression,467	ERRFI1,SPARC,IRS1,TNC,ETS1,CLU,NDST1,MT2A,EFEMP2,RASSF4,LZTS2,PHLDA1,SAMD10,TNS2,IER3,GOLGA8R,SCARA3,TPM4,FST,IGFBP3,TPM2,COL23A1,WNT5A,DAPK3,EBF2,GOLGA8M,EBF3,P3H3,CCDC80,CRISPLD2,COL4A1,DAAM2,GOLGA8H,DDIT4,S100A4,RELL2,FKBP9,PHLDB2,ATF3,ZBTB8A,CFH,C3,ADAMTS15,TPO,ADGRG1,CALHM2,GRK5,CALD1,RNF217,PLXNA2,SERPINH1,BMF,IGFBP6,GGT5,AFAP1L2,JUN,EGR2,CRTAP,EGR3,CAV2,ABCA6,CAV1,FN1,NR2F1,FZD8,CYBRD1,ARH…
gene_set_query	309	LMX1B	364	ARCHS4 Coexpression,476;Enrichr Queries,308;GTEx Coexpression,308	ANKRD35,CLSTN2,IRS1,FRMPD1,STMN2,HR,STMN4,CLDN1,AADACL2,SOX2,PREX1,NPPC,CDH4,RPS6KA5,ATCAY,DPYSL4,TRIM29,TUBB3,PEG10,TP63,EPHB3,PKNOX2,EPHA4,MSX2,TMEM178B,WNT5A,EBF2,EBF3,ANK3,OLFM1,AZGP1,HOXB9,DAAM1,HOXB8,PLPP2,ATF3,DSC3,FLG,COL17A1,CASZ1,DLX2,ZBTB8A,GATA3,EFNA5,KLK7,NPAS3,CACNA1G,NLRP8,BRIP1,STC2,CPAMD8,ZNF703,PLXNA2,UGT3A2,HOXC4,AP4S1,SCN3B,FAM83B,PLXNA4,ATP6V1C2,NGFR,TMEM86A,EGR2,XBP1,PSAPL1,…
gene_set_query	310	EGR2	365	ARCHS4 Coexpression,240;Enrichr Queries,251;GTEx Coexpression,604	IFITM3,ERRFI1,SPARC,TNC,SLA,LDLRAD4,MKI67,ETS1,CLU,GLDN,IFIT3,IFIT2,CXCL16,RGS4,MT2A,GJA1,CCND2,PLAU,SLCO2B1,ENPP2,PHLDA1,IER3,CMKLR1,SLC38A1,FST,IGFBP3,SFMBT2,EBF2,MAPK8IP1,ABCA10,COL4A1,DDIT4,S100A4,NUPR1,ATF3,SHC4,INSIG1,C5AR1,ARHGAP19,ITPR3,ADRB2,C3,SCIN,INPP5D,SNX9,IGFBP6,SOCS6,A2M,PAG1,TNFSF18,NGFR,JUN,AFAP1L2,EGR3,VCAM1,ABCA6,BDNF,TNFRSF9,CAV1,ABCA9,FN1,LIF,INHBA,GADD45G,FOSL1,COL1A1,NFKBI…
gene_set_query	311	HNF4A	366.5	Literature ChIP-seq,92;ARCHS4 Coexpression,451;ENCODE ChIP-seq,75;Enrichr Queries,664;ReMap ChIP-seq,212;GTEx Coexpression,705	CLDN2,CLDN1,NDST1,PREX1,TDO2,DPYSL4,AKT3,CCBE1,WDHD1,CXADR,STARD5,CLDN6,CLDN4,RBP5,DDIT3,ORAI3,DDIT4,CLDN7,PSME1,CYP2E1,ATF3,PIF1,ABCB1,CDCA2,CDCA3,CDCA5,MEPCE,IL20RB,NCAPG,GATA3,BAZ2B,IQGAP2,ADAMTS12,LYPD6,MRPL11,C3,GRIN2A,PDGFC,PPARGC1A,JUN,ABCA5,ABCA6,CYP4F2,FUCA2,FN1,NR2F1,IL31RA,ABCA9,BTBD11,FAM136A,GRIN2B,COL1A1,DHFR,MOV10,FERMT1,RNF224,SASS6,NOSTRIN,F13B,FAT3,FAT4,ACHE,PIGR,LAD1,KCNC1,NCAP…
gene_set_query	312	HMX3	368	ARCHS4 Coexpression,105;Enrichr Queries,972;GTEx Coexpression,27	IL23R,TONSL,IKZF2,MKI67,IKZF3,SMC2,SOX2,CREB3L1,CHEK1,RCC1,HOXA1,FBXO5,SAMD10,TMPO,WDHD1,NUP210,SFMBT2,EBF2,EBF3,ESCO2,ISL1,WDR76,DEPDC1B,HOXB9,HIST2H3A,HOXB4,HOXB3,NSMF,DNA2,ATF5,HIST2H3D,PRR11,HOXB7,HIST2H3C,ATF3,HOXB6,ASF1B,HOXB5,PIF1,CASZ1,HIST1H3J,NCAPG,GATA3,NCAPH,SKA1,BRIP1,CD19,HOXC4,HIST1H3B,HOXC8,HOXC6,CDT1,EGR2,GPR15,EGR3,APOBEC3H,BCL11A,XRCC2,RCC2,EAF2,NR2F1,PAICS,ZWINT,GADD45G,SASS6,…
gene_set_query	313	HOXD13	368.8	Literature ChIP-seq,122;ARCHS4 Coexpression,296;Enrichr Queries,384;GTEx Coexpression,673	RAB3C,TNC,ETS1,IPO5,COMP,SOX2,NPPC,GJA1,CCND2,RASSF3,SCMH1,HOXA3,RCC1,HOXA1,PTGFRN,LZTS2,PKNOX2,ARRDC4,MSX2,FST,IGFBP3,WNT5A,EBF2,EBF3,FRMD4A,ISL1,DKK1,CDC25A,BTC,HOXB9,SMO,HNRNPUL1,COL4A1,HOXB4,HOXB3,HOXB8,HOXB7,ATF3,HOXB6,KCTD15,SNRPA,ATF4,HOXB5,FBN2,DLX2,ABCB1,CDCA5,GATA3,EFNA5,IQGAP3,GLIS1,CNN1,RACGAP1,IRAK1,CALD1,ZNF703,HOXC4,UGT3A2,HOXC8,NTSR1,CPA4,HOXC6,YARS,FANCI,CDT1,CRTAP,JUN,EGR2,EGR3,…
gene_set_query	314	HIVEP3	369	ARCHS4 Coexpression,411;Enrichr Queries,406;GTEx Coexpression,290	ERRFI1,ANKRD35,FBXO27,TNC,XYLT1,HR,LDLRAD4,CLDN1,ETS1,SLC8A1,CXCL16,AADACL2,PREX1,CCND2,CAPNS2,TRIM29,SLCO2B1,SCMH1,SIRPA,PHLDA1,TP63,SAMD10,EPHB3,IER3,EPHA4,CXADR,STARD5,PRKCB,SFMBT2,SPDYE16,FRMD4A,ANK3,ADAM19,DDIT4,ELMO1,RAB38,PKP3,KCTD12,ATF3,DSC3,COL17A1,CASZ1,INSIG1,C5AR1,ITPR1,IL20RB,ITPR2,GATA3,EFNA5,EVPL,KALRN,LPP,KLK7,GOLGA7B,ADGRG1,PLXNA2,KCNN4,RREB1,FAM83B,PAG1,ATP6V1C2,SPTBN2,JUN,EGR2…
gene_set_query	315	INSM2	370	ARCHS4 Coexpression,588;Enrichr Queries,386;GTEx Coexpression,136	RAB3C,RAB3A,CLSTN2,DQX1,STMN2,STMN3,STMN4,RORB,SLC8A2,HS6ST3,RGS4,RPH3A,NPPC,ATCAY,DPYSL4,TUBB3,KIF5C,PRKACB,EPHB1,SCN1A,PPFIA2,CHGB,ANKS1B,MSX2,EPHA8,EBF2,EBF3,MAPK8IP2,ISL1,RUNDC3A,HIC1,LEMD1,MAP1A,KCNQ3,ELMO1,TOX,ATF3,KIAA0408,ASTN1,BEX4,DLX2,CASZ1,TMEM59L,CEND1,EFNA5,CPLX2,NPAS3,BRINP2,MAP2,TSPAN7,CPAMD8,TPPP,RIMKLA,SCN3B,SCN3A,KIAA0319,SMIM10L2B,EGR2,EGR3,MAGEE1,BDNF,BCL11A,NR2F1,FZD9,BTBD11…
gene_set_query	316	EGR4	370	ARCHS4 Coexpression,225;Enrichr Queries,665;GTEx Coexpression,220	ERRFI1,RAB3C,TUSC3,CHRM4,SPINT2,CLU,SLC8A2,HS6ST3,RGS4,TMEM145,NPPC,MT2A,CCND2,FAM174B,ENPP2,EPHB1,PHLDA1,ENPP5,RGS9,SH3GL2,KCNH1,CALN1,CHGB,IER3,PRKCB,FST,RIIAD1,ANXA10,MAPK8IP2,MAPK8IP3,ISL1,RUNDC3A,HIC1,ACAP3,OLFM1,DDIT3,DDIT4,SCG5,ATF3,STX1A,BEX4,NDRG4,DLX2,TMEM59L,CEND1,C2CD4A,CPLX2,CACNA1G,CPAMD8,KIAA0319,SLC38A4,ZBTB18,JUN,EGR2,EGR3,WSCD2,BDNF,BCL11A,LIF,FZD9,INHBA,SYT9,SCRT1,DCLK1,GADD45G…
gene_set_query	317	NR3C1	370.2	Literature ChIP-seq,20;ARCHS4 Coexpression,414;ENCODE ChIP-seq,16;Enrichr Queries,635;ReMap ChIP-seq,65;GTEx Coexpression,1071	ATF1,EHF,TMEM97,SLC4A4,NDST1,LACTB,GJA1,CREB3L4,AKT3,STMN1,IER3,WLS,CDK5RAP2,WDHD1,MBNL1,MBNL2,CXADR,PRKCB,COL23A1,DKK1,CLDN6,ADPRH,DDIT4,CLDN7,PRR16,ATF3,ANAPC16,MEPCE,SKA3,SLC5A5,S100A16,FLRT3,PDGFC,S100A13,S100A14,PPARGC1A,JUN,GPR15,FN1,ABCA7,NR1D2,BTBD11,RPL3L,FOSL1,COL1A1,RNF224,MEX3A,H2AFY2,ADI1,PKIA,SNAI2,FAT3,F13B,ACHE,SRPX,MYOM1,RPLP0,SETD7,DIS3L,HIST2H2AB,SMG9,FMN1,HIST2H2AC,TMEM189,SUL…
gene_set_query	318	NKX31	370.5	ARCHS4 Coexpression,418;GTEx Coexpression,323	PAGE4,KLLN,TENM1,EHF,NUMA1,MAST4,CPNE4,RASEF,SETD7,SPATC1L,CHD3,SPATA20,SYNE4,AFF3,IRF2BPL,PPP3CA,RASSF3,CREB3L4,FAM174B,CREB3L1,LIPH,PMEPA1,ZNF688,CLUL1,ARG2,SLC15A2,PAQR7,KCNH6,NOG,SYTL1,GOLGA6L2,NME4,ISL1,IL17RC,CDYL2,HIST2H2BE,NAALADL2,ALDH1A3,AZGP1,ATG4B,UHRF1BP1,NUPR1,STEAP2,HIST1H2BD,FBN3,CASZ1,CHRNA2,NFIX,PRUNE2,STK39,PLD5,KLK4,CACNA1D,LPP,GLIS1,NLRP8,CPAMD8,GCNT2,SLITRK5,KCNN2,CDH26,KCNN…
gene_set_query	319	ZNF608	370.7	ARCHS4 Coexpression,298;Enrichr Queries,223;GTEx Coexpression,591	FAM49A,ERRFI1,ANKRD35,ATP8A1,IRS1,ZMYND8,STMN2,XYLT1,NUCKS1,STMN4,MSI2,FRY,ETS1,SLC8A1,SOX2,CCND2,ATCAY,DPYSL4,CAPNS2,TRIM29,KIF5C,TUBB3,PEG10,PIEZO2,PHLDA1,TP63,GTF2I,ARRDC4,EPHA4,STARD5,TMEM178B,IGFBP3,MTUS1,FRMD4A,EBF3,ANK3,PCDHA10,DAAM1,SMO,DDIT4,ZSCAN23,PKP3,TOX,PHLDB2,ATF3,KIAA0408,DSC3,FBN3,RHOBTB3,IL20RB,ILDR2,CACNA1D,BAZ2B,EFNA5,EVPL,KLK8,LPP,KLK7,ZFP36L2,CALD1,MAP2,ZNF703,PDGFC,PLXNA2,B…
gene_set_query	320	SCRT1	371.5	ARCHS4 Coexpression,266;Enrichr Queries,477	RAB3C,RAB3A,STMN2,STMN3,STMN4,SLC8A2,RPH3A,NPPC,TMEM145,ATCAY,DPYSL4,KIF5C,TUBB3,CHGB,EBF3,MAPK8IP2,RUNDC3A,MAPK8IP3,HPCAL4,MAPK8IP1,OLFM1,ACAP3,DDIT4,MAP1A,DLX2,CASZ1,NDRG4,TMEM59L,CEND1,PKMYT1,CPLX2,CACNA1E,CACNA1G,GRIN2A,TPPP,RIMKLA,SPTBN2,JUN,EGR2,EGR3,BCL11A,NR2F1,FZD9,L1CAM,DCLK1,MAFB,MEX3A,CALY,BHLHE40,RET,SNAP25,KCNC1,PTPRN,ONECUT1,ELFN2,ELFN1,TRIM9,KCNT1,PSD2,CAMKV,DNER,NEFL,KIF1A,LYNX1,…
gene_set_query	321	DLX5	371.7	ARCHS4 Coexpression,526;Enrichr Queries,363;GTEx Coexpression,226	SPARC,RAB3A,ANKRD35,FBXO27,TNC,HR,CLDN1,AADACL2,RGS4,SOX2,NPPC,GJA1,CCND2,ATCAY,DPYSL4,CAPNS2,TRIM29,TUBB3,ZNF606,PEG10,STMN1,ENPP2,SOX8,TP63,EPHB3,IER3,EPHA4,STARD5,CXADR,MSX2,FST,IGFBP3,WNT5A,EBF2,EBF3,ISL1,DKK1,DDIT4,RAB38,PKP3,TOX,ATF3,DSC3,FLG,COL17A1,FBN2,BEX4,CASZ1,DLX2,PDE1A,IL20RB,GATA3,EVPL,KLK7,XKRX,MAP2,UGT3A2,FGF22,FAM83B,ZNF300,ATP6V1C2,CPA4,NGFR,TMEM86A,JUN,EGR2,XCR1,PSAPL1,EGR3,CB…
gene_set_query	322	SPIB	372	ARCHS4 Coexpression,401;Enrichr Queries,871;ReMap ChIP-seq,164;GTEx Coexpression,52	IFITM3,EHF,IFITM1,GABPB2,IL23R,MKI67,IKZF3,IFIT3,PREX1,TCL1B,RINL,RPS6KA5,RASSF4,TBC1D10C,HOXA1,TMPO,CMKLR1,STARD5,NUP210,SLC6A16,PRKCB,ESCO2,DEPDC1B,MTHFD2,DDIT4,ADPRH,PSME1,PADI2,ZNF710,ATF5,ATF3,PIF1,ZBTB8A,ANAPC16,MEPCE,CD1D,GATA3,LY9,KIAA0040,UBE2J1,CD79B,C3,CD19,INPP5D,SERPINH1,KCNN4,HIST1H3E,APOBEC3C,APOBEC3D,CDT1,JUN,EGR2,GPR15,APOBEC3H,BCL11A,GTF2IRD2,ABCA6,EAF2,ABCA7,LPAR5,RGL1,HIST1H4D…
gene_set_query	323	HOXB13	373.3	ARCHS4 Coexpression,732;Enrichr Queries,84;ReMap ChIP-seq,248;GTEx Coexpression,429	IFITM3,EHF,CPNE4,GLDC,ABAT,IFI35,SPATA20,MKI67,SOX2,GJA1,MCIDAS,RASSF3,CREB3L4,LIPH,CREB3L1,HOXA3,MS4A14,HOXA1,EPHB3,PKNOX2,ARRDC4,GBP5,MBNL1,P3H2,SYTL1,ISL1,DKK1,EREG,AZGP1,ABCA10,CLDN4,HOXB9,DDIT4,HOXB4,HOXB3,UHRF1BP1,HOXB8,ALPK1,HOXB7,HOXB6,ATF3,ATF4,HOXB5,CASZ1,CDCA2,ABCB1,KLK4,GATA3,IQGAP2,C3,DSN1,KLRK1,TSPAN8,HOXC4,KCNN2,HOXC8,TSPAN1,MAP9,HOXC6,XBP1,JUN,EGR2,XRCC4,ZFR2,EAF2,FN1,NR2F1,FZD9,H…
gene_set_query	324	NR1H3	373.8	Literature ChIP-seq,119;ARCHS4 Coexpression,741;Enrichr Queries,475;ReMap ChIP-seq,246;GTEx Coexpression,288	IFITM3,SLC46A3,IFITM1,SPARC,MT1X,SPINT2,CLDN2,IFIT3,GLDN,IFIT2,MTBP,LACTB,MT2A,RASSF4,FBXO6,TNS2,WLS,SCN1A,IER3,CMKLR1,CDK5RAP2,MBNL1,PAQR7,WSB2,NUP210,DAPK3,COL23A1,P3H2,EBF2,EBF3,TMEM170B,RBP7,ABCA10,AZGP1,CCDC80,MT1A,DDIT4,MT1F,KCTD14,MT1G,TRIB3,KCTD12,ATF5,ALPK1,KIF20B,ATF3,CFAP61,CFH,CFI,TSHZ2,MGST1,CEND1,IQGAP2,UBE2J1,C3,CD79B,ADAMTS18,KCNN4,ARSB,PCK2,GSDMD,EGR2,JUN,ABCA6,DDIAS,ABCA9,FN1,CD…
gene_set_query	325	RARG	374	Literature ChIP-seq,129;ARCHS4 Coexpression,460;Enrichr Queries,775;GTEx Coexpression,132	IFITM3,IFITM1,SPARC,ANKRD35,TRAF3IP2,IRS1,HR,AQP3,CLDN1,ETS1,NDST1,GJA1,CCND2,CAPNS2,TRIM29,PLAU,CREB3L1,CAPN5,CAPN2,SLC25A43,NEK2,LZTS2,PHLDA1,TP63,TNS2,EPHB3,IER3,ARSA,MBNL1,TPM4,FST,IGFBP3,TPM2,EREG,ADAM19,HNRNPUL1,DDIT3,DDIT4,RAB38,S100A4,PKP3,NUPR1,S100A3,ATF3,DSC3,COL17A1,GRB7,TACSTD2,RHOBTB3,IL20RB,ITPR3,GATA3,EVPL,KLK8,KLK7,ZFP36L2,XKRX,RAI1,IRAK1,S100A16,KIAA1522,SERPINH1,S100A14,FAM83B,…
gene_set_query	326	POU6F2	375	ARCHS4 Coexpression,943;Enrichr Queries,119;GTEx Coexpression,63	RAB3A,ATP8A2,CLSTN2,RASEF,XYLT1,ABAT,RORB,LDLRAD4,SLC8A1,NR3C2,RGS4,RPH3A,CDH4,ATCAY,EPHB1,SH3GL2,SCN1A,PPFIA2,PKNOX2,KCNH1,ANKS1B,CHGB,EPHA4,KCNH5,WSB2,DSCAM,KCNH8,UBE2E1,MTUS2,FRMD4A,UNC5D,ANK3,ISL1,OLFM1,HNRNPUL1,MAP1A,KCNQ3,ELMO1,SCG5,TOX,STX1A,DGKI,KCTD16,TPH2,PCDH10,TSHZ2,PCDH15,CEND1,CABP1,EFNA5,KALRN,CACNA1E,NPAS3,AK9,GRIN2A,BRINP2,PGBD5,MAP2,ZMAT4,CPAMD8,PLXNA2,AP4S1,TPPP,RIMKLA,PLXNA4,N…
gene_set_query	327	ZNF503	376.3	ARCHS4 Coexpression,559;Enrichr Queries,209;GTEx Coexpression,361	IFITM3,ERRFI1,SPARC,MAGEB17,IRS1,PRDM5,TNC,CLU,IFIT2,RGS4,NPPC,EFEMP2,MT2A,GJA1,CCND2,SCMH1,ARHGDIB,HOXA3,PTGFRN,LZTS2,PHLDA1,WLS,EPHB3,IER3,EPHA4,SLC38A1,IGFBP3,WNT5A,P3H3,DKK1,CDC25A,BTC,MTAP,CCDC80,HOXB9,SMO,HNRNPUL1,CRISPLD2,COL4A1,DDIT4,HOXB4,HOXB3,S100A4,KCTD12,HOXB8,ATF3,KCTD15,HOXB6,ATF4,HOXB5,INSIG1,LPP,ZFP36L2,C3,CNN1,RAI1,SCUBE1,IRAK1,CALD1,FLRT3,STC2,PDGFC,ZNF703,SERPINH1,HOXC4,IGFBP6…
gene_set_query	328	OLIG1	376.7	ARCHS4 Coexpression,148;Enrichr Queries,330;GTEx Coexpression,652	IFITM3,SPARC,KLHL32,STMN2,XYLT1,STMN4,AQP4,ABAT,CLU,IFIT3,SOX2,PREX1,NPPC,MT2A,GJA1,CCND2,ATCAY,KIF5C,TUBB3,RASSF4,ENPP2,SIRPA,SOX8,CPNE2,PTGDS,STK32A,LZTS1,ANKS1B,IER3,KCNK10,DSCAM,PRKCB,IGFBP3,MAPK8IP1,OLFM1,ACAP3,OLFM2,ARC,DAAM2,DDIT4,TYRO3,PADI2,ATF3,ASTN1,TTYH1,TMEM59L,PCDH15,SLC1A3,CEND1,NPAS3,ADGRG1,BRINP2,CDH20,SEC14L5,TSPAN7,TPPP,JUN,EGR2,AFAP1L2,IFITM10,EGR3,WSCD1,BCL11A,NR2F1,FZD9,HSPA…
gene_set_query	329	TSHZ3	376.7	ARCHS4 Coexpression,170;Enrichr Queries,306;GTEx Coexpression,654	FAM49A,SPARC,CLSTN2,IRS1,PRDM5,TNC,ETS1,GALNT10,SLC8A1,RGS4,NDST1,EFEMP2,GJA1,CCND2,CREB3L1,AKT3,SCMH1,SIRPA,HMCN1,LZTS2,KCNH1,EPHA4,TPM4,IGFBP3,TPM2,WNT5A,EBF3,P3H3,HIC1,ADAM19,OLFM1,CCDC80,CRISPLD2,COL4A1,KCTD12,FKBP9,TOX,FBN2,TSHZ2,C5AR1,ITPR1,EFNA5,ADAMTS12,LPP,CNN1,CALHM2,CALD1,PDGFC,PLXNA2,SERPINH1,SCN3B,GTF2IRD2B,CRTAP,JUN,EGR2,GTF2IRD2,BCL11A,TNFSF12,CAV1,GFPT2,FN1,NR2F1,PBX2,CYBRD1,PARVA…
gene_set_query	330	NR4A1	377.3	ARCHS4 Coexpression,288;Enrichr Queries,346;ReMap ChIP-seq,191;GTEx Coexpression,684	IFITM3,ERRFI1,GABPB2,SPARC,ZMYND8,IFI35,MKI67,IFIT3,IL27RA,MILR1,NDST1,MT2A,GJA1,RASSF3,HOXA3,RCC1,TNS2,IER3,PRKCB,TANGO2,SFMBT2,EBF2,UNC13D,ABCA10,CRISPLD2,DDIT3,DDIT4,PADI2,TRIB3,FAR2,ATF3,SMIM3,CASZ1,ANAPC16,HIST1H3J,PDE1A,MEPCE,NCAPG,KLK4,BAZ2B,MEFV,LY9,PRDX3,C3,LDHB,HIST1H3A,SERPINH1,HIST1H3H,SNX9,KCNN4,HIST1H3B,A2M,GTF2IRD2B,RIMKLB,NTSR1,HIST1H3E,CDT1,JUN,EGR2,XBP1,IFITM10,EGR3,HIST1H4K,GTF…
gene_set_query	331	NHLH2	377.7	ARCHS4 Coexpression,276;Enrichr Queries,609;GTEx Coexpression,248	RAB3C,CLSTN2,STMN2,TNC,STMN4,SLC8A2,SOX2,TMEM145,NPPC,ATCAY,DPYSL4,KIF5C,TUBB3,STMN1,CKMT1B,EPHB1,SH3GL2,CALN1,PPFIA2,EPHA4,CXADR,FST,EBF2,EBF3,ANK3,MAPK8IP3,ISL1,ACAP3,OLFM1,ATF3,KIAA0408,BEX4,PLEKHD1,NDRG4,DLX2,CASZ1,ILDR2,GATA3,SLC1A6,CPLX2,PKMYT1,EFNA5,CACNA1E,KALRN,NPAS3,GOLGA7B,MAP2,PLXNA2,SCN3A,ZBTB18,NGFR,JUN,EGR2,PLK5,WSCD2,BDNF,BCL11A,NR2F1,FZD9,L1CAM,SYT9,SCRT1,DCLK1,MEX3B,MAFB,NR4A3,M…
gene_set_query	332	THRA	378.8	Literature ChIP-seq,62;ARCHS4 Coexpression,228;Enrichr Queries,966;GTEx Coexpression,259	IFITM1,SPARC,RAB3A,IRS1,STMN3,AQP4,CYP46A1,CLU,HS6ST1,SLC8A2,IPO5,SOX2,RPH3A,NPPC,CDH4,GJA1,CCND2,FAM110D,HABP4,GNAT1,PRKACB,TNS2,SH3GL2,PPFIA2,ANKS1B,EPHA4,PRKCB,ANK3,MAPK8IP2,HPCAL4,MAPK8IP3,RUNDC3A,MAPK8IP1,CDC25B,OLFM1,ACAP3,OLFM2,ARC,DAAM2,DDIT4,MAP1A,KCNQ3,NSMF,ATF3,ASTN1,BEX4,NDRG4,TTYH1,TMEM59L,ITPR1,SLC1A3,CEND1,CPLX2,CACNA1E,ZFP36L2,NPAS3,ADGRG1,CDH20,TSPAN7,PLXNA2,TPPP,SCN3A,KIAA0319,P…
gene_set_query	333	HAND2	379	ARCHS4 Coexpression,450;Enrichr Queries,265;GTEx Coexpression,422	SPARC,DQX1,TNC,STMN2,STMN3,ETS1,RGS4,SOX2,EFEMP2,GJA1,CCND2,RASSF3,SCMH1,ARHGDIB,HOXA3,PTGFRN,LZTS2,WLS,GTF2I,EPHA4,MSX2,TPM2,FST,IGFBP3,DAPK3,WNT5A,EBF2,EBF3,ISL1,DKK1,BTC,CCDC80,CRISPLD2,COL4A1,HOXB4,HOXB3,ATF3,KCTD15,ATF4,HOXB5,FBN2,GATA3,LPP,IQGAP3,CNN1,CALD1,FLRT3,STC2,HOXC4,NTSR1,PLXNA4,HOXC6,TBC1D16,JUN,EGR2,VCAM1,CBX3,TNFSF12,ALYREF,FN1,NR2F1,PYCR1,PARVA,L1CAM,SYT9,GADD45G,TMPRSS15,COL1A1…
gene_set_query	334	SOX1	379.3	ARCHS4 Coexpression,241;Enrichr Queries,751;GTEx Coexpression,146	RAB3C,STMN2,STMN3,ABAT,SOX2,NPPC,CDH4,GJA1,ATCAY,CCND2,DPYSL4,KIF5C,TUBB3,PEG10,STMN1,PRKACB,EPHB1,PPFIA2,ANKS1B,EPHB3,EPHA4,DSCAM,MSX2,KCNK10,TMEM178B,FST,WNT5A,EBF2,EBF3,FRMD4A,MAPK8IP2,HPCAL4,RUNDC3A,ISL1,OLFM1,SMO,MAP1A,DDIT4,KCNQ3,KIAA0408,ASTN1,BEX4,DLX2,CASZ1,TTYH1,TMEM59L,CEND1,ILDR2,GATA3,EFNA5,CPLX2,PCDH19,CACNA1E,NPAS3,MAP2,CDH20,TSPAN7,TCTEX1D2,PATZ1,SCN3A,KIAA0319,SMIM10L2B,JUN,EGR2,…
gene_set_query	335	MECOM	379.3	Literature ChIP-seq,152;ARCHS4 Coexpression,424;GTEx Coexpression,562	IFITM3,SLC46A3,XYLT1,JMJD1C,KEAP1,SMC4,HS6ST1,KRTCAP3,RPS6KA5,MCIDAS,RASSF3,LIPH,CREB3L1,FBXO6,CPNE2,PGLYRP1,PKNOX2,WDHD1,MBNL1,PAQR7,MBNL2,ARL14,NUP210,MTUS1,UNC13D,DEPDC1B,DDIT4,PRKCQ,UHRF1BP1,ALPK1,TPH2,PIF1,SHMT2,MGST2,SLC5A5,INPP5D,B4GALNT2,RREB1,ZBTB7C,PCK2,JUN,XRCC4,GTF2IRD2,FUCA2,ABCA9,PARP16,L1CAM,HSPBAP1,FER1L6,SMARCA2,PRDX6,GADD45G,GOLGA6L22,MEX3B,TCN2,MYO5C,NOSTRIN,ANP32E,ADCK5,TMCC2,…
gene_set_query	336	NR2F1	380.5	ARCHS4 Coexpression,247;Enrichr Queries,124;ReMap ChIP-seq,223;GTEx Coexpression,928	SPARC,CPNE7,ZMYND8,TONSL,STMN3,STMN4,ABAT,HS6ST1,SOX2,GJA1,DPYSL4,PEG10,TBC1D10C,SOX8,GNAT1,PTGDS,SAMD10,IER3,WLS,EPHA4,SLC6A19,TANGO2,DAPK3,ENTPD8,EBF3,MAPK8IP2,DKK1,UNC13D,MAPK8IP1,CLDN6,ARC,CCDC80,DDIT4,TYRO3,NSMF,ATF3,ASTN1,CFAP99,CFH,TTYH1,CEND1,PCDH19,C3,GJC2,FLRT3,MAP2,PDGFC,SERPINH1,TRPM5,SCN3A,NTSR1,HOXC6,TMEM184A,CDT1,IFITM10,JUN,EGR2,PLK5,ST8SIA1,BCL11A,SNAI3,LIF,FN1,FZD9,PYCR1,ABCA7,L…
gene_set_query	337	ZNF792	380.7	ARCHS4 Coexpression,606;Enrichr Queries,379;GTEx Coexpression,157	SLC46A3,ERRFI1,IFITM1,IRS1,STMN3,GIMAP4,MKI67,ETS1,AQP3,IFIT3,IL27RA,IFIT2,DOCK11,CCND2,FAM110D,PLAU,ARHGDIB,HABP4,PRKACB,PHLDA1,HIST1H2AC,IER3,MAP3K5,IL15RA,EPHA4,MBNL1,MBNL2,PRKCB,DKK1,UNC13D,SLFN12,ADAM19,FRMD3,ADPRH,DDIT4,PSME1,CMPK1,TRIB3,KCTD12,TOX,KCTD15,BEX4,ABCB1,MEPCE,CDCA7,DAPP1,DDX60,IQGAP2,RASAL3,KIAA0040,ZFP36L2,ADGRG1,CALHM2,SERPINH1,BMF,HIST1H3H,KCNN4,PAG1,MFAP3L,CPA4,GSDMD,JUN,ML…
gene_set_query	338	FOSB	381	ARCHS4 Coexpression,472;Enrichr Queries,232;GTEx Coexpression,439	IFITM3,ERRFI1,IFITM1,SPARC,TNC,JMJD1C,ETS1,CLU,IFIT3,IFIT2,AADACL2,MT2A,GJA1,CCND2,FAM110D,PLAU,ENPP2,PHLDA1,TNS2,IER3,SLC38A1,FST,IGFBP3,FRMD4A,MT1A,CRISPLD2,DDIT3,DDIT4,S100A4,NUPR1,ATF3,MT1E,CFH,INSIG1,GATA3,ADRB2,AGER,ZFP36L2,C3,ADAMTS15,LDHB,INPP5D,IGFBP6,SLC38A2,RREB1,FAM83B,CPA4,JUN,EGR2,ATP8B4,EGR3,GFPT2,CAV1,LIF,FN1,INHBA,POU2F3,SMARCA2,PAICS,GADD45G,FOSL1,NFKBIA,COL1A1,NR4A1,NR4A3,MAFB,…
gene_set_query	339	OTX2	383.5	ARCHS4 Coexpression,332;Enrichr Queries,628;ReMap ChIP-seq,193;GTEx Coexpression,381	ERRFI1,EHF,IFITM1,TRAF3IP2,ZMYND8,LRR1,STMN2,JMJD1C,CCDC102B,IFIT2,SOX2,LACTB,GJA1,CHEK1,CKMT1B,CALN1,EPHA4,MBNL1,CXADR,MBNL2,ACTN2,P3H2,RIIAD1,KRT7,EBF2,EBF3,ANK3,ESCO2,MAPK8IP3,DKK1,ISL1,CLDN6,CCDC80,MALL,DDIT4,PLEKHD1,CASZ1,CFH,TTYH1,PCDH10,CFI,C2CD4A,GATA3,SLC5A3,UBE2J1,PCBP3,ERI1,ADAMTS18,RNF217,PDGFC,ST3GAL6,ATP6V1C2,EGR2,PLK5,ST8SIA1,BCL11A,NR2F1,FZD9,NR1D2,PARP16,CDC6,L1CAM,PRDX6,DCLK1,CO…
gene_set_query	340	DZIP1	385.7	ARCHS4 Coexpression,129;Enrichr Queries,539;GTEx Coexpression,489	RAB3C,SPARC,TNC,STMN3,ABAT,FRY,ETS1,CLU,IPO5,SOX2,NPPC,GJA1,ATCAY,CCND2,KIF5C,PEG10,STMN1,AKT3,ARHGDIB,HABP4,ENPP2,TBC1D10C,PRKACB,PPFIA2,CDKL2,EPHA4,SCARA3,MBNL1,TMEM178B,FST,IGFBP3,WNT5A,FRMD4A,ANK3,P3H3,MAPK8IP2,HPCAL4,UNC13D,MAPK8IP1,CCDC80,SMO,COL4A1,MAP1A,DDIT4,PSME1,KCTD12,KIAA0408,ASTN1,BEX4,FBN2,CFH,ARL6,PCDH10,TMEM59L,SLC1A3,FBLN1,EFNA5,RASAL3,CORO1A,KALRN,MAP2,CALD1,INPP5D,TCTEX1D2,PDG…
gene_set_query	341	CEBPB	386.2	Literature ChIP-seq,70;ARCHS4 Coexpression,1077;ENCODE ChIP-seq,3;Enrichr Queries,266;ReMap ChIP-seq,27;GTEx Coexpression,874	EHF,GABPB2,GLDC,DQX1,NDST1,MTBP,GJA1,HTR7,CREB3L3,LIPH,HOXA3,HIST3H2BB,IER3,MBNL1,MBNL2,CXADR,COL23A1,RBP7,MTHFD2,DDIT3,DDIT4,PRR11,ATF3,ATF4,SET,CDCA2,CDCA5,IL20RB,CLCNKA,MEFV,MRPL11,C3,PRDX3,FLRT3,S100A13,JUN,FN1,IL31RA,CDC6,RPL3L,COL1A1,FOSL1,MEX3B,TCN2,SNAI2,MRVI1,SERPINI1,RET,ACHE,HIST2H2AA4,ARPC1B,HIST2H2AB,SHD,HIST2H2AC,TRIM8,TMEM189,TUBA1B,CHAF1A,TRIM7,TUBA1A,C1QTNF1,ZNF280A,TSPO,TIMP3,TI…
gene_set_query	342	IRX1	387	ARCHS4 Coexpression,459;Enrichr Queries,440;GTEx Coexpression,262	TRAF3IP2,IRS1,TNC,STMN4,ABAT,ETS1,CLU,HS6ST1,SOX2,GJA1,CDH4,CCND2,DPYSL4,KIF5C,TUBB3,PEG10,ENPP2,PHLDA1,EPHB3,CCDC160,EPHA4,MSX2,TMEM178B,FST,IGFBP3,WNT5A,KRT7,EBF2,EBF3,FRMD4A,AZGP1,COL4A1,CD109,DDIT4,FKBP9,PLPP2,ATF3,COL17A1,FBN2,GRB7,PCDH10,TTYH1,GATA3,ADRB2,EFNA5,ZFP36L2,NPAS3,ADGRG1,MAP2,STC2,PLXNA2,KCNN4,QSER1,ATP6V1C2,TBC1D16,HOXC6,JUN,EGR2,EGR3,BCL11A,CAV1,FN1,NR2F1,FZD9,ARHGAP29,FZD8,SCR…
gene_set_query	343	STAT5A	389	Literature ChIP-seq,94;ARCHS4 Coexpression,786;ENCODE ChIP-seq,43;Enrichr Queries,727;ReMap ChIP-seq,167;GTEx Coexpression,517	SMC4,FAM110D,PGLYRP1,IER3,GBP5,MBNL2,STARD5,NUP210,PRKCB,SYTL1,UNC13D,MTHFD2,ADPRH,DDIT4,CLDN7,ATF5,ATF3,ATF4,KIAA0040,SLC5A5,C3,ADAMTS15,S100A13,GTF2IRD2B,GSDMD,JUN,GPR15,FN1,PBX2,NR1D2,ABCA7,GP6,RPL3L,SLC16A14,FOSL1,COL1A1,FERMT1,TCN2,FAT4,HLA-DRB1,HIST2H2AA3,SRPX,PIGR,ARPC1B,RPLP0,HIST2H2AB,STON2,CSAD,HIST2H2AC,TUBA1B,TRIM6,TRIM7,ADAMTSL3,PBK,TIMP3,RIOK2,TK1,TIMP1,HLA-DPA1,DENND2D,RMI2,DUSP1,I…
gene_set_query	344	E2F6	389.6	ARCHS4 Coexpression,379;ENCODE ChIP-seq,35;Enrichr Queries,313;ReMap ChIP-seq,76;GTEx Coexpression,1145	ANKLE1,GLDC,DQX1,TMEM97,MTBP,KRTCAP3,CREB3L4,STMN1,ROPN1L,SAMD10,IER3,WDHD1,HPCAL4,CLDN6,RBP7,MTAP,DEPDC1B,HOXB9,MYL1,MTHFD2,DDIT3,DDIT4,HOXB4,PRR16,HOXB3,HOXB8,HOXB7,HOXB6,ATF3,ATF4,HOXB5,CFAP61,SET,CDCA3,SHMT2,CDCA5,MEPCE,CDCA7,IL20RB,NCAPG,SKA3,NCAPH,MRPL11,SERPINH1,S100A13,HOXC4,HOXC8,HOXC6,GSDMD,JUN,PLK1,FZD9,ABCA7,CDC6,RPL3L,TMEM198,FOSL1,FAM111A,RNF224,TCN2,FOXL2NB,TRIP6,RAD18,GPR19,ACHE,L…
gene_set_query	345	POU2F3	390.7	ARCHS4 Coexpression,840;Enrichr Queries,115;GTEx Coexpression,217	EHF,GABPB2,ANKRD35,FBXO27,TNC,HR,CLDN1,ETS1,AQP3,NR3C2,AADACL2,SOX2,NPPC,CCND2,RPS6KA5,CAPNS2,TRIM29,FAM110D,LIPH,HIST3H2BB,CHAC1,ZNF688,PHLDA1,TP63,EPHB3,CXADR,STARD5,MSX2,IL1R2,IGFBP3,USP2,CLDN4,CRISPLD2,DDIT4,SCNN1A,PADI2,RAB38,PKP3,PLPP2,ATF3,DSC3,FLG,COL17A1,GRB7,PMEL,CASZ1,ZBTB8A,RNASEH2B,TACSTD2,IL20RB,ADRB1,GATA3,ADRB2,EVPL,KLK7,XKRX,ADGRG1,SCIN,SCUBE1,UGT3A2,AP4S1,FGF22,FAM83B,NXNL2,PPIA…
gene_set_query	346	ZIC4	390.7	ARCHS4 Coexpression,142;Enrichr Queries,686;GTEx Coexpression,344	RAB3A,TNC,STMN3,STMN4,ABAT,SLC8A2,RGS4,SOX2,RPH3A,TMEM145,NPPC,CDH4,DPYSL4,KIF5C,TUBB3,ENPP2,CKMT1B,EPHB1,SH3GL2,CALN1,PKNOX2,EPHA4,MSX2,WNT5A,EBF2,EBF3,ANK3,MAPK8IP2,MAPK8IP3,ISL1,HPCAL4,RUNDC3A,LEMD1,MAPK8IP1,ACAP3,COL4A1,FBN2,BEX4,PLEKHD1,DLX2,NDRG4,PDE1C,PCDH10,TTYH1,TMEM59L,CEND1,GATA3,SLC1A6,CPLX2,EFNA5,CACNA1E,NPAS3,CACNA1G,PCBP3,CDH20,MAP2,ADAMTS18,TCTEX1D2,HOXC4,TPPP,ZBTB18,EGR2,PLK5,EGR…
gene_set_query	347	PCGF2	391.5	ARCHS4 Coexpression,780;ReMap ChIP-seq,3	GLDC,DQX1,MT1X,LDLRAD4,IKZF3,HS6ST3,SOX2,MCIDAS,DPYSL4,PIEZO2,HOXA3,HOXA1,PKNOX2,MBNL1,ST6GAL2,SFMBT2,RIIAD1,MTUS1,MTUS2,EBF2,EBF3,ANK3,ISL1,HPCAL4,CLDN6,MT1A,HOXB9,DAAM1,FNDC1,MT1F,HOXB4,MT1G,ZSCAN23,HOXB3,MT1B,HOXB8,HOXB7,ATF3,FREM2,HOXB6,KCTD15,MT1E,ASTN1,CFAP99,HOXB5,CASZ1,PCDH10,TSHZ2,WDR63,GATA3,CD1D,IQGAP2,OAZ3,MAATS1,TSPAN8,SERPINH1,HOXC4,KCNN2,PATZ1,HOXC8,ATP6V1C2,ZBTB7C,HOXC6,NGFR,BCL11…
gene_set_query	348	FLI1	391.7	Literature ChIP-seq,156;ARCHS4 Coexpression,639;ENCODE ChIP-seq,80;Enrichr Queries,767;ReMap ChIP-seq,270;GTEx Coexpression,438	ANKLE1,GABPB2,STMN3,SMC4,SMC2,PREX1,MTBP,CREB3L4,HOXA3,PRKACB,GTSE1,SAMD10,IER3,MBNL1,PRKCB,DNAAF1,DAPK3,SYTL1,UNC13D,WDR76,CLDN6,DEPDC1B,DDIT3,ORAI3,CLDN7,ADPRH,PSME1,ATF3,ATF4,RHNO1,ASF1B,ZBTB8A,PARPBP,CFH,CDCA3,CDCA5,MEPCE,CDCA8,NCAPG,GATA3,MEFV,IQGAP2,SKA3,IQGAP3,NCAPH,ADAMTS10,C3,KLRK1,HOXC4,RREB1,HOXC8,HOXC6,GSDMD,TOE1,PLK4,JUN,ABCA5,GTF2IRD2,SNAI3,PLK1,FN1,ABCA7,CDC6,TMEM198,FOSL1,COL1A1,F…
gene_set_query	349	YY1	392.5	Literature ChIP-seq,132;ARCHS4 Coexpression,262;ENCODE ChIP-seq,97;Enrichr Queries,1170;ReMap ChIP-seq,62;GTEx Coexpression,632	ANKLE1,GABPB2,DQX1,CLDN1,SMC4,FAM122A,PREX1,SAMD15,CREB3L4,STMN1,HOXA3,SAMD10,IER3,CDK5RAP2,MBNL1,NUP210,COL23A1,DAPK3,SYTL1,UNC13D,CLDN6,RBP7,HOXB9,DDIT3,ORAI3,DDIT4,CLDN7,PSME1,HOXB4,HOXB3,HOXB8,HOXB7,HOXB6,ATF4,HOXB5,TPH2,SET,CDCA2,CDCA3,CDCA5,CDCA8,ZNF23,BAZ2B,LY9,IQGAP3,KIAA0040,SKA1,MRPL11,C3,PRDX3,RAD21,S100A13,HOXC4,HOXC8,AFAP1L2,JUN,ABCA7,BTBD11,RPL3L,SLC16A14,HRNR,FOSL1,DHFR,RNF224,MEX3…
gene_set_query	350	SOX6	393.5	ARCHS4 Coexpression,499;Enrichr Queries,142;ReMap ChIP-seq,53;GTEx Coexpression,880	EHF,GABPB2,ANKLE1,ZMYND8,XYLT1,IFI35,SLC4A4,SOX2,GJA1,CREB3L4,RCC1,HIST3H2BB,SOX8,EPHB1,TMPO,IER3,IL15RA,EPHA4,MBNL1,NUP210,DAPK3,MTUS1,CMBL,ANK3,UNC13D,CLDN6,HOXB9,MYL1,DDIT3,DDIT4,HOXB4,HOXB3,PRKCQ,TRIB3,HOXB8,TRIM10,HOXB6,ATF4,ASF1B,HOXB5,CFAP61,SMIM3,TPH2,HIST1H3J,PDE1A,TSHZ2,PCDH15,BAZ2B,HIST1H3A,ERI1,MAP2,STC2,RNF217,NEU1,PDGFC,HIST1H3H,STXBP6,HIST1H3B,PPARGC1A,SCN3A,NXNL2,HIST1H3E,GSDMD,CD…
gene_set_query	351	NPAS4	393.7	ARCHS4 Coexpression,58;Enrichr Queries,720;GTEx Coexpression,403	RAB3C,ATP8A2,RAB3A,THSD7B,TUSC3,TNC,STMN2,SLC8A2,HS6ST3,RGS4,RPH3A,TMEM145,NPPC,GJA1,CDH4,CCND2,USP17L8,ENPP2,HIST3H2BB,PHLDA1,ENPP5,SH3GL2,KCNH1,CHGB,IER3,TMEM178B,PRKCB,FST,TTC21A,MTUS2,MAPK8IP3,ISL1,HPCAL4,RUNDC3A,ACAP3,OLFM1,OLFM2,RGS9BP,DDIT4,MAP1A,SCG5,ATF3,STX1A,BEX4,TMEM63C,TMEM59L,CPLX2,KALRN,CACNA1G,PCBP3,CPAMD8,TSPAN7,IGFBP6,SCN3B,LONRF2,JUN,EGR2,PLK5,EGR3,WSCD1,ANKRD24,WSCD2,BDNF,PDE2…
gene_set_query	352	ZNF474	394.3	ARCHS4 Coexpression,252;Enrichr Queries,157;GTEx Coexpression,774	LDLRAD4,MKI67,CASC1,AQP3,ABCA13,IFIT3,SAMD15,CREB3L1,CCDC96,ENPP2,ROPN1L,PHLDA1,ARRDC4,SLC15A2,DNAAF1,IGFBP3,P3H2,FBXO15,TTC21A,KRT7,DKK1,ZPBP,EREG,CCDC80,COL4A1,ARMC4,DDIT4,PRR16,DYDC2,ALPK2,FAM92B,PHLDB2,CCDC151,ATF3,CFAP99,CES1,CFAP61,CFH,PDE1C,CAPSL,TTYH1,WDR63,EFNA5,C3,CNN1,MAATS1,STC2,ALDH3B1,ZBBX,ZNF703,CDH23,KCNN3,CDH26,TSPAN1,CPA4,DNAH12,JUN,EGR2,VCAM1,MUC16,SRD5A2,FN1,NR2F1,TMEM232,COL1…
gene_set_query	353	ZNF473	395.3	ARCHS4 Coexpression,214;Enrichr Queries,38;GTEx Coexpression,934	ERRFI1,TMEM97,MKI67,SMC4,ABCA13,SMC2,SAMD15,CHEK1,CCDC96,ROPN1L,FBXO5,CHAC1,TMPO,IER3,WDHD1,SLC6A16,DNAAF1,MTUS1,ZPBP,MTHFD2,DDIT3,ARMC4,DDIT4,CCDC87,TRIB3,DNA2,KIF20A,TP53,ATF3,ATF4,CFAP99,ABCB1,SHMT2,CAPSL,CDCA5,CDCA7,NCAPG,OAZ3,BRIP1,DSN1,MAATS1,RACGAP1,STC2,PRAMEF15,TSPAN1,PLK4,CDT1,DNAH12,JUN,PLK1,FZD9,CDC6,FOSL1,TPX2,GOLGA6L22,ID2,TOP2A,FEN1,CITED2,LRRC10B,KIF14,BRCA1,KIF11,SLC7A11,BRCA2,KI…
gene_set_query	354	ZNF519	396.3	ARCHS4 Coexpression,628;Enrichr Queries,10;GTEx Coexpression,551	ANKLE1,GABPB2,TMEM97,MKI67,SMC4,SMC2,CDC20,MTBP,RPS6KA5,STMN1,CHEK1,CKMT1B,FBXO5,GTSE1,CALN1,TMPO,WDHD1,ANK3,ESCO2,WDR76,UTS2B,DEPDC1B,NEIL3,DDIT4,DNA2,KIF20A,KIF20B,ALPK1,ASF1B,TPH2,ZBTB8A,CDCA2,ABCB1,PARPBP,CDCA3,CDCA5,CDCA7,MGST1,CDCA8,NCAPG,SKA3,IQGAP3,NCAPH,SKA1,RACGAP1,B4GALNT2,NXNL2,PLK4,CDT1,JUN,PLK5,DDIAS,BCL11A,GTF2IRD2,XRCC2,PLK1,FZD9,ABCA9,CDC6,L1CAM,ZWINT,POU6F1,POLA1,TPX2,ANLN,POLA2…
gene_set_query	355	POU2F2	396.4	ARCHS4 Coexpression,420;ENCODE ChIP-seq,106;Enrichr Queries,898;ReMap ChIP-seq,263;GTEx Coexpression,295	IFITM3,IFITM1,ANKLE1,IFITM2,CPNE7,STMN2,STMN4,IFI35,IKZF3,SMC4,IFIT3,IL27RA,IFIT2,CDC20,PREX1,MT2A,RINL,CREB3L4,TBC1D10C,GTSE1,EPHB1,SAMD10,CMKLR1,IER3,TMPO,NUP210,PRKCB,HPCAL4,UNC13D,DEPDC1B,DDIT3,DDIT4,ADPRH,PSME1,KCTD12,ATF5,ALPK1,ATF3,ATF4,ANAPC16,CDCA5,MEPCE,CEND1,GATA3,ZNF23,SKA3,MEFV,LY9,UBE2J1,SLC5A5,CD79B,C3,HIST1H3A,ERI1,CD19,INPP5D,KCNN3,ARSG,HIST1H3B,HIST1H3E,APOBEC3C,APOBEC3D,JUN,EGR…
gene_set_query	356	HOXC4	397.3	ARCHS4 Coexpression,449;Enrichr Queries,252;GTEx Coexpression,491	ERRFI1,IRS1,TNC,ETS1,NPPC,CREB3L1,HOXA3,RCC1,HOXA1,LZTS2,PHLDA1,PKNOX2,IER3,CCBE1,TPM4,MSX2,FST,IGFBP3,WNT5A,EBF2,EBF3,DKK1,HIC1,CDC25A,MTAP,CCDC80,HOXB9,SMO,HNRNPUL1,COL4A1,CD109,DDIT4,PRR16,HOXB4,ADAM9,HOXB3,FKBP9,HOXB8,HOXB7,ATF3,HOXB6,KCTD15,SNRPA,HOXB5,ATF4,FBN2,STEAP1B,TSHZ2,GATA3,ADAMTS12,IQGAP3,RAI1,ADGRG1,IRAK1,STC2,ZNF703,SLC38A2,HOXC8,HOXC6,CDT1,JUN,EGR2,BCL11A,CAV1,ALYREF,FN1,NR2F1,FA…
gene_set_query	357	SOX18	398	ARCHS4 Coexpression,462;Enrichr Queries,644;GTEx Coexpression,88	IFITM3,SPARC,TNC,GIMAP4,ETS1,NDST1,GJA1,CCND2,FAM110D,EVA1C,ARHGDIB,ENPP2,LZTS2,PHLDA1,TNS2,IER3,IL15RA,SLC38A1,SCARA5,IGFBP3,DAPK3,SPNS2,MTUS1,EBF2,EBF3,HIC1,FRMD3,RBP7,COL4A1,CRISPLD2,DDIT4,KCTD12,ATF3,RHNO1,C3,ADAMTS15,CALHM2,GRK5,SERPINH1,PLXNA2,IGFBP6,GGT5,JUN,EGR2,CAV2,CAV1,PDE2A,ABCA9,FN1,ARHGAP29,BMP6,GADD45G,COL1A1,NFKBIA,NR4A1,MAFB,COL5A1,COL5A3,FGF18,BHLHE40,SNAI1,NOSTRIN,SNAI2,TCF4,ES…
gene_set_query	358	LHX1	398	ARCHS4 Coexpression,474;Enrichr Queries,322	MAGEB17,TNC,STMN2,STMN3,STMN4,SOX2,NPPC,GJA1,CCND2,ATCAY,DPYSL4,KIF5C,TUBB3,CREB3L1,STMN1,PHLDA1,LZTS1,EPHB3,EPHA4,SEMA6C,MSX2,FST,IGFBP3,COL23A1,WNT5A,P3H2,EBF2,EBF3,ISL1,DKK1,LEMD1,DKK4,HOXB9,DAAM1,COL4A1,DDIT4,ATF3,HOXB6,KIAA0408,HOXB5,DLX2,CASZ1,ZBTB8A,PCDH10,RHOBTB3,GATA3,FLRT3,STC2,PLXNA2,TAC3,SCN3B,NGFR,JUN,EGR2,EGR3,MAGEE1,BDNF,BCL11A,FN1,NR2F1,FZD9,HMGA2,FZD8,L1CAM,POU2F2,SCRT1,COL1A1,MA…
gene_set_query	359	SCRT2	399	ARCHS4 Coexpression,305;Enrichr Queries,728;GTEx Coexpression,164	RAB3C,RAB3A,STMN2,STMN3,STMN4,SLC8A2,RPH3A,TMEM145,NPPC,CDH4,CCND2,ATCAY,DPYSL4,KIF5C,TUBB3,CREB3L1,PEG10,CKMT1B,SH3GL2,KCNH1,CALN1,CHGB,EPHA4,SEMA6C,TMEM178B,EBF2,EBF3,ANK3,MAPK8IP2,MAPK8IP3,ACAP3,OLFM1,HOXB8,ATF3,KIAA0408,PLEKHD1,NDRG4,CASZ1,SLC1A6,CPLX2,PKMYT1,KALRN,CACNA1E,CACNA1G,NPAS3,GOLGA7B,MAP2,PLXNA2,SCN3B,SCN3A,PLXNA4,ZBTB18,NGFR,JUN,EGR2,PLK5,EGR3,WSCD2,BCL11A,NR2F1,FZD9,L1CAM,SCRT1,D…
gene_set_query	360	ZNF860	399.5	ARCHS4 Coexpression,577;GTEx Coexpression,222	LAD1,RARG,EHF,ANXA8L1,MAST4,TTC22,AFF3,AQP3,VSIG10,CYSRT1,SLK,FAM174B,ZC3H7B,SIRPA,SLC25A43,HOXA1,CHGB,FCRL1,HELLS,FCRL2,CXADR,S100A2,GSTO2,ANXA3,EMP1,ISL1,MAPK8IP3,ACAP3,MTAP,ADGRF1,ESPL1,HNRNPUL1,BANK1,TBL1XR1,ESRP1,MALL,ZFP42,SCG5,RAB38,PKP3,ARHGEF2,ZNF358,MS4A1,DSC2,CSTA,SET,NFIX,TACSTD2,DAPP1,SLC7A1,BARX2,EVPL,KLK8,THSD4,FAM129C,CD79B,PRDX3,SCEL,RAB25,S100A16,CD19,GCNT2,S100A14,HES2,AP1M2,ZB…
gene_set_query	361	HEY2	400	ARCHS4 Coexpression,208;Enrichr Queries,250;GTEx Coexpression,742	SPARC,IRS1,TNC,FRY,ETS1,HS6ST3,SOX2,FAM122A,PREX1,FGF6,TCL1B,GJA1,CCND2,RASSF3,AKT3,ARHGDIB,ENPP2,ENPP1,HMCN1,PHLDA1,IER3,EPHA4,MBNL1,ACTN2,TPM2,FST,IGFBP3,WNT5A,UNC13D,SMO,CRISPLD2,COL4A1,FANCD2,DDIT4,ZFP42,ATF3,FREM2,SLC1A3,AK4,GATA3,SKA3,LPP,LDHB,STC2,MAGEA11,PPARGC1A,NXNL2,JUN,EGR2,EGR3,BDNF,BCL11A,ARHGEF39,CAV1,FN1,NR2F1,FZD9,INHBA,PAICS,GADD45G,COL1A1,SDK1,NR4A1,MAFB,BAMBI,ID2,RCAN2,BHLHE40…
gene_set_query	362	POU4F1	400.3	ARCHS4 Coexpression,674;Enrichr Queries,450;GTEx Coexpression,77	STMN2,BUB1B,CPOX,STMN3,STMN4,MKI67,IKZF3,SOX2,NPPC,GJA1,CDH4,CCND2,ATCAY,EME1,DPYSL4,KIF5C,TUBB3,PEG10,STMN1,NUSAP1,ENPP2,TNFRSF8,OIP5,SH3GL2,CDK5RAP2,EPHA4,MSX2,KCNH6,TMEM178B,IGFBP3,EBF2,VRK1,EBF3,ESCO2,ISL1,CDC25A,TRAIP,OLFM1,DEPDC1B,FANCD2,DDIT4,TOX,ATF3,KIAA0408,ASF1B,DLX2,CASZ1,CDCA5,CDCA8,SLCO5A1,GATA3,EFNA5,NCAPH,NPAS3,RAD51AP1,ORC6,ORC1,MAP2,CACNA1S,SCN3A,PLK4,FANCI,NGFR,CCDC18,STIL,JUN,…
gene_set_query	363	ZNF66	400.5	ARCHS4 Coexpression,746;GTEx Coexpression,55	ERCC6L,IL23R,DSCC1,ZC3HAV1L,IKZF2,MKI67,IKZF3,RPS6KA5,FAM110D,NUSAP1,TNFRSF8,HIST3H2BB,FBXO5,ZNF688,TMPO,ANKS1B,WDHD1,BORA,LIG1,ZGRF1,SCAF11,ESCO2,WDR76,EEF1A1,KIF20B,TP53,PRR11,ZBTB8A,RNASEH2B,CACNA1D,ADRB1,SKA1,UBE2J1,RAD51AP1,SCUBE1,AP4S1,RREB1,PPIAL4G,GPR15,GTF2IRD2,XRCC2,CLEC17A,POU2F3,NFKB1,MEX3A,FGF18,SASS6,RAD18,KLLN,TRIM72,RPLP0,LRRC74B,MCM10,BRCA2,LMNB1,SPN,EXO1,MIS18BP1,TOPBP1,CCR4,TCF…
gene_set_query	364	IKZF1	401.2	Literature ChIP-seq,137;ARCHS4 Coexpression,572;ENCODE ChIP-seq,21;Enrichr Queries,1119;ReMap ChIP-seq,45;GTEx Coexpression,513	EHF,GABPB2,GLDC,CLDN1,PREX1,FAM110D,CREB3L4,CREB3L1,LIPH,SAMD10,IER3,GBP5,MBNL1,MBNL2,NUP210,WSB2,PRKCB,UNC13D,CLDN4,HOXB9,MTHFD2,DDIT4,ORAI3,ADPRH,HOXB4,HOXB3,ATF5,HOXB8,HOXB7,PRR11,HOXB6,ATF3,CFAP99,HOXB5,SET,SHMT2,CDCA7,SLCO5A1,GATA3,BAZ2B,MEFV,LY9,KIAA0040,NCAPH,C3,KLRK1,SERPINH1,HOXC4,RREB1,HOXC8,HOXC6,PLK4,JUN,HLA-DRB5,GPR15,PBX2,NR1D2,ABCA7,GP6,L1CAM,COL1A1,FAM111A,MEX3A,SLC6A9,FXYD3,SNAI1…
gene_set_query	365	TCF7L1	401.3	ARCHS4 Coexpression,428;Enrichr Queries,459;GTEx Coexpression,317	IFITM3,SPARC,IRS1,GLDC,TNC,TMEM97,ETS1,CLU,SOX2,EFEMP2,GJA1,CCND2,EVA1C,CREB3L1,SCMH1,CHEK1,LZTS2,PHLDA1,TNS2,EPHA4,MBNL1,SCARA3,FST,IGFBP3,WNT5A,EBF3,UNC13D,CLDN6,CCDC80,SMO,COL4A1,DDIT4,ZFP42,TYRO3,CMPK1,ATF3,FBN3,PIF1,ZBTB8A,SET,CFH,MGST1,FBLN1,LPP,ADAMTS10,ZFP36L2,LDHB,CALHM2,GRK5,CALD1,RNF217,PDGFC,SERPINH1,SNX9,RIMKLB,QSER1,CRTAP,JUN,CAV2,BCL11A,TNFSF12,CAV1,GFPT2,RCC2,FN1,NR2F1,FANCA,FZD9,…
gene_set_query	366	SIM2	401.3	ARCHS4 Coexpression,582;Enrichr Queries,213;GTEx Coexpression,409	PRDM7,EHF,GABPB2,RASEF,TNC,MKI67,AQP3,SLC4A4,COMP,NPPC,CYSRT1,SLK,RPS6KA5,PHLDA1,S100A2,MSX2,FST,IGFBP3,SPNS2,WNT5A,KRT7,EBF2,EBF3,HOXB9,COL4A1,MALL,DDIT4,HOXB3,TRIB3,PKP3,STEAP2,DSC2,ATF3,HOXB6,CCDC150,FBN2,GRB7,DLX2,CASZ1,ZBTB8A,CHRNA2,TACSTD2,MGST2,KLK4,CACNA1D,GATA3,EFNA5,EVPL,SLC5A3,DNAJC28,SCIN,TSPAN8,PCBP3,S100A16,STC2,CPAMD8,HOXC4,AP4S1,S100A14,HOXC8,NXNL2,ZBTB7C,CPA4,HOXC6,TMEM184A,TCAF2…
gene_set_query	367	FOXA2	402.7	Literature ChIP-seq,32;ARCHS4 Coexpression,1113;ENCODE ChIP-seq,32;Enrichr Queries,554;ReMap ChIP-seq,50;GTEx Coexpression,635	EHF,STMN2,XYLT1,ABAT,TMEM97,CLDN1,KRTCAP3,NDST1,GJA1,CREB3L3,CREB3L4,CREB3L1,STMN1,AKT3,HOXA3,HOXA1,GNAT1,SAMD13,IER3,CHGB,CMKLR1,CDK5RAP2,CCBE1,CXADR,MBNL2,WSB2,SERPINF2,DAPK3,ISL1,DKK1,UNC13D,DEPDC1B,RNF128,DAAM1,DAAM2,DDIT4,CLDN7,ARMC4,HOXB4,PSME1,TYRO3,HOXB3,HOXB6,ATF3,HOXB5,TPH2,CDCA2,ABCB1,CFI,BAZ2B,GATA3,IQGAP2,C3,PRDX3,GRIN2A,KLRK1,FLRT3,S100A16,RAD21,PDGFC,S100A13,CGA,PPARGC1A,RREB1,JUN,…
gene_set_query	368	TEAD1	403	ARCHS4 Coexpression,232;Enrichr Queries,636;ReMap ChIP-seq,18;GTEx Coexpression,726	ERRFI1,EHF,SPARC,ZMYND8,IFIT3,IFIT2,NDST1,MT2A,GJA1,RASSF4,CREB3L4,CREB3L1,HOXA1,IER3,EPHA4,MBNL1,MBNL2,MTUS1,KRT7,ANK3,DKK1,CLDN6,UTS2B,MTAP,CCDC80,CRISPLD2,DDIT4,ALPK2,ATF3,ZBTB8A,GATA3,ADAMTS12,KLRK1,PDGFC,ZBED2,SERPINH1,HIST1H3H,HIST1H3B,HOXC8,B4GALNT2,RREB1,HOXC6,HIST1H3E,TNFSF18,JUN,FAM9B,AFAP1L2,LIF,FN1,PARVA,NR1D2,CDC6,PRDX6,FOSL1,COL1A1,EXT1,FAM111A,ANLN,MEX3A,HIST1H4B,PPP1R1C,TRIP6,ITGB…
gene_set_query	369	ETS2	403	Literature ChIP-seq,148;ARCHS4 Coexpression,434;Enrichr Queries,565;GTEx Coexpression,465	IFITM3,ERRFI1,IFITM2,SPARC,TRAF3IP2,CLDN1,ETS1,CLU,IFIT3,IFIT2,CXCL16,AADACL2,MT2A,GJA1,CCND2,CREB3L3,TRIM29,PLAU,EVA1C,SLCO2B1,C1RL,SIRPA,PHLDA1,EPHB1,TP63,IER3,IL15RA,ARSA,SLC38A1,STARD5,IGFBP3,USP2,P3H3,MTHFD2,COL4A1,DDIT3,DDIT4,CLDN7,MALL,S100A4,NUPR1,PKP3,ATF3,DSC3,COL17A1,GRB7,CASZ1,INSIG1,C5AR1,IL20RB,GATA3,ADRB2,ZFP36L2,XKRX,C3,TSPAN8,ADGRG6,SNX9,PCK1,A2M,SLC38A2,FAM83B,ATP6V1C2,JUN,EGR2,…
gene_set_query	370	NR3C2	403.3	ARCHS4 Coexpression,359;Enrichr Queries,186;GTEx Coexpression,665	ATP8A1,FAM13A,NUDT1,ABAT,FRY,ETS1,SLC4A4,CLU,SLC8A1,CCND2,CAPN5,ENPP2,ZNF689,ENPP5,EPHA4,SLC6A19,PRKCB,IGFBP3,USP2,MTUS1,ENTPD8,LMTK2,MITF,CMBL,ANK3,CASD1,OLFM4,INPP4B,SLC9A3,HOXB9,DDIT4,CLDN7,MALL,KCTD12,TLN2,TOX,FREM2,ATF3,ENPEP,ABCB1,MTTP,ITPR1,DAPP1,ADRB2,IQGAP2,KALRN,IRAK1,TSPAN8,ERI1,NLRP4,TSPAN7,PLXNA2,STXBP6,TRPM5,PCK1,B4GALNT2,TSPAN1,PPARGC1A,CYP2J2,TCAF2,BTNL8,JUN,EGR2,ABCA5,DDIAS,BCL11…
gene_set_query	371	KDM2B	404	ARCHS4 Coexpression,740;GTEx Coexpression,68	LAD1,KCNK7,RARG,ANKRD35,SLC35F2,DOCK8,LRRK1,TONSL,HR,TNFRSF13C,IKZF2,DMKN,IKZF3,LMNB2,LMNB1,AADACL2,SPN,CHAF1A,CAPNS2,TRIM29,DNMT3B,TNFRSF8,CD37,TOPBP1,TP63,SAMD10,EPHB3,TCF19,MAP4K1,HELLS,RMI2,STARD5,NUP210,LIG1,TNFRSF18,SYTL1,PAX5,CDC25A,ADGRF2,CLDN6,ESPL1,HNRNPUL1,KIFC1,TET3,ZFP42,MCM4,RAB38,MCM5,PKP3,PABPC1,DOCK2,TP53,HLA-DQB2,MCM2,DSC3,HLA-DQB1,COL17A1,FBN3,TUFT1,DAPP1,IL20RB,GATA3,EVPL,ADCY…
gene_set_query	372	WT1	404.3	Literature ChIP-seq,6;ARCHS4 Coexpression,635;Enrichr Queries,228;GTEx Coexpression,748	ANKLE1,GABPB2,GLDC,STMN2,XYLT1,STMN4,SMC4,LACTB,GJA1,EVA1C,AKT3,HOXA3,ROPN1L,IER3,PKNOX2,CMKLR1,CDK5RAP2,ANKS1B,CCBE1,MBNL1,MBNL2,NUP210,WSB2,PRKCB,COL23A1,ISL1,DEPDC1B,HOXB9,DAAM1,DAAM2,DDIT4,MAP1A,ADPRH,HOXB4,TYRO3,HOXB3,PRKCQ,HOXB8,ATF3,FREM2,ASTN1,HOXB5,ENPEP,ABCB1,CFH,ANAPC16,CFI,CDCA7,GATA3,BAZ2B,LYPD6,C3,PRDX3,ADAMTS15,LDHB,GRIN2A,S100A16,ADAMTS18,PDGFC,PLAC1,HOXC4,ST3GAL6,PPARGC1A,RREB1,H…
gene_set_query	373	CDX4	404.3	ARCHS4 Coexpression,334;Enrichr Queries,692;GTEx Coexpression,187	IFITM3,IFITM1,ERCC6L,ANKRD35,MAGEB17,FBXO27,TNC,HR,CLDN1,HS6ST2,AADACL2,SOX2,NPPC,TCL1B,HTR7,CAPN6,CAPNS2,TRIM29,HOXA1,OIP5,TP63,EPHB3,WDHD1,CXADR,STARD5,MSX2,ZNF705D,FST,WNT5A,VRK1,DKK1,CLDN6,CLDN4,HOXB9,CLDN7,ZFP42,HOXB4,HOXB3,RAB38,PKP3,HOXB8,HOXB7,ATF3,HOXB6,DSC3,HOXB5,FLG,COL17A1,PMEL,CASZ1,ABCB1,SET,PARPBP,IL20RB,GATA3,EFNA5,SKA3,NTS,PMF1,KLK7,XKRX,PKHD1,PRDX3,RAD51AP1,LDHB,CCNB1,UGT3A2,HOX…
gene_set_query	374	IRX2	404.7	ARCHS4 Coexpression,866;Enrichr Queries,187;GTEx Coexpression,161	ERRFI1,SPARC,TRAF3IP2,ANKRD35,TUSC3,TNC,STMN2,HR,CLDN1,AADACL2,SOX2,MT2A,GJA1,CCND2,CAPNS2,TRIM29,PEG10,ARHGDIB,ENPP2,PTGFRN,PHLDA1,TP63,EPHB3,IER3,CHGB,EPHA4,CXADR,MSX2,KCNH6,TMEM178B,FST,IGFBP3,WNT5A,EBF2,EBF3,ANK3,ISL1,COL4A1,DDIT4,SCG5,RAB38,PKP3,PLPP2,ATF3,DSC3,FLG,COL17A1,GRB7,CASZ1,CHAT,TACSTD2,MGST1,IL20RB,GATA3,EFNA5,KLK7,ZFP36L2,NPAS3,XKRX,FLRT3,STC2,INPP5D,KIAA1522,FAM83B,ATP6V1C2,JUN,…
gene_set_query	375	IRX6	405.7	ARCHS4 Coexpression,567;Enrichr Queries,255;GTEx Coexpression,395	ALDH1L1,ANKRD35,CLSTN2,FBXO27,HR,CLDN1,AADACL2,COMP,SOX2,NPPC,FADS2,CDH4,DPYSL4,CAPNS2,TRIM29,ENPP2,DPF3,LZTS2,EPHB1,TP63,TNS2,PKNOX2,EPHB3,EPHA4,MSX2,FST,IGFBP3,COL23A1,GOLGA6L2,EBF2,EBF3,OLFM1,RBP7,SMO,DAAM2,TLN2,TBC1D28,ATF3,DSC3,CES1,FLG,COL17A1,FBN2,CASZ1,NDRG4,IL20RB,GATA3,ADRB2,EFNA5,CACNA1E,KLK7,XKRX,ADAMTS15,STC2,CPAMD8,CDH23,UGT3A2,PPARGC1A,PLXNA4,ATP6V1C2,CPA4,TBC1D16,NGFR,TMEM86A,CRTA…
gene_set_query	376	SOX13	407.5	ARCHS4 Coexpression,676;Enrichr Queries,401;ReMap ChIP-seq,117;GTEx Coexpression,436	IFITM3,ERRFI1,SPARC,TONSL,HS6ST1,SOX2,PREX1,MT2A,CREB3L3,TRIM29,RASSF4,EVA1C,HOXA3,HABP4,GNAT1,TNS2,IER3,EPHA4,CXADR,PRKCB,SERPINF2,MTUS1,EBF2,EBF3,ANK3,DKK1,UNC13D,CLDN6,ABCA10,DDIT4,TYRO3,TRIB3,KCTD12,PLPP2,ATF3,GRB7,ZBTB8A,MGST2,GATA3,ADAMTS10,C3,HIST1H3A,TSPAN8,INPP5D,STC2,RNF217,NEU1,SERPINH1,SNX9,PCK1,A2M,PATZ1,HIST1H3B,HIST1H3E,TMEM184A,XBP1,JUN,EGR2,ABCA6,RCC2,ABCA9,FN1,FZD9,PARP16,RPL3L,…
gene_set_query	377	SP9	408	ARCHS4 Coexpression,426;GTEx Coexpression,390	GABRB3,PODXL2,CHRM4,STMN3,SLC35F1,STMN4,ELFN2,CYP46A1,RND3,ROBO1,PPP3CA,CDH4,TUBA1A,ATCAY,LRRTM3,CAMKV,DPYSL4,TUBB3,STMN1,HABP4,SLC16A9,RGS9,LZTS1,ANKS1B,CXADR,ST6GAL2,SLC32A1,ACTL6B,TSC22D1,PRKCB,TUBB,LRRC49,MTSS1,CIT,PCP4,SNPH,MMP17,KCNQ3,CHST1,KIAA0408,ASTN1,BEX4,CRB1,DLX2,PCDH10,PLPPR4,PDE1A,NRXN3,JAKMIP1,CACNA1E,NPAS3,JAKMIP2,TMEM169,MAP2,ZMAT4,TSPAN7,OTOF,GPC5,NCAM1,DRD1,CKB,ATP9A,ZNF300,RU…
gene_set_query	378	ZNF732	408.5	ARCHS4 Coexpression,19;GTEx Coexpression,798	ERCC6L,GLDC,DSCC1,BUB1B,SLC8A2,SMC2,IPO5,TMEM145,GJA1,HTR7,CHEK1,CKMT1B,SH3GL2,TMPO,WDHD1,CXADR,ZGRF1,VRK1,CDC25C,MAPK8IP3,CLDN6,ACAP3,DEPDC1B,ZFP42,DNA2,KIF20B,BLM,SET,CDCA2,PARPBP,AK4,HMMR,SKA3,PRDX3,RAD51AP1,LDHB,CCNB2,CCNB1,ORC1,ECT2,QSER1,ZBTB18,PLK5,CBX5,WSCD2,DDIAS,RCC2,CDC6,L1CAM,PAICS,NDC80,POU6F1,GULP1,ANP32E,GNB3,SCN2A,CD24,ZCCHC3,GABRB3,TENM1,KCNC1,KCNK9,SLC35F4,LRRK1,MCM10,SLC2A3,GRI…
gene_set_query	379	NCOA3	409.8	ARCHS4 Coexpression,445;Enrichr Queries,901;ReMap ChIP-seq,222;GTEx Coexpression,71	IFITM3,ERRFI1,GABPB2,SPARC,IL23R,ZMYND8,KEAP1,STMN3,IKZF2,MKI67,IKZF3,GLDN,MILR1,PREX1,MT2A,RASSF3,CREB3L4,HABP4,FBXO5,PTGFRN,HMCN1,TMPO,ANKS1B,IER3,MBNL1,NUP210,SCAF11,DNAAF1,KRT7,CMBL,WDR76,INPP4B,ABCA10,MTHFD2,ADPRH,DDIT4,TP53,PRR11,STX1A,CD101,ATF3,FREM2,FLG,PIF1,SET,GATA3,BRIP1,TSPAN8,STC2,SEC14L5,ARSG,B4GALNT2,NXNL2,HIST1H3E,TMEM184A,XBP1,JUN,GPR15,ABCA5,ABCA6,FN1,FER1L6,COL1A1,POLA1,POLA2,…
gene_set_query	380	NFKB1	410.3	ARCHS4 Coexpression,461;Enrichr Queries,893;ReMap ChIP-seq,137;GTEx Coexpression,150	IFITM3,ERRFI1,ANKLE1,TONSL,SPATA20,IFI35,IKZF2,MKI67,IKZF3,IFIT3,IFIT2,LACTB,MT2A,RASSF4,CREB3L4,DHX58,FBXO5,SAMD10,TMPO,IER3,IL15RA,MBNL1,SCAF11,PRKCB,WDR76,HOXB9,ADPRH,ORAI3,DDIT4,PSME1,HOXB3,TRIB3,ALPK2,ATF5,HOXB8,TP53,HOXB7,HOXB6,ATF3,ATF4,PIF1,CDCA3,SHMT2,CDCA5,WDR63,CEND1,GATA3,UBE2J1,C3,PRDX3,HIST1H3A,INPP5D,HOXC4,HIST1H3H,SNX9,KCNN3,HIST1H3B,KCNN4,HOXC8,HOXC6,HIST1H3E,APOBEC3C,CDT1,JUN,EG…
gene_set_query	381	ASCL3	411.3	ARCHS4 Coexpression,236;Enrichr Queries,700;GTEx Coexpression,298	EHF,TNC,GIMAP4,AQP3,COMP,KRTCAP3,NPPC,DMBT1,CREB3L3,MCIDAS,CREB3L4,TRIM29,CREB3L1,CAPN2,CCDC96,ROPN1L,PGLYRP1,PHLDA1,CCDC160,IER3,ANKRD36C,SLC15A2,IL1R2,DNAAF1,KRT7,TTC21A,ISL1,SCNN1G,AZGP1,SCNN1A,DDIT4,ARMC4,CMPK1,KCTD14,PADI2,DYDC2,TRIB3,KIF20A,TCTA,FAM92B,PLPP2,CCDC151,ATF3,CFAP99,CFAP61,FBN3,PMEL,ABCB1,CAPSL,TACSTD2,STK39,WDR63,ADRB1,NTS,C3,TMEM123,MAATS1,SCIN,TSPAN8,ALDH3B1,PDGFC,CPAMD8,ZBBX…
gene_set_query	382	FOXN4	411.3	ARCHS4 Coexpression,14;Enrichr Queries,109;GTEx Coexpression,1111	ABAT,MKI67,SMC4,CDC20,SOX2,MT2A,DPYSL4,CCDC96,ROPN1L,GTSE1,SLC6A16,EBF3,DKK1,ZPBP,DEPDC1B,CCDC87,KIF20A,ATF3,ASF1B,RHNO1,PIF1,CASZ1,CDCA2,CDCA3,CDCA8,NCAPG,GATA3,IQGAP3,NCAPH,OAZ3,RACGAP1,STC2,ZBTB7C,PLK4,NGFR,EGR2,EGR3,BCL11A,PLK1,FN1,NR2F1,FZD9,GADD45G,COL1A1,TPX2,MEX3A,TP73,RET,TOP2A,TENM4,LRRC10B,KIF14,BRCA1,KIF11,SHD,KIF15,TUBA1B,C1QTNF1,TUBA1A,NUF2,PBK,TIMP3,TK1,KIF1A,DLGAP5,CHST8,IZUMO4,CC…
gene_set_query	383	NFATC2	412.3	ARCHS4 Coexpression,380;Enrichr Queries,492;GTEx Coexpression,365	TNC,GIMAP4,JADE2,MKI67,ETS1,SLC8A1,IL27RA,PREX1,DOCK11,CCND2,RASSF3,PLAU,ARHGDIB,TBC1D10C,IER3,CD96,MBNL1,PRKCB,IGFBP3,ANK3,UNC13D,ADAM19,GPRIN3,INPP4B,COL4A1,DDIT4,PSME1,ELMO1,PRKCQ,KCTD12,CD101,ATF3,ARL6,DAPP1,GATA3,RASAL3,IQGAP2,LY9,CORO1A,ZFP36L2,C3,ADGRG1,KLRK1,INPP5D,PLXNA2,KLRC1,PAG1,APOBEC3D,JUN,EGR2,EGR3,VCAM1,BCL11A,KLRC4,FN1,LIF,NR4A1,MAFB,NR4A3,COL5A1,ID2,BHLHE40,SP140L,NFKBID,CITED2,…
gene_set_query	384	MSX1	415.3	ARCHS4 Coexpression,956;Enrichr Queries,168;GTEx Coexpression,122	IFITM3,IFITM1,SPARC,TNC,ETS1,CLU,CLDN1,SOX2,MT2A,GJA1,CCND2,FAM110D,PLAU,LIPH,ENPP2,ZNF688,PHLDA1,TNS2,IER3,EPHA4,SLC38A1,PAQR7,MSX2,FST,IGFBP3,WNT5A,EBF2,EBF3,P3H3,DKK1,HIC1,CCDC80,COL4A1,DDIT4,S100A4,GMNC,FKBP9,ATF3,FBN2,DLX2,ZBTB8A,RNASEH2B,SLC1A3,ILDR2,FBLN1,CACNA1D,ADRB1,GATA3,ADAMTS12,ADAMTS15,CALHM2,SCUBE1,STC2,ADAMTS18,TCTEX1D2,SERPINH1,SNX9,IGFBP6,FGF23,PPIAL4G,GGT5,CRTAP,JUN,EGR2,CAV2,C…
gene_set_query	385	KLF6	416.3	ARCHS4 Coexpression,56;Enrichr Queries,562;ReMap ChIP-seq,7;GTEx Coexpression,1040	IFITM3,ERRFI1,IFITM2,SPARC,ZMYND8,TONSL,TMEM97,CLDN1,IFIT3,SOX2,MT2A,DPYSL4,RASSF4,CREB3L4,EVA1C,STMN1,HOXA3,TBC1D10C,TNS2,IER3,MBNL1,PAQR7,KRT7,ISL1,EREG,CLDN6,MT1A,HOXB9,DDIT3,DDIT4,CLDN7,HOXB4,HOXB3,TRIB3,HOXB8,ATF3,HOXB6,MT1E,CFAP99,HOXB5,ATF4,GRB7,HIST1H3J,CEND1,NCAPG,KLK8,LY9,KLK7,KLK6,C3,PRDX3,LDHB,INPP5D,RNF217,PDGFC,HIST1H3H,KCNN4,NTSR1,PAG1,HIST1H3E,JUN,EGR2,EGR3,HIST1H4K,NR2F1,LIF,FN1,…
gene_set_query	386	HES7	416.3	ARCHS4 Coexpression,335;Enrichr Queries,299;GTEx Coexpression,615	IFITM3,IFITM1,ANKLE1,CPNE7,CLU,SLC8A2,MTBP,TMEM145,NPPC,MT2A,CCND2,CREB3L1,CKMT1B,HIST3H2BB,HIST1H2AG,CHAC1,ZNF688,BORCS8,PHLDA1,SAMD10,SH3GL2,IER3,HIST1H2AB,HIST1H2AH,FST,IGFBP3,ANK3,MAPK8IP3,HIC1,ACAP3,HOXB9,HIST2H3A,DDIT4,HIST1H2BF,HOXB4,TRIB3,UHRF1BP1,NUPR1,HIST2H3D,HIST2H3C,ATF3,HIST1H2BD,HIST1H2BC,DLX2,CASZ1,RNASEH2B,HIST1H3J,ADRB1,GATA3,OAZ3,GOLGA7B,SCUBE1,HIST1H3A,STC2,HIST1H3H,HIST1H3B,H…
gene_set_query	387	MAFF	416.8	ARCHS4 Coexpression,916;ENCODE ChIP-seq,95;Enrichr Queries,318;ReMap ChIP-seq,40;GTEx Coexpression,715	GABPB2,DQX1,SMC4,PREX1,GJA1,FAM110D,CREB3L4,EVA1C,LIPH,IER3,WDHD1,UNC13D,CLDN6,RBP5,HOXB9,MTHFD2,DDIT3,DDIT4,PSME1,PRR11,HOXB7,ATF3,ATF4,PIF1,ZBTB8A,SET,CFH,MEPCE,CDCA7,IL20RB,NCAPG,SKA3,MRPL11,C3,S100A16,RNF217,S100A13,S100A14,HOXC8,HOXC6,JUN,FUCA2,FN1,PBX2,NR1D2,ABCA7,GP6,PRDX6,RPL3L,FOSL1,MOV10,RNF224,SLC6A9,ADI1,TRIP6,SNAI1,GPR19,RPLP0,NCAPG2,HIST2H2AB,LRRC32,HIST2H2AC,TRIM7,CHAF1A,CASP10,ZNF…
gene_set_query	388	RUNX3	417.8	ARCHS4 Coexpression,790;ENCODE ChIP-seq,89;Enrichr Queries,788;ReMap ChIP-seq,77;GTEx Coexpression,345	IFITM3,ERRFI1,IFITM1,GLDC,LRR1,MKI67,IKZF3,CLDN1,IFIT3,CCDC102B,IL27RA,CDC20,PREX1,FAM122A,LACTB,MT2A,RINL,RASSF3,RASSF4,CREB3L4,LIPH,TBC1D10C,TP63,CMKLR1,IER3,CDK5RAP2,TMPO,SCN1A,GBP5,MBNL1,STARD5,NUP210,PRKCB,IL1R2,ESCO2,ZPBP,MTHFD2,DDIT4,ADPRH,PSME1,ZSCAN23,ALPK2,ATF5,ALPK1,KIF20B,CD101,ATF3,HIST1H3J,ANAPC16,CDCA5,WDR63,NCAPG,GATA3,LY9,IQGAP3,SKA1,UBE2J1,C3,KLRK1,HIST1H3A,INPP5D,CD19,NEU1,HIST…
gene_set_query	389	OTX1	418.3	ARCHS4 Coexpression,368;Enrichr Queries,505;GTEx Coexpression,382	ANKRD35,TNC,HR,TMEM97,CLDN1,AADACL2,SOX2,NPPC,GJA1,CDH4,CCND2,DPYSL4,CAPNS2,TRIM29,STMN1,NUSAP1,SLC16A9,EPHB1,PHLDA1,TP63,EPHB3,WLS,CCDC160,EPHA4,MBNL1,STARD5,MSX2,FST,IGFBP3,WNT5A,EBF2,EBF3,ISL1,LEMD1,SMO,DDIT4,PKP3,PLPP2,ATF3,DSC3,FLG,COL17A1,CASZ1,DLX2,RNASEH2A,TTYH1,PCDH10,IL20RB,CDCA8,ILDR2,GATA3,EFNA5,KLK7,ZFP36L2,XKRX,CCNB2,STC2,TCTEX1D2,UGT3A2,KCNN4,PATZ1,FGF22,FAM83B,ATP6V1C2,CPA4,TMEM86…
gene_set_query	390	HIC1	418.3	ARCHS4 Coexpression,331;Enrichr Queries,427;GTEx Coexpression,497	IFITM3,ERRFI1,SPARC,TNC,IKZF2,ETS1,NDST1,EFEMP2,CCND2,PLAU,CREB3L1,TNFRSF8,FBXO6,LZTS2,PHLDA1,TNS2,SAMD10,IER3,SCARA5,TPM4,IGFBP3,TPM2,WNT5A,DAPK3,LMTK2,EBF2,EBF3,ADAM19,ABCA10,CCDC80,CRISPLD2,COL4A1,DDIT4,FKBP9,KCTD12,ATF3,TSHZ2,CALHM2,GRK5,CD19,SERPINH1,BMF,IGFBP6,SPTBN2,JUN,EGR2,EGR3,VCAM1,GPR15,ABCA6,TNFSF12,GFPT2,CAV1,ABCA9,FN1,NR2F1,LIF,CLEC17A,CYBRD1,INHBA,PARVB,GADD45G,FOSL1,COL1A1,EXT1,N…
gene_set_query	391	MEOX1	419	ARCHS4 Coexpression,487;Enrichr Queries,578;GTEx Coexpression,192	SPARC,TNC,ETS1,IFIT3,COMP,DOCK11,CCND2,FAM110D,CAPN5,ENPP2,HMCN1,PHLDA1,TNS2,SCARA5,IGFBP3,EBF2,FRMD4A,EBF3,HIC1,FRMD3,ADAM19,RBP7,INPP4B,ABCA10,CCDC80,CRISPLD2,COL4A1,DDIT4,S100A4,KCTD12,FKBP9,TLN2,ATF3,CES1,FBN2,CFH,FBLN1,ADRB2,C3,ADAMTS15,CNN1,CALHM2,CNTNAP3B,SNX9,IGFBP6,CPA4,EGR2,CRTAP,EGR3,VCAM1,CAV2,CAV1,PDE2A,ABCA9,FN1,NR2F1,ARHGAP29,CYBRD1,INHBA,BMP6,COL1A1,MAFB,COL5A1,PPP1R1A,COL5A3,BHLH…
gene_set_query	392	FOXD3	419	ARCHS4 Coexpression,108;Enrichr Queries,709;GTEx Coexpression,440	SPARC,DSCC1,BUB1B,ETS1,IPO5,SOX2,NPPC,FGF6,GJA1,HTR7,SCN9A,RCC1,SOX8,MSX2,FST,SFMBT2,IGFBP3,EBF2,MITF,EBF3,HIC1,CDC25A,MAPK8IP1,CLDN6,ABCA10,SMO,DDIT4,ZFP42,KCTD12,ATF3,SHC4,FBN3,DLX2,SET,ARHGAP19,AK4,GATA3,PKMYT1,SKA3,LDHB,SCUBE1,UGT3A2,HIST1H3H,IGFBP6,MAGEA11,QSER1,TBC1D16,NGFR,EGR2,AFAP1L2,JUN,EGR3,ABCA6,BDNF,BCL11A,RCC2,ESRRB,PLK1,ABCA9,NR2F1,FZD9,HMGA2,FZD8,CDC6,L1CAM,PAICS,GULP1,KIAA1755,MA…
gene_set_query	393	ZNF100	419.7	ARCHS4 Coexpression,1172;Enrichr Queries,33;GTEx Coexpression,54	GABPB2,LRR1,DSCC1,RTKN2,HJURP,BUB1B,IL1RAP,TMEM97,MKI67,SMC4,SMC2,MTBP,NDST1,RPS6KA5,EME1,PTTG1,NUSAP1,NEK2,OIP5,KNTC1,FBXO5,TMPO,GEN1,ARRDC4,WDHD1,BORA,ZGRF1,SCAF11,VRK1,ESCO2,CDC25C,COX6B2,CDC25A,DEPDC1B,MELK,FANCD2,DNA2,KIF20B,ZNF433,ASF1B,BLM,ZBTB8A,RNASEH2B,CDCA2,ABCB1,PARPBP,CDCA3,CDCA5,INSIG1,CDCA8,NCAPG,HMMR,IQGAP2,SKA3,NCAPH,SKA1,UBE2J1,RAD51AP1,CCNB2,BRIP1,DSN1,ORC6,SCUBE1,ORC1,AP4S1,CL…
gene_set_query	394	CCDC17	421	ARCHS4 Coexpression,226;GTEx Coexpression,616	PIGR,IFITM2,LRRC10B,LRRC74B,TTC29,ABCA13,CASC1,AQP3,ITGAX,HYDIN,CCDC96,ROPN1L,CC2D2A,SLC16A5,APOBEC4,DNAAF1,PIFO,SH2D3C,TTC21A,VSTM2L,WNT9A,UNC13D,ANKFN1,ELF3,SCNN1A,ARMC4,DYDC2,FAM92B,CCDC151,SAXO2,CES1,CFAP99,DNAH3,LILRA6,CFAP61,DNAH7,CAPSL,DNAH5,DNAH6,WDR63,DNAH9,MEFV,AGER,STX11,NWD1,MAATS1,ALOX5,ALDH3B1,ZBBX,METTL7A,A2M,DNAI1,TSPAN1,PAG1,ZBTB7C,CMTM7,DNAH12,MLKL,MUC16,SRD5A2,VWA3B,LILRB3,TBX4…
gene_set_query	395	BHLHE41	421.5	ARCHS4 Coexpression,343;GTEx Coexpression,500	DOCK4,ATP8A1,MS4A7,KLHL32,STMN4,NUCKS1,FMN1,LDLRAD4,GLDN,CXCL16,TUBA1A,RASSF4,RASGEF1C,SLCO2B1,DNER,SIRPA,SOX8,PRKACB,BCAS1,ANKS1B,SFMBT2,IFNGR2,IL18,PLAUR,FAM219A,FRMD4A,MITF,CASD1,KIF6,RHOB,DNM3,MYH2,DAAM2,MYOT,PADI2,SCN4A,MAPRE3,KCTD12,TLN2,ZMYND11,SGK1,KIAA0408,FBP2,JDP2,SLC24A2,BEX4,CLDND1,NFIX,SLC1A3,ITPR2,JAKMIP3,NPAS3,JAKMIP2,C3,ADAM28,GJC2,HLA-DMB,CDH20,SH3TC1,SEC14L5,STAT6,NCAM1,TPPP,CA…
gene_set_query	396	CTCFL	422.4	ARCHS4 Coexpression,755;ENCODE ChIP-seq,74;Enrichr Queries,224;ReMap ChIP-seq,202;GTEx Coexpression,857	ANKLE1,GABPB2,GLDC,DQX1,SPINT2,CLDN1,LACTB,HTR7,CREB3L4,HOXA3,HIST3H2BB,SAMD10,IER3,PKNOX2,CHGB,NUP210,COL23A1,SYTL1,UNC13D,CLDN6,HOXB9,ORAI3,CLDN7,DDIT4,HOXB4,TYRO3,HOXB3,PRKCQ,HOXB8,HOXB7,HOXB6,ATF3,ATF4,HOXB5,ASTN1,ASF1B,TPH2,CDCA3,SHMT2,CDCA5,MEPCE,CDCA8,NCAPG,GATA3,IQGAP2,SKA3,KIAA0040,SKA1,MRPL11,RAD21,PPARGC1A,RREB1,NXNL2,NGFR,JUN,PLK5,GTF2IRD2,SNAI3,FN1,NR2F1,FZD9,ABCA9,ABCA7,PRDX6,RPL3L,…
gene_set_query	397	ZFAT	422.7	ARCHS4 Coexpression,364;Enrichr Queries,866;GTEx Coexpression,38	IL23R,ZMYND8,XYLT1,IKZF2,MKI67,IKZF3,SMC2,PREX1,FBXO5,TMPO,WDHD1,MBNL1,NUP210,ESCO2,ANK3,WDR76,INPP4B,DEPDC1B,ADPRH,DDIT4,ALPK1,ATF3,ASF1B,PIF1,TPH2,CDCA8,NCAPG,IQGAP2,NCAPH,SKA1,KIAA0040,PLAC1,CGA,RREB1,B4GALNT2,NXNL2,APOBEC3C,CDT1,GPR15,APOBEC3H,BCL11A,XRCC2,EAF2,ABCA9,PARVB,PARP14,SMARCA2,EXT1,POLA1,POLA2,GOLGA6L22,ID2,IGFL4,SASS6,FAT3,FEN1,TENM4,CITED2,KRT23,TNFRSF13C,BRCA1,BRCA2,ROBO1,CHAF1A…
gene_set_query	398	TCFL5	423	ARCHS4 Coexpression,349;Enrichr Queries,148;GTEx Coexpression,772	ZMYND8,TNC,LRRC73,BUB1B,NUCKS1,ETS1,SMC4,IPO5,CDC20,NPPC,MT2A,SAMD15,CCND2,TUBB3,STMN1,CCDC96,ENPP2,NUSAP1,ROPN1L,CHAC1,PHLDA1,IER3,SPINK2,PCYT2,SLC6A16,FST,IGFBP3,FBXO15,TTC21A,ZPBP,CDC25A,CDC25B,MELK,HNRNPUL1,MTHFD2,COL4A1,DDIT4,CCDC87,TRIB3,S100A4,KIF20A,ATF5,ATF3,ABCB1,INSIG1,CDCA5,STK39,RHOBTB3,STK31,CCNB2,RAI1,ADGRG1,CCNB1,RACGAP1,IRAK1,GRK4,MFAP3L,TBC1D16,FANCI,CDT1,JUN,EGR2,EGR3,UBE2C,RCC…
gene_set_query	399	ZNF532	424	ARCHS4 Coexpression,205;Enrichr Queries,489;GTEx Coexpression,578	SPARC,IRS1,ZMYND8,TNC,ETS1,SOX2,TMEM145,GJA1,CCND2,DPYSL4,KIF5C,TUBB3,AKT3,PHLDA1,GTF2I,EPHA4,SLC38A1,CXADR,TPM4,TMEM178B,IGFBP3,FRMD4A,ANK3,UNC13D,CLDN6,COL4A1,TBL1XR1,DDIT4,ZFP42,ERP29,PSME1,KCTD12,PHLDB2,KCTD15,KIAA0408,FBN3,NPR2,PDE1A,PLD5,SLC1A3,ILDR2,LPP,CORO1A,KALRN,ZFP36L2,CALD1,MAP2,PDGFC,SERPINH1,RIMKLB,SLC38A2,QSER1,MPDU1,JUN,CBX5,WSCD2,BCL11A,CAV1,FN1,FZD9,NR2F1,L1CAM,DCLK1,POU6F1,GUL…
gene_set_query	400	ARID3B	424.5	ARCHS4 Coexpression,99;GTEx Coexpression,750	GLDC,MAGEB17,NUDT1,BUB1B,NUCKS1,COMT,CXCL16,IPO5,SOX2,GJA1,RINL,CHEK1,TBC1D10C,CAPN2,HIST1H2AG,TNS2,WDHD1,UNC13D,CDC25A,CLDN6,PHOSPHO1,SMO,FANCD2,ZFP42,ADAM9,FKBP9,SNRPA,HIST1H2BC,ASF1B,FBN3,PIF1,C5AR1,ARHGAP19,MEFV,RASAL3,CORO1A,LY9,ORC1,NLRP7,S100A16,QSER1,APOBEC3D,APOBEC3H,TNFRSF9,CAV1,RCC2,FANCA,PBX2,CYBRD1,PARVA,PAICS,GULP1,CD24,NFKBID,ZCCHC3,ZNF532,LGALS3BP,SETD7,LRRK1,SLC2A3,LMNB1,CHAF1A,M…
gene_set_query	401	ATOH7	427	ARCHS4 Coexpression,612;Enrichr Queries,391;GTEx Coexpression,278	RAB3A,ATP8A1,TMEM200A,CPNE4,STMN2,STMN3,ABAT,STMN4,RORB,SLC8A1,CCDC102B,SLC8A2,RPH3A,NPPC,ATCAY,CCND2,TDO2,KIF5C,TUBB3,SH3GL2,KCNH1,EPHA4,IGFBP3,EBF3,MAPK8IP2,HPCAL4,RUNDC3A,ISL1,MOB3B,OLFM1,PCP4,MT1A,RGS9BP,MAP1A,DDIT4,KCTD12,STX1A,ATF3,DLX2,PDE1A,TMEM59L,CEND1,ILDR2,CPLX2,CACNA1E,KALRN,ADAMTS10,CACNA1G,GOLGA7B,GRIN2A,TMEM246,NEUROD4,PGBD5,CDH20,CPAMD8,PLXNA2,RIMKLA,SCN3B,KIAA0319,CPA4,JUN,EGR2,…
gene_set_query	402	ZNF274	427	Literature ChIP-seq,142;ARCHS4 Coexpression,560;ENCODE ChIP-seq,93;Enrichr Queries,759;ReMap ChIP-seq,290;GTEx Coexpression,718	ERRFI1,SPARC,KEAP1,SMC4,IFIT3,IL27RA,NDST1,RINL,ZNF606,HABP4,RCC1,HIST3H2BB,CHAC1,PRKACB,SLC12A8,ANKS1B,TMPO,IER3,CMKLR1,MBNL1,WSB2,CTRB2,HPCAL4,MTHFD2,DDIT3,MAP1A,DDIT4,KCNQ3,UHRF1BP1,TRIB3,TLN2,ATF5,TP53,STX1A,ATF3,KCTD16,ASTN1,ASF1B,GRB7,HIST1H3J,PCDH10,ZNF23,MEFV,SKA3,IQGAP2,LY9,SMIM8,BRIP1,GJC2,MAP2,STC2,INPP5D,RNF217,SERPINH1,HIST1H3H,TSPAN1,PCK2,SMIM10L2B,CDT1,JUN,EGR2,HIST1H4K,GTF2IRD2,SN…
gene_set_query	403	CUX2	427.7	ARCHS4 Coexpression,83;Enrichr Queries,275;GTEx Coexpression,925	RAB3C,ATP8A2,RAB3A,CLSTN2,GLDC,IRS1,STMN2,STMN3,ABAT,RORB,SLC8A2,RGS4,RPH3A,NPPC,CDH4,ATCAY,TDO2,KIF5C,ENPP2,EPHB1,ANKS1B,PPFIA2,EPHA4,TMEM178B,PRKCB,SERPINF2,EBF3,ANK3,MAPK8IP2,HPCAL4,RUNDC3A,MAPK8IP1,OLFM1,COL4A1,MAP1A,ELMO1,CYP2E1,TOX,KIAA0408,CASZ1,NDRG4,TMEM59L,ITPR1,CEND1,CABP1,CPLX2,KALRN,CACNA1G,MAP2,CPAMD8,PLXNA2,CDH23,TPPP,SCN3B,PLXNA4,SLC38A4,SPTBN2,SMIM10L2B,ZBTB18,JUN,EGR2,EGR3,ANKRD…
gene_set_query	404	TAL1	428.2	Literature ChIP-seq,87;ARCHS4 Coexpression,815;ENCODE ChIP-seq,46;Enrichr Queries,805;ReMap ChIP-seq,168;GTEx Coexpression,648	ANKLE1,SMC2,PREX1,FAM122A,GJA1,CREB3L1,STMN1,HOXA3,ROPN1L,PGLYRP1,MBNL1,MBNL2,PRKCB,DNAAF1,UNC13D,WDR76,DEPDC1B,MTAP,DAAM1,DDIT3,DDIT4,ORAI3,HOXB4,PRKCQ,ATF3,MEPCE,GATA3,MEFV,IQGAP2,SLC5A3,KIAA0040,MRPL11,C3,ADAMTS15,GJC2,SERPINH1,ST3GAL6,RREB1,JUN,FUCA2,FN1,ABCA7,NR1D2,CDC6,GP6,PRDX6,SLC16A14,FOSL1,COL1A1,FA2H,MEX3A,SLC6A9,MRVI1,RAD18,ACHE,PHF2,HIST2H2AB,STON2,LRRC32,HIST2H2AC,TRIM8,ADAMTSL1,TME…
gene_set_query	405	IRF8	428.3	Literature ChIP-seq,106;ARCHS4 Coexpression,537;Enrichr Queries,1001;GTEx Coexpression,69	IFITM3,IFITM1,ERCC6L,SLA,GIMAP4,RORB,IFI35,IKZF3,ETS1,IFIT3,IL27RA,IFIT2,CXCL16,EEF1B2,MTBP,RINL,CCND2,PLAU,TUBB3,ARHGDIB,CAPN5,TBC1D10C,TNFRSF8,HIST3H2BB,IER3,CMKLR1,GBP5,SLC38A1,NUP210,PRKCB,SFMBT2,FBXO17,BTC,DDIT4,ADPRH,PSME1,ERP29,ELMO1,S100A4,KCTD12,ATF3,DAPP1,SLCO5A1,CD1D,BAZ2B,RASAL3,CORO1A,LY9,UBE2J1,CD79B,C3,HIST1H3A,GRK5,CD19,INPP5D,ALDH3B1,S100A13,BMF,APOBEC3D,JUN,EGR2,HLA-DRB5,VCAM1,M…
gene_set_query	406	STAT3	428.7	Literature ChIP-seq,10;ARCHS4 Coexpression,1208;ENCODE ChIP-seq,10;Enrichr Queries,918;ReMap ChIP-seq,83;GTEx Coexpression,343	SPINT2,CLDN1,PREX1,HTR7,SAMD15,TDO2,CKMT1B,HIST3H2BB,PRKACB,SAMD10,GBP5,CXADR,UNC5D,HPCAL4,CLDN6,MYL1,DDIT4,CLDN7,ORAI3,PSME1,FAR2,ATF3,ATF4,ABCB1,CDCA5,MEPCE,CDCA7,IL20RB,NCAPG,SLCO5A1,BAZ2B,ADAMTS12,IQGAP3,KIAA0040,NCAPH,C3,KLRK1,ADAMTS18,PDGFC,JUN,FN1,NR2F1,IL31RA,ABCA9,PBX2,ABCA7,BTBD11,GRIN2B,COL1A1,RNF224,FXYD3,PKIA,FAT3,MRVI1,EFCC1,RPLP0,NCAPG2,DIS3L,HIST2H2AB,FRG2C,HIST2H2AC,TUBA1A,CHAF1A…
gene_set_query	407	ZNF667	430	ARCHS4 Coexpression,757;Enrichr Queries,357;GTEx Coexpression,176	ATP8A2,ANKLE1,TUSC3,PRDM5,STMN3,CYP46A1,ETS1,CLU,SLC8A1,ATCAY,CCND2,RPS6KA5,KIF5C,ZNF606,PEG10,CHAC1,ENPP5,CHGB,ARRDC4,CDKL5,DSCAM,KCNH8,FST,IGFBP3,RIIAD1,MTUS1,FBXO15,FRMD4A,CMBL,CASD1,RUNDC3A,HNRNPUL1,DDIT4,SCG5,FAR2,TOX,STX1A,ATF3,ASTN1,BEX4,SHC4,TPH2,PLEKHD1,ZBTB8A,ABCB1,TMEM63C,INSIG1,TMEM59L,ITPR1,MGST1,ZNF23,C3,MAATS1,NEUROD4,STC2,CPAMD8,AP4S1,SCN3B,SCN3A,B4GALNT2,MAP9,ZNF300,NXNL2,CPA4,TC…
gene_set_query	408	SNAI1	430.7	ARCHS4 Coexpression,614;Enrichr Queries,244;GTEx Coexpression,434	IFITM3,ERRFI1,SPARC,TNC,ETS1,DOCK11,FGF6,MT2A,GJA1,CCND2,FAM110D,PLAU,CREB3L1,PHLDA1,IER3,IL15RA,FST,IGFBP3,WNT5A,PRAMEF20,HIC1,ADAM19,MT1A,CCDC80,COL4A1,CRISPLD2,DDIT4,TRIB3,RFPL4AL1,ATF3,KIAA0040,ZFP36L2,C3,RFPL4A,ADAMTS15,CALHM2,GRK5,PRAMEF15,ZNF703,SERPINH1,TRIM49D2,GGT5,JUN,EGR2,CRTAP,IFITM10,EGR3,VCAM1,PLK5,CAV2,UBE2C,GFPT2,CAV1,LIF,FN1,INHBA,BMP6,GADD45G,FOSL1,COL1A1,NFKBIA,NR4A1,MAFB,NR4A…
gene_set_query	409	MXD3	431	ARCHS4 Coexpression,323;Enrichr Queries,11;GTEx Coexpression,959	IFITM2,ANKLE1,LRR1,NUDT1,MKI67,SMC4,SMC2,MILR1,CDC20,MT2A,STMN1,CHEK1,FBXO5,PGLYRP1,GTSE1,TMPO,IER3,WDHD1,ESCO2,UNC13D,DEPDC1B,NEIL3,MTHFD2,DDIT4,KIF20A,ALPK1,KIF20B,PRR11,ATF3,ASF1B,PIF1,CDCA2,PARPBP,CDCA3,CDCA5,CDCA7,CDCA8,NCAPG,MEFV,SKA3,IQGAP3,NCAPH,SKA1,DSN1,RACGAP1,ATP6V1C2,PLK4,CDT1,JUN,EGR2,PLK1,ABCA7,NMI,CDC6,ZWINT,DHFR,FAM111A,TPX2,ANLN,POLA2,ID2,TOP2A,FEN1,NCAPG2,KIF14,BRCA1,KIF11,BRCA…
gene_set_query	410	ZNF560	432.7	ARCHS4 Coexpression,189;Enrichr Queries,198;GTEx Coexpression,911	ERCC6L,ATP8A2,GLDC,DSCC1,TNC,BUB1B,IFIT3,IPO5,SOX2,SAMD15,PTTG1,KIF5C,CHEK1,CCDC96,MEIOB,NEK2,HMCN1,SLC16A9,CHAC1,EPHA4,WDHD1,SPINK2,IQCF3,ACTN2,IGFBP3,TTC21A,UNC5D,COX6B2,LEMD1,ZPBP,CLDN6,OLFM1,TBL1XR1,ZFP42,CCDC87,DNA2,KIF20B,PLPP2,CCDC150,FREM2,DGKI,DSC3,CHODL,FBN2,PMEL,SET,CDCA2,PDE1C,TTYH1,FBLN1,AK4,GATA3,HMMR,NTS,SKA3,NCAPH,OAZ3,STK31,C3,CNN1,LDHB,CCNB2,CCNB1,SCUBE1,ORC1,NLRP7,PRAMEF15,NLRP…
gene_set_query	411	TRERF1	433.7	ARCHS4 Coexpression,738;Enrichr Queries,319;GTEx Coexpression,244	IRS1,ZMYND8,TONSL,XYLT1,MSI2,JADE2,FRY,IKZF2,MKI67,AQP3,ETS1,SLC8A1,PREX1,DOCK11,CCND2,RASSF3,CAPNS2,PLAU,TBC1D10C,HOXA1,PHLDA1,MAP3K5,EPHA4,SLC38A1,PAQR7,MBNL2,LIG1,NUP210,PRKCB,SYTL1,FRMD4A,ANK3,UNC13D,ADAM19,HNRNPUL1,DDIT4,DPEP2,RAB38,PKP3,TOX,DSC2,ATF3,C5AR1,TACSTD2,ITPR1,DAPP1,ITPR3,EFNA5,IQGAP2,RASAL3,EVPL,KALRN,LPP,CORO1A,ZFP36L2,S100A16,INPP5D,S100A14,RREB1,PAG1,ZBTB7C,APOBEC3C,TMEM184A,T…
gene_set_query	412	RUNX1	434.4	Literature ChIP-seq,57;ARCHS4 Coexpression,821;Enrichr Queries,535;ReMap ChIP-seq,213;GTEx Coexpression,546	ERRFI1,SPARC,TRAF3IP2,DQX1,TONSL,STMN2,STMN3,IKZF2,MKI67,AQP3,IFIT3,MT2A,GJA1,RASSF4,CREB3L4,TBC1D10C,HOXA3,PTGDS,IER3,SCN1A,MBNL1,SCAF11,IL1R2,KRT7,ANK3,UNC13D,ZPBP,CLDN6,AZGP1,CCDC80,MYL1,ORAI3,DDIT4,PSME1,CYP2E1,NEIL1,ATF3,ATF4,BEX4,SMIM3,SET,PCDH10,MEPCE,CDCA7,WDR63,CEND1,GATA3,ADAMTS12,IQGAP2,UBE2J1,C3,LDHB,BRIP1,HIST1H3A,INPP5D,RAD21,SERPINH1,HIST1H3B,PATZ1,RREB1,PPARGC1A,SCN3A,PAG1,HIST1H3…
gene_set_query	413	E2F4	434.5	Literature ChIP-seq,3;ARCHS4 Coexpression,1197;ENCODE ChIP-seq,1;Enrichr Queries,681;ReMap ChIP-seq,12;GTEx Coexpression,713	GABPB2,STMN3,TMEM97,SMC4,SMC2,MTBP,CREB3L4,GTSE1,ANKS1B,IER3,CDK5RAP2,WDHD1,MBNL1,NUP210,WDR76,CLDN6,MTAP,DEPDC1B,MTHFD2,DDIT3,DDIT4,CLDN7,PSME1,PRKCQ,PRR11,ATF3,ASF1B,ATF4,CDCA2,SET,ABCB1,CDCA3,SHMT2,CDCA5,MEPCE,CDCA7,CDCA8,NCAPG,SKA3,IQGAP3,NCAPH,SKA1,LDHB,RAD21,S100A13,TOE1,GSDMD,PLK4,JUN,PLK1,PBX2,ABCA7,CDC6,RPL3L,FOSL1,FAM111A,RNF224,TRIP6,SASS6,RAD18,GPR19,ACHE,RARG,ARPC1B,NCAPG2,HIST2H2AB,…
gene_set_query	414	BATF3	435.3	ARCHS4 Coexpression,504;Enrichr Queries,466;GTEx Coexpression,336	IFITM3,IFITM1,TNC,IFI35,IKZF3,ETS1,IFIT3,IFIT2,CXCL16,NPPC,LACTB,MT2A,CCND2,PLAU,DHX58,TNFRSF8,PTGFRN,PHLDA1,IER3,IL15RA,GBP5,SFMBT2,IL1R2,ADAM19,MTHFD2,COL4A1,ADPRH,DDIT4,PSME1,S100A4,NUPR1,ATF3,INSIG1,CORO1A,UBE2J1,C3,NEUROD4,ZBED2,MYH13,KCNN4,APOBEC3D,JUN,EGR2,EGR3,VCAM1,XCR1,MLKL,APOBEC3H,TNFRSF9,EAF2,RAB39A,FN1,FANCA,LIF,CLEC17A,INHBA,NMI,POU2F2,PARP14,NFKB1,PARP12,FOSL1,NFKBIA,NR4A1,MAFB,NR…
gene_set_query	415	KLF9	436.3	ARCHS4 Coexpression,435;Enrichr Queries,588;ReMap ChIP-seq,78;GTEx Coexpression,644	IFITM3,ERRFI1,ANKLE1,SPARC,TONSL,SPINT2,SPATA20,HS6ST1,SOX2,MT2A,GJA1,FAM110D,CREB3L4,EVA1C,TBC1D10C,RCC1,SOX8,TNS2,SAMD10,EPHB3,IER3,MBNL1,MBNL2,ACTN2,SYTL1,EBF2,ENTPD8,P3H3,MAPK8IP3,CLDN6,ARC,CRISPLD2,DAAM2,DDIT4,CLDN7,PSME1,TYRO3,NSMF,KCTD12,TP53,STX1A,ATF3,ATF4,ZBTB8A,SET,CDCA3,HIST1H3J,CFH,SHMT2,CEND1,C3,RNF217,SERPINH1,SNX9,HIST1H3B,GTF2IRD2B,NTSR1,HIST1H3E,TMEM184A,CDT1,JUN,EGR2,ABCA6,BCL1…
gene_set_query	416	ZNF436	438.3	ARCHS4 Coexpression,651;Enrichr Queries,533;GTEx Coexpression,131	ERRFI1,EHF,SPARC,TRAF3IP2,IRS1,ZMYND8,TNC,AQP3,ETS1,CLU,IFIT3,IFIT2,NPPC,GJA1,CYSRT1,SLK,CCND2,CAPNS2,TRIM29,TUBB3,PEG10,STMN1,CAPN2,SLC25A43,HOXA1,PTGFRN,PHLDA1,TP63,EPHB3,WLS,IER3,GTF2I,ARRDC4,EPHA4,MBNL2,IGFBP3,COL4A1,DDIT4,ADAM9,RAB38,PKP3,KCTD12,TLN2,ATF3,DSC3,GRB7,TSHZ2,TACSTD2,ITPR1,IL20RB,SLC1A3,EVPL,KLK8,ADAMTS15,ADGRG1,S100A16,MAP2,KIAA1522,PLXNA2,S100A14,RREB1,SLC38A2,QSER1,FAM83B,PLXN…
gene_set_query	417	MSX2	438.7	ARCHS4 Coexpression,159;Enrichr Queries,92;GTEx Coexpression,1065	PAGE4,SPARC,CLSTN2,IRS1,FRMPD1,TNC,SPINT2,ETS1,CLU,HS6ST3,SOX2,GJA1,CCND2,HEPHL1,KRTAP3-1,PHLDA1,EPHB3,IER3,WLS,EPHA4,TPM2,FST,IGFBP3,WNT5A,KRT7,ISL1,DKK1,CLDN6,CRISPLD2,COL4A1,CD109,DDIT4,S100A3,PKP3,ATF3,FREM2,FBN2,DLX2,CASZ1,RHOBTB3,GATA3,EFNA5,LYPD6,BRIP1,CCNB1,RACGAP1,FLRT3,STC2,ZNF703,KIAA1522,PLXNA2,S100A13,SERPINH1,HOXC4,CGA,HOXC8,AP1M2,FAM83B,HOXC6,CPA4,ATP6V1C2,NGFR,JUN,EGR2,XBP1,EGR3,C…
gene_set_query	418	MEF2A	439.3	Literature ChIP-seq,90;ARCHS4 Coexpression,354;ENCODE ChIP-seq,29;Enrichr Queries,969;ReMap ChIP-seq,169;GTEx Coexpression,1025	ERRFI1,ZMYND8,LRR1,CPNE7,TONSL,STMN2,JMJD1C,LDLRAD4,IKZF2,IKZF3,HS6ST1,IFIT2,FAM122A,RCC1,HMCN1,IER3,CMKLR1,MBNL1,MBNL2,WSB2,ACTN2,PRKCB,SFMBT2,MTUS1,P3H2,ANK3,UNC5D,DAAM1,MTHFD2,CRISPLD2,CD109,ADPRH,DDIT4,PADI2,KCTD12,TLN2,ALPK2,ALPK1,ATF3,ANAPC16,HIST1H3J,STC1,KALRN,ZBTB2,UBE2J1,MRPL11,BRIP1,HIST1H3A,PGBD5,HIST1H3H,KCNN3,STXBP6,KCNN4,HIST1H3B,RREB1,TSPAN1,PPARGC1A,HIST1H3E,CDT1,JUN,GPR15,HIST1H…
gene_set_query	419	TEAD3	439.3	ARCHS4 Coexpression,438;Enrichr Queries,586;GTEx Coexpression,294	IFITM3,ERRFI1,SPARC,IRS1,TNC,ETS1,CLU,NDST1,GJA1,EFEMP2,CCND2,RASSF3,EVA1C,CREB3L1,SCMH1,HOXA3,CAPN2,PTGFRN,LZTS2,PHLDA1,TNS2,EPHB3,IER3,MSX2,TPM4,TPM2,IGFBP3,DAPK3,P3H3,BTC,DAAM1,COL4A1,DDIT4,HOXB4,ELMO1,HOXB3,PKP3,PHLDB2,KCTD15,ATF3,ATF4,FBLN1,ADAMTS12,LPP,ZFP36L2,CNN1,CALD1,STC2,RNF217,KIAA1522,SERPINH1,SNX9,FAM83D,JUN,EGR2,TNFSF12,CAV1,FN1,FANCA,FZD9,PYCR1,PARVA,GADD45G,FOSL1,COL1A1,EXT1,NR4A…
gene_set_query	420	HES2	440.7	ARCHS4 Coexpression,1124;Enrichr Queries,102;GTEx Coexpression,96	ERRFI1,EHF,GABPB2,HR,AQP3,CLU,NPPC,MT2A,CYSRT1,CCND2,RPS6KA5,CAPNS2,TRIM29,PLAU,TUBB3,SLC25A43,TP63,EPHB3,IER3,S100A2,MSX2,FST,IGFBP3,SYTL1,KRT7,DKK1,CLDN4,CRISPLD2,MALL,DDIT4,RAB38,PKP3,NUPR1,DSC2,ATF3,DSC3,COL17A1,GRB7,PLEKHD1,CASZ1,ZBTB8A,TACSTD2,IL20RB,GATA3,EVPL,KLK8,KLK7,ADGRG1,S100A16,STC2,PLXNA2,AP4S1,S100A14,IGFBP6,KCNN4,RREB1,TSPAN1,FAM83B,ZBTB7C,CPA4,TMEM184A,NGFR,JUN,EGR2,BCL11A,GTF2I…
gene_set_query	421	GLIS2	441	ARCHS4 Coexpression,396;Enrichr Queries,666;GTEx Coexpression,261	ERRFI1,SPARC,IRS1,PRDM5,TNC,TXNDC15,ETS1,NDST1,EFEMP2,GJA1,PLAU,CREB3L1,SCMH1,HMCN1,LZTS2,PHLDA1,TNS2,CMKLR1,IER3,SCARA3,IGFBP3,DAPK3,P3H3,HIC1,CCDC80,HNRNPUL1,CRISPLD2,COL4A1,DDIT4,FKBP9,PHLDB2,ATF3,NPR2,ADAMTS10,ZFP36L2,RAI1,ADGRG1,GRK5,CALD1,PDGFC,KIAA1522,SERPINH1,CRTAP,JUN,EGR2,TNFSF12,CAV1,GFPT2,FN1,FANCA,PARVA,INHBA,GULP1,EXT1,COL1A1,NR4A1,BMP1,MAFB,COL5A1,ID2,BHLHE40,BCL3,TRIP6,CNTN1,ITGB…
gene_set_query	422	SP140	441	ARCHS4 Coexpression,139;Enrichr Queries,961;GTEx Coexpression,223	IFITM3,IFITM1,SLA,GIMAP4,IFI35,IKZF3,ETS1,IFIT3,IL27RA,IFIT2,PREX1,MT2A,RINL,RASSF3,ARHGDIB,DHX58,TBC1D10C,CD96,IL15RA,GBP5,MBNL1,NUP210,PRKCB,ADAM19,PSME1,DPEP2,ATF3,CFH,DAPP1,RASAL3,DDX60,CORO1A,LY9,KIAA0040,CD79B,C3,CD19,INPP5D,APOBEC3C,APOBEC3D,GPR15,MLKL,APOBEC3H,TNFRSF9,EAF2,CLEC17A,ABCA7,NMI,POU2F2,PARP14,PARP12,NFKBIA,BCL3,HLA-DRA,SP140L,NFKBID,LGALS3BP,SH3KBP1,DOCK8,TNFRSF13C,LMNB1,SPN,C…
gene_set_query	423	HOXD3	441.7	ARCHS4 Coexpression,167;Enrichr Queries,531;GTEx Coexpression,627	CLSTN2,TMEM200A,IRS1,PRDM5,ETS1,SOX2,NPPC,EFEMP2,CCND2,DPYSL4,TUBB3,HOXA3,HOXA1,LZTS2,TNS2,PKNOX2,GTF2I,SCARA3,MSX2,IGFBP3,MYH15,FBXO17,WNT5A,EBF2,EBF3,ISL1,HIC1,EEF1A1,ARC,HOXB9,COL4A1,HOXB4,HOXB3,TLN2,HOXB8,HOXB7,HOXB6,ATF3,HOXB5,FBN2,ZBTB8A,DLX2,CASZ1,NPR2,TSHZ2,CHAT,GATA3,ADAMTS15,RAI1,CALHM2,STC2,PDGFC,ZNF703,PLXNA2,HOXC4,SNX9,HOXC8,SCN3A,ZNF300,NXNL2,PLXNA4,HOXC6,CPA4,TBC1D16,NGFR,CRTAP,EGR…
gene_set_query	424	ZBED3	441.7	ARCHS4 Coexpression,917;Enrichr Queries,88;GTEx Coexpression,320	ERRFI1,ALDH1L1,MSI2,MKI67,ETS1,IFIT3,IFIT2,DOCK11,FADS2,CCND2,FAM110D,RASSF4,STMN1,ENPP1,CHAC1,PHLDA1,TNS2,IER3,GTF2I,EPHA4,SLC38A1,IGFBP3,MTUS1,GOLGA8M,EBF3,CDC25B,GPATCH11,HNRNPUL1,COL4A1,MTHFD2,DDIT4,CMPK1,HOXB3,TRIB3,TLN2,NUPR1,ATF3,KCTD15,FAIM,ZBTB8A,NPR3,MGST1,CDCA7,LPP,ZFP36L2,ADAMTS15,RAI1,CCNB1,RACGAP1,STC2,ADGRG6,SERPINH1,SLC38A2,PLXNA4,TBC1D16,PCK2,HOXC6,GGT5,JUN,EGR2,CRTAP,CAV2,BCL11A…
gene_set_query	425	TBP	442.2	Literature ChIP-seq,136;ARCHS4 Coexpression,1081;ENCODE ChIP-seq,66;ReMap ChIP-seq,56;GTEx Coexpression,872	ANKLE1,DQX1,NDST1,CREB3L4,ROPN1L,HOXA1,PRKACB,GTSE1,SAMD10,IER3,CCBE1,CXADR,SYTL1,HPCAL4,UNC13D,CLDN6,CLDN4,RBP5,DDIT3,ORAI3,DDIT4,CLDN7,PSME1,PRR16,PADI2,ATF5,FREM2,ATF4,CDCA2,SET,CDCA3,CDCA5,MEPCE,SKA1,MRPL11,SLC5A5,C3,PRDX3,LDHB,S100A16,S100A13,SERPINH1,S100A14,PRR22,ZBTB7C,PLK5,NR2F1,PBX2,ABCA7,RPL3L,FOSL1,RNF224,MEX3A,TRIP6,SASS6,GPR19,LAD1,ACHE,RARG,RPLP0,NCAPG2,HIST2H2AB,SMG9,LRRC32,HIST2H…
gene_set_query	426	MEF2B	443	ARCHS4 Coexpression,528;Enrichr Queries,278;ReMap ChIP-seq,287;GTEx Coexpression,679	IFITM1,ANKLE1,XYLT1,MKI67,IKZF3,IL27RA,RINL,SAMD15,CREB3L1,TBC1D10C,CHAC1,IER3,MBNL1,NUP210,PRKCB,SLC6A16,SYTL1,KRT7,UNC13D,WDR76,MTHFD2,DDIT3,DDIT4,SUCLG2,TRIB3,ALPK2,ALPK1,ATF5,ATF3,ASF1B,ATF4,GRB7,ABCB1,HIST1H3J,SHMT2,KIAA0040,UBE2J1,CD79B,C3,INPP5D,CD19,STC2,SERPINH1,KCNN3,RIMKLB,PAG1,APOBEC3D,XBP1,JUN,EGR2,EGR3,GPR15,APOBEC3H,BCL11A,SNAI3,PLK1,FN1,FZD9,PYCR1,ABCA7,NMI,FOSL1,COL1A1,SLC6A9,ID2…
gene_set_query	427	MEIS1	443.2	Literature ChIP-seq,17;ARCHS4 Coexpression,1104;Enrichr Queries,307;ReMap ChIP-seq,207;GTEx Coexpression,581	ABAT,SLC4A4,CLDN1,MILR1,PREX1,GJA1,CREB3L4,HOXA3,WLS,CCBE1,WDHD1,MBNL1,MBNL2,NUP210,ISL1,DKK1,MTAP,DEPDC1B,DAAM1,DDIT4,ARMC4,HOXB4,HOXB3,FAR2,CYP2E1,HOXB8,HOXB6,ATF3,FREM2,ATF4,HOXB5,PIF1,ENPEP,CFH,GATA3,BAZ2B,MEFV,OAZ3,FLRT3,PDGFC,JUN,ABCA5,ABCA6,FN1,NR2F1,IL31RA,GP6,COL1A1,FERMT1,TCN2,SLC6A9,ADI1,PKIA,SNAI2,MRVI1,EFCC1,GPR19,PHF2,MYOM1,STON2,ZNF280D,TUBA1A,HEY1,CASP10,B3GALT1,TIMP3,RNF152,TEAD2…
gene_set_query	428	GSC	443.3	ARCHS4 Coexpression,608;Enrichr Queries,595;GTEx Coexpression,127	MAGEB17,COMP,SOX2,DOCK11,NPPC,FGF6,TCL1B,FAM110D,FBXO5,TNS2,MSX2,FST,IGFBP3,WNT5A,P3H2,EBF2,DIO3,EBF3,ISL1,DKK1,HIC1,DKK4,RBP7,INPP4B,ABCA10,HOXB9,SMO,KCTD12,FKBP9,ATF3,FBN2,DLX2,TSHZ2,RHOBTB3,STC1,MGST2,GATA3,ADAMTS12,EFNA5,ADAMTS15,NLRP8,CCNB1,CALHM2,NLRP4,S100A13,HOXC4,SNX9,HIST1H3H,MAGEA11,HOXC6,GGT5,JUN,EGR2,EGR3,CAV2,ABCA6,BDNF,UBE2C,CAV1,ABCA9,NR2F1,FZD9,CYBRD1,ARHGAP29,FZD8,ESR1,BMP6,GDF9…
gene_set_query	429	MYF5	443.7	ARCHS4 Coexpression,98;Enrichr Queries,336;GTEx Coexpression,897	TNC,KEAP1,MKI67,IFIT3,CCDC102B,SOX2,NPPC,MT2A,MACROD1,ENPP1,PTGFRN,IER3,SEMA6C,CCBE1,MSX2,ACTN2,FST,IGFBP3,WNT5A,EBF2,ISL1,DKK1,ADAM19,MELK,MYL1,RGS9BP,CD109,PRR16,ADAM9,PRKCQ,FKBP9,ATF3,MT1E,CFAP61,SMIM3,ABCB1,PDE1C,ARHGAP18,GATA3,GLIS1,SKA1,PKHD1,ITPRIPL2,TSPAN8,S100A16,STC2,CPAMD8,RNF217,PDGFC,S100A13,HOXC4,CACNA1S,HOXC8,SLC38A2,CPA4,JUN,EGR2,EGR3,BDNF,CAV2,CAV1,NR2F1,FZD9,FN1,MAFA,ESR1,RPL3L,…
gene_set_query	430	ZIK1	445	ARCHS4 Coexpression,436;Enrichr Queries,36;GTEx Coexpression,863	SPARC,TNC,BUB1B,TMEM97,MKI67,IFIT3,SLC8A2,NR3C2,SMC2,IFIT2,CDC20,MTBP,TMEM145,GJA1,CCND2,ZNF606,KIF5C,PEG10,STMN1,CHEK1,CAPN2,KNTC1,FBXO5,WDHD1,EPHA4,SLC38A1,CXADR,ZGRF1,FST,IGFBP3,VRK1,CDC25A,OLFM1,MELK,DDIT4,ZFP42,DNA2,KIF20A,TOX,PHLDB2,ATF3,BEX4,BLM,ABCB1,SET,CDCA5,CDCA7,MGST1,ITPR3,ADRB2,SKA3,CCNB2,LDHB,CCNB1,PCBP3,IRAK1,ECT2,MAP2K6,CPA4,ZBTB18,PLK4,CDT1,JUN,EGR2,STIL,CBX5,WSCD2,UBE2C,BCL11A,…
gene_set_query	431	HOXA6	445	ARCHS4 Coexpression,550;Enrichr Queries,480;GTEx Coexpression,305	ATF1,ERRFI1,TMEM200A,DQX1,HFE,ABAT,MSI2,COMT,ETS1,FADS2,NPPC,PLAU,ARHGDIB,HOXA3,RCC1,HOXA1,PKNOX2,CCBE1,MBNL1,SPINK2,MSX2,IGFBP3,WNT5A,EBF2,EBF3,GOLGA8M,HIC1,MTAP,HOXB9,CD109,DDIT4,PRR16,ELMO1,HOXB4,SUCLG2,HOXB3,FKBP9,HOXB8,HOXB7,HOXB6,ATF3,SNRPA,HOXB5,BEX4,DLX2,CASZ1,NPR3,CDCA7,GATA3,ZFP36L2,ITPRIPL2,ADGRG1,DPP7,TSPAN8,ZNF703,HOXC4,ZBED1,SOCS6,SLC38A2,HOXC8,HOXC6,CPA4,CDT1,CRTAP,JUN,EGR2,ATP8B4,…
gene_set_query	432	POU2AF1	446	ARCHS4 Coexpression,852;GTEx Coexpression,40	IL23R,RASEF,IKZF2,MKI67,IKZF3,EME1,NUSAP1,TNFRSF8,MS4A14,KNTC1,FBXO5,BORCS8,TMPO,WDHD1,BORA,NUP210,ZGRF1,GOLGA8K,GOLGA6L2,VRK1,ESCO2,WDR76,DEPDC1B,GOLGA8G,FANCD2,GOLGA8F,DNA2,NUPR1,TBC1D28,ALPK1,PIF1,NCAPG,SKA1,UBE2J1,CD79B,RAD51AP1,ORC6,ORC1,CD19,PPIAL4G,APOBEC3D,CDT1,STIL,GPR15,APOBEC3H,XRCC2,EAF2,CLEC17A,POU2F2,ZWINT,GOLGA6A,MEX3B,GOLGA6C,GOLGA6L22,PLCXD3,GOLGA6B,GOLGA6D,SASS6,HLA-DRA,FEN1,SH3…
gene_set_query	433	HOXB3	446	ARCHS4 Coexpression,744;Enrichr Queries,111;GTEx Coexpression,483	SPARC,TNC,ETS1,GJA1,EFEMP2,CCND2,RASSF3,PLAU,SCMH1,HOXA3,HOXA1,PTGFRN,LZTS2,PHLDA1,TNS2,IER3,GTF2I,EPHA4,FST,IGFBP3,WNT5A,EBF2,FRMD4A,EBF3,DKK1,HIC1,BTC,ADAM19,CCDC80,HOXB9,HNRNPUL1,CRISPLD2,COL4A1,DDIT4,HOXB4,HOXB8,HOXB7,HOXB6,ATF3,ATF4,HOXB5,FBN2,GATA3,LPP,CNN1,ADAMTS15,RAI1,CALD1,CNTNAP3B,STC2,ZNF703,HOXC4,FAM83D,HOXC8,CPA4,HOXC6,CRTAP,JUN,EGR2,EGR3,BCL11A,TNFSF12,FN1,NR2F1,FANCA,FZD9,HMGA2,PB…
gene_set_query	434	ZNF714	447.3	ARCHS4 Coexpression,1277;Enrichr Queries,21;GTEx Coexpression,44	GABPB2,TONSL,TMEM97,IKZF2,MKI67,SMC4,SMC2,MTBP,STMN1,CHEK1,FBXO5,SAMD10,TMPO,ARRDC4,WDHD1,CXADR,ESCO2,NEIL3,DEPDC1B,ZSCAN23,DNA2,KIF20B,PRR11,RHNO1,ASF1B,ZBTB8A,CDCA2,ABCB1,PARPBP,CDCA3,CDCA5,CDCA7,NCAPG,CDCA8,BAZ2B,SKA3,SKA1,NCAPH,PLK4,CDT1,DDIAS,GTF2IRD2,XRCC2,PLK1,FZD9,PBX2,CDC6,PAICS,DCLK1,ZWINT,DHFR,POLA1,TPX2,ANLN,MEX3A,SASS6,FAT2,RAD18,TP73,TOP2A,FEN1,NCAPG2,KIF14,KIF11,BRCA1,BRCA2,KIF15,C…
gene_set_query	435	HHEX	447.8	ARCHS4 Coexpression,469;Enrichr Queries,404;ReMap ChIP-seq,165;GTEx Coexpression,753	IFITM3,ERRFI1,IFITM1,SPARC,IFITM2,ZMYND8,STMN3,SPINT2,MKI67,HS6ST1,CLDN1,IFIT3,IFIT2,LACTB,MT2A,RASSF4,PEG10,GNAT1,SLC12A8,SCN1A,CHGB,IER3,CXADR,PRKCB,COL23A1,SERPINF2,MTUS1,MAPK8IP2,UNC13D,FNDC1,CLDN7,DDIT4,ORAI3,MT1F,TRIB3,ZNF710,KCTD12,FREM2,ATF3,GRB7,TPH2,MGST1,MGST2,IQGAP2,MRPL11,C3,HIST1H3A,TSPAN8,INPP5D,ZBED2,PATZ1,PCK1,A2M,HIST1H3B,ARSB,PCK2,GSDMD,AFAP1L2,XBP1,JUN,EGR2,FN1,EAF2,PBX2,ABCA7…
gene_set_query	436	HOXC5	448.3	ARCHS4 Coexpression,367;Enrichr Queries,201;GTEx Coexpression,777	TNC,COMT,ETS1,SOX2,CDC20,NPPC,CREB3L1,HOXA3,RCC1,HOXA1,LZTS2,PHLDA1,PKNOX2,EPHB3,EPHA4,MBNL1,MSX2,FST,IGFBP3,WNT5A,EBF2,EBF3,DKK1,HIC1,MTAP,HOXB9,HNRNPUL1,DDIT4,PRR16,HOXB4,HOXB3,FKBP9,HOXB8,HOXB7,ATF3,HOXB6,SNRPA,HOXB5,ZBTB8A,DLX2,TROAP,GATA3,ADAMTS12,EFNA5,PKMYT1,IQGAP3,MRPL11,ITPRIPL2,CNN1,RAI1,CALHM2,IRAK1,STC2,ZNF703,HOXC4,SNX9,HOXC8,HOXC6,CPA4,NGFR,CRTAP,JUN,EGR2,EGR3,CAV1,ALYREF,NR2F1,FANC…
gene_set_query	437	JUNB	448.5	ARCHS4 Coexpression,497;Enrichr Queries,436;ReMap ChIP-seq,92;GTEx Coexpression,769	IFITM3,ERRFI1,EHF,IFITM1,GABPB2,IFITM2,SPARC,DQX1,ZMYND8,IFIT3,PREX1,MT2A,CREB3L4,EVA1C,LIPH,CREB3L1,TBC1D10C,HIST3H2BB,IER3,PRKCB,TANGO2,RIIAD1,SYTL1,CMBL,UNC13D,CLDN6,DDIT3,DDIT4,HOXB4,ATF5,ATF3,STX1A,ATF4,HIST1H3J,LY9,C3,HIST1H3A,ERI1,INPP5D,RNF217,ZBED1,HIST1H3H,KCNN4,HIST1H3B,HIST1H3E,GSDMD,CDT1,JUN,EGR2,EGR3,GPR15,HIST1H4K,FN1,LIF,ABCA7,PAICS,RPL3L,GADD45G,FOSL1,COL1A1,HIST1H4A,MEX3A,HIST1H…
gene_set_query	438	NFATC4	449.3	ARCHS4 Coexpression,125;Enrichr Queries,621;GTEx Coexpression,602	IFITM1,GABPB2,SPARC,PRDM5,TNC,ETS1,CLU,SOX2,NDST1,EFEMP2,GJA1,CCND2,CREB3L1,AKT3,SCMH1,ENPP2,LZTS2,TNS2,EPHB3,IER3,EPHA4,SCARA3,TPM4,FST,IGFBP3,TPM2,WNT5A,DAPK3,LMTK2,P3H3,HIC1,EEF1A1,CCDC80,SMO,COL4A1,DDIT4,TRIB3,S100A4,FKBP9,NPR2,TSHZ2,FBLN1,ADAMTS12,CALHM2,CALD1,STC2,RNF217,SERPINH1,BMF,ZNF300,CRTAP,JUN,FN1,NR2F1,FANCA,CYBRD1,HMGA2,FZD8,PARVA,COL1A1,EXT1,NR4A1,BMP1,COL5A1,BAMBI,ID2,TRIP6,BHLHE…
gene_set_query	439	PDX1	449.8	Literature ChIP-seq,141;ARCHS4 Coexpression,191;Enrichr Queries,927;ReMap ChIP-seq,186;GTEx Coexpression,804	ERRFI1,EHF,GABPB2,TRAF3IP2,TMEM200A,ZMYND8,TMEM97,SPINT2,SLC4A4,AQP3,CLDN1,SOX2,RINL,CREB3L4,LIPH,RESP18,DHX58,DPF3,HOXA1,SAMD13,WLS,TMPO,CHGB,MBNL2,NUP210,CTRB2,DAPK3,MTUS1,MTUS2,EBF2,ISL1,DEPDC1B,RNF128,ORAI3,KCTD14,ZNF710,KIF20A,NEIL1,STX1A,ATF3,KCTD16,HOXB5,ASF1B,ATF4,CASZ1,TMEM63C,TSHZ2,C2CD4A,MGST2,GATA3,PKHD1,LDHB,GRIN2A,HIST1H3A,STC2,SEC14L5,ZNF703,HOXC4,PCK1,HIST1H3B,HOXC8,HIST1H3E,XBP1,…
gene_set_query	440	FOXF2	450.3	ARCHS4 Coexpression,864;Enrichr Queries,178;GTEx Coexpression,309	SPARC,MAGEB17,TNC,TONSL,ETS1,SOX2,GJA1,EFEMP2,RPS6KA5,CCND2,PLAU,SCMH1,HOXA3,ENPP2,PTGFRN,LZTS2,PHLDA1,WLS,IER3,MSX2,FST,IGFBP3,DAPK3,WNT5A,EBF2,EBF3,P3H3,DKK1,HIC1,CDC25A,BTC,CCDC80,CRISPLD2,COL4A1,DDIT4,HOXB4,HOXB3,TOX,ATF3,ATF4,FBN2,DLX2,CFH,STC1,FBLN1,GATA3,PKMYT1,LPP,CNN1,SCUBE1,IRAK1,CALD1,CNTNAP3B,STC2,ADAMTS18,ZNF703,SERPINH1,IGFBP6,FAM83D,ARSB,CPA4,CDT1,JUN,EGR2,VCAM1,BDNF,TNFSF12,CAV1,F…
gene_set_query	441	LHX9	453	ARCHS4 Coexpression,360;Enrichr Queries,343;GTEx Coexpression,656	GABPB2,CLSTN2,PRDM5,TNC,STMN2,STMN4,HS6ST2,GALNT10,RGS4,SOX2,NPPC,GJA1,CCND2,ATCAY,DPYSL4,KIF5C,TUBB3,STMN1,ENPP2,HMCN1,EPHB1,EPHA4,CXADR,MSX2,FST,IGFBP3,FBXO17,WNT5A,DIO3,EBF2,EBF3,ISL1,MOB3B,LEMD1,PCDHA10,EEF1A1,ABCA10,DAAM1,ATF3,KIAA0408,FBN2,BEX4,DLX2,CFH,PCDH10,TSHZ2,GATA3,BAZ2B,EFNA5,CACNA1E,KALRN,MAP2,TMEM249,TCTEX1D2,CDH23,PLXNA2,ZNF300,NXNL2,CPA4,JUN,EGR2,EGR3,VCAM1,BDNF,BCL11A,FN1,NR2F1…
gene_set_query	442	BATF	453.2	ARCHS4 Coexpression,365;ENCODE ChIP-seq,54;Enrichr Queries,1059;ReMap ChIP-seq,174;GTEx Coexpression,614	IFITM3,EHF,IFITM1,DQX1,IL23R,IFI35,IKZF3,AQP3,IFIT3,IL27RA,IFIT2,MILR1,MT2A,RINL,RASSF3,RASSF4,DHX58,TBC1D10C,HOXA1,FBXO5,TP63,SAMD10,CMKLR1,IER3,GBP5,IL15RA,MBNL1,STARD5,PRKCB,IL1R2,SFMBT2,UNC13D,UTS2B,CCDC80,MTHFD2,DDIT4,ADPRH,PSME1,ALPK2,ATF5,ALPK1,KIF20B,HIST2H3D,ATF3,CD101,HIST1H3J,CDCA5,WDR63,GATA3,IQGAP2,LY9,SKA1,UBE2J1,C3,HIST1H3A,INPP5D,ZBED2,HIST1H3H,KCNN3,KCNN4,HIST1H3B,GTF2IRD2B,HIST1…
gene_set_query	443	MAFB	453.3	ARCHS4 Coexpression,713;Enrichr Queries,617;ReMap ChIP-seq,285;GTEx Coexpression,198	ATF1,IFITM3,ERRFI1,IFITM1,SPARC,TMEM200A,CLDN1,HS6ST1,IFIT3,IFIT2,AADACL2,LACTB,MT2A,RINL,CAPNS2,TRIM29,RASSF4,DHX58,PTGFRN,TP63,EPHB3,CHGB,IER3,CMKLR1,ARRDC4,STARD5,DAPK3,CMBL,CRISPLD2,DDIT4,PSME1,KCTD12,TP53,ATF3,STX1A,FLG,CASZ1,HIST1H3J,CFH,CDCA5,IL20RB,C2CD4A,GATA3,EVPL,KLK8,KLK7,XKRX,C3,HIST1H3A,MAP2,SEC14L5,HIST1H3B,ATP6V1C2,PCK2,HIST1H3E,TMEM86A,JUN,XBP1,EGR2,XCR1,EGR3,RCC2,FN1,NR1D2,PARP1…
gene_set_query	444	HOXA13	454.7	ARCHS4 Coexpression,385;Enrichr Queries,259;GTEx Coexpression,720	PAGE4,ERRFI1,TNC,IPO5,SOX2,NPPC,CCND2,CREB3L4,PLAU,CAPN5,HOXA3,RCC1,HOXA1,PTGFRN,HIST1H2AB,MSX2,HIST1H2AH,IGFBP3,WNT5A,EBF2,MITF,EBF3,ISL1,DKK1,CDC25A,HOXB9,HIST2H3A,HNRNPUL1,CLDN7,DDIT4,HOXB3,KCTD12,HOXB8,HIST2H3D,STEAP2,HOXB7,HIST2H3C,HOXB6,ATF3,HIST1H2BD,HOXB5,FBN2,DLX2,CHRNA2,KLK4,ITPR3,GATA3,IQGAP3,GLIS1,ITPRIPL2,CNN1,TSPAN8,IRAK1,ZNF703,HOXC4,HIST1H3B,B4GALNT2,TSPAN1,HOXC8,NTSR1,CPA4,HOXC6,…
gene_set_query	445	TEF	455	ARCHS4 Coexpression,302;Enrichr Queries,881;GTEx Coexpression,182	IFITM3,ERRFI1,SPARC,RAB3A,STMN3,CLU,SLC8A2,RPH3A,NPPC,MT2A,CCND2,ENPP2,PHLDA1,SH3GL2,TNS2,CALN1,IER3,IGFBP3,USP2,MAPK8IP2,MAPK8IP3,HPCAL4,RUNDC3A,MAPK8IP1,ACAP3,OLFM1,DAAM2,DDIT4,MAP1A,TLN2,ATF3,NDRG4,INSIG1,TMEM59L,ITPR1,CEND1,CPLX2,ZFP36L2,GOLGA7B,C3,PGBD5,TSPAN7,TPPP,KIAA0319,SPTBN2,ZBTB18,JUN,EGR2,MAGEE1,WSCD2,PDE2A,FN1,FANCA,NR1D2,L1CAM,SMARCA2,POU6F1,GADD45G,COL1A1,NFKBIA,NR4A1,MAFB,ID2,BHL…
gene_set_query	446	CTCF	455	Literature ChIP-seq,112;ARCHS4 Coexpression,10;ENCODE ChIP-seq,12;Enrichr Queries,1148;ReMap ChIP-seq,179;GTEx Coexpression,1269	ATF1,ANKLE1,SMC4,CLDN1,SMC2,HTR7,HOXA3,HIST3H2BB,GNAT1,SAMD10,PKNOX2,WDHD1,CCBE1,MBNL1,NUP210,COL23A1,SYTL1,DKK1,UNC13D,CLDN6,DEPDC1B,HOXB9,ORAI3,HOXB4,HOXB3,HOXB8,HOXB6,ATF4,HOXB5,ASF1B,TPH2,SET,CDCA2,CDCA3,SHMT2,TTYH1,CDCA5,MEPCE,CDCA8,NCAPG,IQGAP2,SKA3,NCAPH,MRPL11,GJC2,FLRT3,RAD21,SERPINH1,HOXC4,HOXC8,HOXC6,PLK4,NGFR,JUN,AFAP1L2,PLK1,PBX2,CDC6,FAM136A,GRIN2B,RPL3L,SLC16A14,TMEM198,FOSL1,COL1A…
gene_set_query	447	GATA4	455	Literature ChIP-seq,59;ARCHS4 Coexpression,596;Enrichr Queries,419;ReMap ChIP-seq,46;GTEx Coexpression,1155	EHF,SPINT2,TMEM97,CLDN1,GJA1,CREB3L3,CREB3L4,CREB3L1,LIPH,GNAT1,MBNL1,CXADR,MBNL2,WSB2,SERPINF2,ISL1,DKK1,UNC13D,CLDN6,CLDN4,DDIT4,CLDN7,ORAI3,PSME1,TYRO3,HOXB3,PADI2,FAR2,HOXB6,ATF3,HOXB5,ASF1B,ENPEP,ANAPC16,CDCA3,CFI,GATA3,IQGAP2,LDHB,S100A16,FLRT3,PDGFC,HOXC4,PLAC1,S100A14,PPARGC1A,GTF2IRD2B,JUN,FN1,NR2F1,FZD9,CDC6,PRDX6,FOSL1,COL1A1,FERMT1,RNF224,ADI1,PAH,SNAI1,NOSTRIN,RAD18,MYOM1,PIGR,LAD1,T…
gene_set_query	448	HOXB8	455.3	ARCHS4 Coexpression,680;Enrichr Queries,127;GTEx Coexpression,559	ERRFI1,IRS1,KLHL32,TNC,STMN4,ETS1,HS6ST1,SOX2,NPPC,CCND2,PLAU,ENPP2,HOXA3,HOXA1,CPNE2,LZTS2,PHLDA1,EPHB3,IER3,ARRDC4,MSX2,FST,IGFBP3,WNT5A,EBF2,EBF3,ISL1,DKK1,MOB3B,HIC1,HOXB9,HNRNPUL1,COL4A1,DDIT4,HOXB4,PADI2,HOXB3,NSMF,HOXB7,HOXB6,ATF3,SNRPA,HOXB5,DLX2,ITPR3,GATA3,KLK6,RAI1,GJC2,SCIN,IRAK1,STC2,SEC14L5,PDGFC,ZNF703,HOXC4,IGFBP6,HOXC8,NTSR1,CPA4,HOXC6,NGFR,JUN,EGR2,EGR3,BDNF,BCL11A,CAV1,ALYREF,F…
gene_set_query	449	SIM1	455.7	ARCHS4 Coexpression,456;Enrichr Queries,392;GTEx Coexpression,519	TMEM200A,TUSC3,SLC4A4,SLC8A1,HS6ST3,RGS4,NPPC,FAM174B,ENPP2,ENPP5,CHGB,CCBE1,EPHA4,MSX2,TMEM178B,SFMBT2,IGFBP3,WNT5A,USP2,EBF2,MITF,EBF3,UNC5D,ANK3,DKK1,ISL1,ABCA10,CCDC80,CD109,PRR16,SCG5,ADAM9,FKBP9,FBN2,DLX2,CASZ1,STEAP1B,PDE1C,PCDH10,NPR3,C2CD4A,CACNA1D,GATA3,ADAMTS12,EFNA5,LPP,NPAS3,ITPRIPL2,SCIN,PLXNA2,HOXC4,CACNA1S,HOXC8,PPARGC1A,TBC1D16,HOXC6,CPA4,SLC38A4,EGR2,ABCA5,BDNF,FN1,NR2F1,FZD9,HM…
gene_set_query	450	NKX23	456	ARCHS4 Coexpression,717;GTEx Coexpression,195	NRP2,MS4A7,COMT,DNPH1,SPN,HEPH,RASSF3,SCN11A,UBE2Q2,SCN9A,STAB1,ARHGDIB,TSPO,MADCAM1,ME3,CD37,PTGFRN,NKX3-2,ARRDC4,FCRL1,FCRL2,MYOCD,RMI2,SPINK2,SLC6A19,MYO7B,P3H2,ABHD14B,HTR3A,NME4,TMEM173,TAPBP,SERPINB6,BTC,ADAM19,VAMP8,QTRT1,ITGAD,FNDC1,BANK1,ORAI3,HOXB4,ELMO1,HOXB3,TOX,HOXB6,EMID1,ATF4,HOXB5,GUCY2C,ENPEP,SEMA3C,SEMA3A,CD5L,NPR3,CCM2L,PRICKLE2,IQGAP2,FAM129C,TSPAN32,ZFP36L2,CNN1,P2RY6,DPP7,HL…
gene_set_query	451	ZEB2	456	ARCHS4 Coexpression,480;Enrichr Queries,367;ReMap ChIP-seq,96;GTEx Coexpression,881	IFITM3,GABPB2,SPARC,DQX1,ZMYND8,XYLT1,JMJD1C,STMN4,LDLRAD4,IFI35,GLDN,PREX1,GJA1,AKT3,RCC1,SOX8,HIST3H2BB,CPNE2,IER3,IL15RA,EPHA4,MBNL1,PRKCB,TANGO2,CMBL,TMEM170B,CLDN6,RBP5,HOXB9,CCDC80,DAAM2,DDIT3,DDIT4,TYRO3,HOXB4,HOXB3,TRIB3,KCTD12,HOXB8,ALPK1,STX1A,HOXB6,ATF3,CFAP99,HOXB5,GRB7,CFH,C3,GJC2,HIST1H3A,ERI1,SEC14L5,RNF217,NEU1,HIST1H3H,KCNN4,HIST1H3B,RREB1,B4GALNT2,HIST1H3E,CDT1,JUN,EGR2,HIST1H4K…
gene_set_query	452	FOSL2	458	ARCHS4 Coexpression,982;ENCODE ChIP-seq,15;Enrichr Queries,468;ReMap ChIP-seq,32;GTEx Coexpression,793	IFITM3,ERRFI1,SPARC,TRAF3IP2,CPNE7,ZMYND8,STMN3,ABAT,AQP3,NDST1,MT2A,GJA1,RASSF3,CREB3L4,EVA1C,CREB3L1,STMN1,RCC1,FBXO5,SAMD10,TMPO,IER3,MBNL1,ARL14,DAPK3,SERPINF2,MTUS1,KRT7,ENTPD8,UNC13D,CLDN6,CCDC80,CRISPLD2,CD109,DDIT4,CLDN7,KCTD14,TRIB3,NSMF,STX1A,ATF3,ATF4,MT1E,BEX4,GRB7,MEPCE,CEND1,KLK6,C3,HIST1H3A,PGBD5,S100A16,STC2,RNF217,NEU1,SERPINH1,S100A14,RIMKLA,KCNN4,HIST1H3B,SPTBN2,TMEM184A,GSDMD,…
gene_set_query	453	MNX1	458	Literature ChIP-seq,51;ARCHS4 Coexpression,417;Enrichr Queries,604;GTEx Coexpression,760	SLC46A3,SPARC,TRAF3IP2,TONSL,JMJD1C,STMN3,AQP4,TMEM97,SPINT2,MKI67,IKZF2,SLC4A4,ABCA13,HS6ST3,SOX2,KRTCAP3,CREB3L3,SCN11A,FBXO5,PTGDS,SLC12A8,CHGB,TMPO,PAQR7,NUP210,KCNK10,CTRB2,DNAAF1,COL23A1,EBF2,EBF3,TMEM170B,ISL1,RBP7,ARC,HOXB9,MTHFD2,MYL1,DDIT4,CLDN7,TYRO3,KCTD14,HOXB3,TRIB3,ZNF710,DNA2,HOXB7,ATF3,HOXB6,KCTD16,HOXB5,GRB7,ABCB1,PCDH15,STC1,SLCO5A1,GATA3,IQGAP2,MEFV,LYPD6,ZBTB2,PKHD1,PRDX3,ADA…
gene_set_query	454	PIN1	458	ARCHS4 Coexpression,737;GTEx Coexpression,179	CNTNAP2,RAB3A,PODXL2,TUSC2,STMN3,ELFN2,DNPH1,SLC8A2,RPH3A,ATCAY,STMN1,HABP4,TSPO,KIF1A,ERC2,PPFIA2,LYNX1,ACTL6B,WSB2,SYP,MAPK8IP2,HPCAL4,RUNDC3A,DNM1,CIT,MAPK8IP1,MZT2B,OLFM1,MZT2A,SNPH,MAP1A,MAPRE3,ASTN1,BEX4,CAMK2B,DTYMK,NDRG4,STOML1,TMEM59L,CEND1,NRXN2,JAKMIP1,CPLX2,PMF1,CACNG7,BRINP2,PGBD5,MAP2,TPPP,RIMKLA,CCDC184,KIAA0319,DYNC1I1,EIF4B,SMIM10L2B,CA11,GABRA1,COL26A1,MAGEE1,ANKRD24,LSM4,NAP1L5…
gene_set_query	455	EN2	458.3	ARCHS4 Coexpression,427;Enrichr Queries,575;GTEx Coexpression,373	STMN2,STMN4,SLC8A2,SOX2,TMEM145,NPPC,CDH4,CCND2,RPS6KA5,DPYSL4,FAM110D,KIF5C,PEG10,STMN1,HOXA3,CKMT1B,SOX8,SH3GL2,CALN1,EPHA4,MSX2,TMEM178B,FST,IGFBP3,WNT5A,EBF2,EBF3,FRMD4A,ANK3,MAPK8IP3,ACAP3,OLFM1,HOXB9,SMO,DDIT4,ATF3,KIAA0408,PLEKHD1,DLX2,CASZ1,ZBTB8A,GATA3,SLC1A6,CPLX2,PCDH19,NPAS3,GOLGA7B,ORC6,PCBP3,MAP2,ADAMTS18,STC2,ZNF703,HOXC8,SCN3A,HOXC6,ZBTB18,NGFR,JUN,EGR2,PLK5,EGR3,WSCD2,BDNF,BCL11A…
gene_set_query	456	MITF	458.6	Literature ChIP-seq,54;ARCHS4 Coexpression,522;Enrichr Queries,328;ReMap ChIP-seq,255;GTEx Coexpression,1134	TMEM97,NDST1,PREX1,DPYSL4,NDST4,AKT3,HIST3H2BB,PRKACB,PKNOX2,WLS,CXADR,MTHFD2,DDIT3,DDIT4,CLDN7,ORAI3,PSME1,PADI2,ATF3,ATF4,SET,SHMT2,MEPCE,SLCO5A1,BAZ2B,IQGAP3,KIAA0040,NCAPH,C3,GRIN2A,PDGFC,PPARGC1A,ZBTB7C,TOE1,JUN,GPR15,FN1,COL1A1,FXYD3,FAT2,FAT3,EFCC1,RPLP0,MMP20,SULT1C2,NHSL2,TUBA1B,CHAF1A,HEY1,CASP10,SMPD1,HEY2,TSPO,GSTO2,GSTO1,DUSP1,MYOF,EMP1,TEX14,WNT9A,EMP3,FOS,DUSP8,HIST2H2BE,F5,MMP14,M…
gene_set_query	457	LEF1	459.3	ARCHS4 Coexpression,583;Enrichr Queries,287;ReMap ChIP-seq,184;GTEx Coexpression,783	IFITM3,IFITM1,SPARC,ZMYND8,TONSL,MKI67,IKZF2,IL27RA,SOX2,PREX1,GJA1,MT2A,RINL,RASSF3,TBC1D10C,HOXA1,IER3,CCBE1,EPHA4,MBNL1,MBNL2,NUP210,PRKCB,MYO7B,UNC13D,CLDN6,DDIT4,PRKCQ,DNA2,CD101,ATF3,MGST2,GATA3,MEFV,LY9,KLRK1,INPP5D,ZNF703,RREB1,PAG1,APOBEC3D,JUN,EGR2,EGR3,BCL11A,RCC2,FN1,FZD9,PYCR1,ABCA7,TEX37,SMARCA2,RPL3L,COL1A1,ID2,SNAI2,FAT4,MKX,NODAL,TOP2A,TENM2,LRRC10B,CITED2,SH3KBP1,SUV39H1,SETD7,S…
gene_set_query	458	EMX2	459.7	ARCHS4 Coexpression,609;Enrichr Queries,316;GTEx Coexpression,454	TMEM200A,TNC,STMN2,AQP4,RORB,CYP46A1,CLU,SOX2,NPPC,CDH4,GJA1,CCND2,FAM110D,KIF5C,LIPH,ENPP2,HIST3H2BB,ZNF688,BORCS8,WLS,PKNOX2,CCBE1,SCARA3,FST,IGFBP3,WNT5A,EBF2,EBF3,DKK1,OLFM2,CCDC80,COL4A1,DDIT4,ATF3,FBN2,DLX2,ZBTB8A,RNASEH2B,TTYH1,MGST1,PLD5,SLC1A3,CACNA1D,ADRB1,MRO,GATA3,NPAS3,BRINP2,SCUBE1,CDH20,TSPAN7,PDGFC,IGFBP6,LONRF2,RREB1,NXNL2,PPIAL4G,JUN,EGR2,EGR3,VCAM1,BDNF,BCL11A,ZFR2,NR2F1,FZD9,I…
gene_set_query	459	GATA1	459.8	Literature ChIP-seq,53;ARCHS4 Coexpression,779;ENCODE ChIP-seq,68;Enrichr Queries,652;ReMap ChIP-seq,210;GTEx Coexpression,997	ATF1,EHF,GABPB2,DQX1,FRMPD1,XYLT1,ABAT,SMC4,FAM122A,NDST1,FAM110D,SCN11A,CREB3L1,STMN1,HIST3H2BB,ROPN1L,PGLYRP1,CDK5RAP2,WDHD1,MBNL1,PRKCB,DAPK3,UNC13D,DEPDC1B,HOXB9,DAAM1,DDIT3,DDIT4,ORAI3,PSME1,HOXB4,PRKCQ,FAR2,ATF3,HOXB5,ATF4,TPH2,CDCA2,CDCA3,MEPCE,GATA3,BAZ2B,MEFV,IQGAP2,ADAMTS12,MRPL11,PRDX3,GJC2,ST3GAL6,RREB1,JUN,PLK1,CDC6,GP6,TMEM198,POU6F1,FOSL1,MOV10,SLC6A9,TRIP6,NOSTRIN,FAT3,MRVI1,ACHE,…
gene_set_query	460	AIRE	461	ARCHS4 Coexpression,638;Enrichr Queries,659;GTEx Coexpression,86	IFITM3,RAB3C,IFITM1,RAB3A,STMN2,TNC,STMN3,IL1RAP,SLC4A4,CASC1,SOX2,MT2A,ATCAY,CCND2,TUBB3,PLAU,ARHGDIB,PRKACB,SCN1A,SLC38A1,DSCAM,KCNH6,PRKCB,IL1R2,IGFBP3,UNC5D,ANK3,ZPBP,MAP1A,DDIT4,KCNQ3,S100A4,NUPR1,ATF3,ASTN1,ATF4,BEX4,PMEL,TMEM59L,DAPP1,GATA3,PCDH19,DNAJC28,SKA1,OAZ3,CD79B,MAP2,INPP5D,TAC3,TPPP,CACNA1S,SCN3A,KIAA0319,SMIM10L2B,JUN,EGR2,MAGEE1,ZFR2,BCL11A,TNFRSF9,FANCA,LIF,HSPA2,CYP4F11,DCLK1…
gene_set_query	461	HOXD10	461	ARCHS4 Coexpression,301;Enrichr Queries,193;GTEx Coexpression,889	SPARC,TNC,NUCKS1,ETS1,CLU,IFIT3,IPO5,SOX2,NPPC,CCND2,CAPN6,PLAU,HOXA3,RCC1,HOXA1,PTGFRN,LZTS2,MSX2,FST,IGFBP3,FBXO17,WNT5A,EBF2,MITF,EBF3,ISL1,DKK1,HIC1,CDC25A,HOXB9,SMO,HNRNPUL1,COL4A1,HOXB4,HOXB3,HOXB8,HOXB7,ATF3,HOXB6,KCTD15,HOXB5,ATF4,FBN2,DLX2,CFH,NPR2,STC1,GATA3,IQGAP3,GLIS1,C3,CNN1,TMEM123,RAI1,ZNF703,HOXC4,HOXC8,NXNL2,NTSR1,CPA4,HOXC6,FANCI,CDT1,EGR2,VCAM1,BDNF,BCL11A,CAV1,FN1,NR2F1,FZD9,…
gene_set_query	462	FOXJ1	463	ARCHS4 Coexpression,224;Enrichr Queries,461;GTEx Coexpression,704	IFITM3,SPARC,TNC,MKI67,CASC1,CLU,AQP3,SOX2,NPPC,MT2A,GJA1,SAMD15,CREB3L1,ENPP2,CCDC96,SOX8,ROPN1L,PTGDS,IER3,DNAAF1,FST,IGFBP3,FBXO15,TTC21A,CLDN4,ARMC4,DDIT4,SCNN1A,DYDC2,S100A4,FAM92B,CCDC151,ATF3,CFAP99,CES1,CFAP61,CAPSL,WDR63,GATA3,AK9,C3,ADGRG1,MAATS1,ALDH3B1,ZBBX,KIAA1522,TSPAN1,ZBTB7C,DNAH12,NGFR,JUN,EGR2,EGR3,MUC16,SRD5A2,FN1,NR2F1,LIF,FZD9,HSPA2,GADD45G,TMEM232,FOSL1,COL1A1,NR4A1,COL5A1,…
gene_set_query	463	TBX5	463.8	Literature ChIP-seq,146;ARCHS4 Coexpression,352;Enrichr Queries,279;GTEx Coexpression,1078	SLC46A3,GABPB2,ZMYND8,LRR1,ABAT,SPINT2,IFI35,AQP3,HS6ST1,SMC2,IFIT2,SOX2,NDST1,CREB3L1,HABP4,DPF3,HMCN1,EPHB1,CDK5RAP2,TMPO,ARRDC4,EPHA4,WSB2,ACTN2,EPHA8,MTUS2,EBF2,EBF3,CMBL,ISL1,MAPK8IP3,CCDC80,MTHFD2,DAAM2,MALL,HOXB3,TRIB3,ALPK2,DNA2,ATF3,ATF4,CASZ1,PDE1C,CDCA7,CEND1,GATA3,KALRN,ADAMTS15,OTOA,SERPINH1,HOXC4,OTOF,STXBP6,ARSG,PPARGC1A,B4GALNT2,RREB1,HOXC6,TOE1,NGFR,JUN,EGR2,EGR3,SNAI3,FN1,NR2F1,…
gene_set_query	464	SIX5	466	ARCHS4 Coexpression,827;ENCODE ChIP-seq,115;Enrichr Queries,716;ReMap ChIP-seq,178;GTEx Coexpression,494	IFITM3,ANKLE1,DQX1,ZMYND8,TONSL,STMN3,SPINT2,IFI35,NDST1,CREB3L4,STMN1,RCC1,GTSE1,SAMD13,SAMD10,TNS2,IER3,EPHB3,CDK5RAP2,SLC6A16,DAPK3,KRT7,ESCO2,P3H3,CLDN6,HOXB9,DAAM1,ORAI3,DDIT4,CLDN7,HOXB3,KIF20A,HOXB8,HIST2H3D,TP53,STX1A,HOXB6,ATF3,KCTD15,ATF4,HOXB5,ZBTB8A,ANAPC16,CDCA3,SHMT2,CDCA5,MEPCE,LHB,MTTP,CDCA8,CEND1,IQGAP3,OAZ3,MRPL11,C3,HIST1H3A,RACGAP1,PRAMEF15,PDGFC,S100A13,SERPINH1,KCNN3,HIST1H3…
gene_set_query	465	PAX8	468.3	ARCHS4 Coexpression,308;Enrichr Queries,602;ReMap ChIP-seq,256;GTEx Coexpression,707	EHF,GABPB2,GLDC,JMJD1C,SPINT2,SPATA20,IL27RA,SOX2,NDST1,RASSF4,ZNF606,CREB3L1,CCDC96,RCC1,CHAC1,SLC12A8,TNS2,IER3,IL15RA,COL23A1,KRT7,ESCO2,RBP7,FNDC1,CD109,DDIT4,MT1F,ZSCAN23,HOXB3,DNA2,FREM2,ATF3,HOXB6,CFAP61,CASZ1,TSHZ2,CEND1,C2CD4A,CLCNKA,GATA3,SLC5A3,C3,PKHD1,ADAMTS15,DSN1,GJC2,ZBED2,S100A13,HIST1H3H,PATZ1,ZBTB7C,TOE1,AFAP1L2,EGR2,JUN,EGR3,FN1,PARVA,FOSL1,COL1A1,CALY,PPP1R1A,FXYD3,ID2,SNAI1,…
gene_set_query	466	MYRFL	469	ARCHS4 Coexpression,410;GTEx Coexpression,528	TMEM45B,SLC46A3,TTC22,DQX1,HNF4G,PLB1,VSIG10,DMBT1,HEPH,SPANXN5,CREB3L3,CAPN5,SLC36A1,SLC6A19,KCNH6,MYO7B,ENTPD8,IL17RE,OLFM4,SLC9A3,HKDC1,CLDN7,MALL,SGK1,TBC1D28,ABCG2,GUCY2C,FAM71F1,ENPEP,MTTP,HSD17B11,NTS,PBLD,SCIN,TSPAN8,ERBB3,EPCAM,GCNT3,TRPM5,PCK1,PCK2,GBP3,TMEM184A,CYP2J2,BTNL8,AOC1,CYP4F2,HTR1D,NR1H4,AKR1C3,CYBRD1,BTNL3,CYP4F12,TMPRSS15,DAB1,GOLGA6B,TCN2,GOLGA6D,FGF19,MGAT4A,GSTA1,ADCK5
gene_set_query	467	GLI1	469.3	Literature ChIP-seq,101;ARCHS4 Coexpression,1068;Enrichr Queries,113;GTEx Coexpression,595	SPARC,IRS1,TNC,MKI67,ETS1,CLDN1,GLDN,HS6ST2,SOX2,NPPC,FGF6,GJA1,EFEMP2,CCND2,PLAU,CREB3L1,SCN9A,ENPP2,HMCN1,FST,IGFBP3,WNT5A,EBF2,UNC5D,HIC1,MAPK8IP1,CLDN6,ABCA10,CCDC80,SMO,COL4A1,DDIT3,DDIT4,ATF3,SHC4,CFH,SHMT2,ARHGAP19,FBLN1,GATA3,CACNA1G,NPAS3,C3,SCUBE1,STC2,BMF,IGFBP6,MAGEA11,CPA4,NGFR,EGR2,AFAP1L2,JUN,EGR3,VCAM1,BCL11A,CAV1,GFPT2,RCC2,ABCA9,FN1,NR2F1,FANCA,LIF,FZD9,HMGA2,PBX2,INHBA,PAICS,GU…
gene_set_query	468	RELB	469.3	ARCHS4 Coexpression,707;Enrichr Queries,380;ReMap ChIP-seq,237;GTEx Coexpression,553	IFITM3,IFITM1,LDLRAD4,SPATA20,IFI35,IFIT3,IL27RA,IFIT2,MT2A,RASSF4,DHX58,TBC1D10C,CHAC1,SAMD10,IER3,IL15RA,IL1R2,UNC13D,HOXB9,MTHFD2,DDIT3,DDIT4,ADPRH,PSME1,TRIB3,ALPK2,ZNF710,ALPK1,ATF5,HOXB8,HOXB7,PRR11,ATF3,WDR63,C3,ERI1,INPP5D,HOXC4,STXBP6,KCNN4,HOXC8,HOXC6,GSDMD,APOBEC3D,JUN,EGR2,APOBEC3H,BCL11A,SDR42E2,FN1,LIF,PYCR1,NR1D2,NMI,CDC6,PARP14,PARP12,FOSL1,COL1A1,TPX2,RNF224,MEX3A,PKIA,ID2,HLA-DR…
gene_set_query	469	NKX22	469.5	ARCHS4 Coexpression,280;GTEx Coexpression,659	SPAG16,CNTNAP2,GAL3ST1,TUSC3,PTPRN,KLHL32,STMN4,LDLRAD4,CLU,UNC80,RGS4,TUBA1A,FAM174B,DNER,ENPP2,SOX8,ENPP5,RGS9,BCAS1,ANKS1B,CHGB,GSTO2,WSB2,MYH15,USP2,RIIAD1,MTUS2,FAM219A,FOS,KIF6,ISL1,MOB3B,FAM222A,PSRC1,CHDH,MYO3A,SCG5,STX1A,SLC24A2,BEX4,CLDND1,C2CD4A,CACNA1D,JAKMIP3,PAPSS2,NPAS3,KLK6,GJC2,ACVR1C,CDH20,GNG4,PLAGL1,SEC14L5,TSPAN7,SUSD4,GCNT4,PAK3,P4HTM,SLC38A4,MCOLN3,KCNJ10,PCDH9,ABCA5,WSCD2,…
gene_set_query	470	EMX1	469.7	ARCHS4 Coexpression,233;Enrichr Queries,792;GTEx Coexpression,384	RAB3A,CLSTN2,FAM13A,STMN3,RORB,SLC8A2,RGS4,RPH3A,SOX2,NPPC,CDH4,ATCAY,CCND2,KIF5C,PKNOX2,EPHA4,WSB2,MSX2,RIIAD1,EBF2,EBF3,MAPK8IP2,RUNDC3A,ISL1,HPCAL4,MAPK8IP1,OLFM1,MAP1A,DDIT4,NSMF,TOX,HOXB7,STX1A,ATF3,KIAA0408,KCTD16,GRB7,DLX2,CASZ1,NDRG4,TMEM59L,CEND1,CABP1,GATA3,EFNA5,CPLX2,CACNA1E,KALRN,NPAS3,GRIN2A,BRINP2,PGBD5,NLRP4,NLRP5,TPPP,SLC38A8,SCN3B,RIMKLA,MAP2K6,SMIM10L2B,JUN,EGR2,EGR3,ANKRD24,BD…
gene_set_query	471	ZNF618	470.7	ARCHS4 Coexpression,586;Enrichr Queries,333;GTEx Coexpression,493	TMEM200A,IRS1,HFE,ZMYND8,PRDM5,TNC,STMN2,STMN4,NUCKS1,MSI2,FRY,MKI67,TXNDC15,ETS1,HS6ST1,IFIT3,IFIT2,SOX2,EFEMP2,CDH4,DPYSL4,KIF5C,TUBB3,PEG10,ENPP1,GTF2I,GOLGA8R,EPHA4,FST,IGFBP3,FBXO17,MTUS1,FRMD4A,EBF3,P3H3,ANK3,LEMD1,SMO,DDIT4,ZSCAN23,FKBP9,KCTD12,PHLDB2,ATF3,FBN2,FBN3,NPR2,CDCA7,ITPR1,DDX60,LPP,CALD1,NLRP4,PDGFC,BAG1,PLXNA2,PATZ1,ZNF300,NXNL2,MAP2K6,JUN,FN1,FANCA,FZD9,NR2F1,CYBRD1,PARP14,PAR…
gene_set_query	472	HOXD8	471.7	ARCHS4 Coexpression,351;Enrichr Queries,240;GTEx Coexpression,824	SPARC,TMEM200A,TNC,ETS1,CLU,IFIT3,HOXA3,HOXA1,HMCN1,STK32B,TNS2,IER3,MSX2,FST,IGFBP3,WNT5A,LMTK2,EBF2,EBF3,MITF,HIC1,EEF1A1,INPP4B,HOXB9,COL4A1,CD109,HOXB4,HOXB3,KCTD12,FKBP9,HOXB8,HOXB7,ATF3,HOXB6,HOXB5,DLX2,CFH,TSHZ2,CLCNKA,GATA3,ADAMTS12,PKHD1,ITPRIPL2,ADAMTS15,CALHM2,CALD1,SERPINH1,HOXC4,SNX9,IGFBP6,RIMKLA,HOXC8,KIAA0319,PPARGC1A,HOXC6,CPA4,CRTAP,JUN,EGR2,EGR3,VCAM1,CAV2,CAV1,FN1,NR2F1,FZD9,A…
gene_set_query	473	PRDM5	471.8	Literature ChIP-seq,125;ARCHS4 Coexpression,659;Enrichr Queries,174;GTEx Coexpression,929	SPARC,ANKLE1,GLDC,TMEM200A,SLC4A4,AQP3,SMC2,GJA1,RPS6KA5,PEG10,HOXA3,HOXA1,SAMD10,CDK5RAP2,IQCF3,P3H2,MTUS1,ANK3,ESCO2,TMEM170B,INPP4B,UTS2B,RNF128,CD109,NSMF,UHRF1BP1,ALPK1,ATF3,TPH2,ZBTB8A,SET,CDCA2,ABCB1,CFH,MEPCE,IQGAP2,KALRN,ERI1,PDGFC,NEU1,GTF2IRD2B,PPARGC1A,B4GALNT2,RREB1,NXNL2,ARSB,SPTBN2,JUN,XRCC4,GTF2IRD2,XRCC2,FUCA2,FN1,FZD9,ABCA9,NR2F1,PARVA,DCLK1,PARP12,COL1A1,DHFR,POLA1,ANLN,GLUD2,S…
gene_set_query	474	KLF3	472.3	ARCHS4 Coexpression,578;Enrichr Queries,973;ReMap ChIP-seq,200;GTEx Coexpression,138	ERRFI1,SPARC,AQP3,CLDN1,AADACL2,RINL,RASSF3,CAPNS2,TRIM29,HOXA3,TBC1D10C,HOXA1,TP63,EPHB3,WLS,IER3,CCBE1,MBNL1,CXADR,STARD5,MBNL2,SCAF11,SFMBT2,MTUS1,EREG,DDIT4,TYRO3,HOXB4,HOXB3,HOXB8,TRIM10,HOXB6,ATF3,HOXB5,GRB7,CASZ1,ZBTB8A,CDCA2,CDCA3,ANAPC16,CDCA5,CDCA7,IL20RB,GATA3,EVPL,KLK8,KLK7,UBE2J1,XKRX,BRIP1,HIST1H3A,STC2,INPP5D,PDGFC,ZNF703,HOXC4,STXBP6,CGA,HIST1H3B,HOXC8,RREB1,PAG1,ATP6V1C2,ZBTB7C,H…
gene_set_query	475	PRDM9	472.3	ARCHS4 Coexpression,126;Enrichr Queries,355;GTEx Coexpression,936	PRDM7,IRS1,DCAF8L1,TONSL,NUCKS1,MKI67,ETS1,SMC4,SLC8A1,NR3C2,IPO5,NPPC,MEIOB,RCC1,HMCN1,MAGEB10,SSX1,EPHA4,SPINK2,SLC6A16,IGFBP3,TTC21A,COX6B2,ZPBP,CDC25A,INPP4B,HOXB9,HNRNPUL1,MTHFD2,DDIT3,DDIT4,ELMO1,CCDC87,MAGEB6,CCDC150,ATF3,HOXB6,ATF4,PMEL,ABCB1,PCDH10,CDCA5,PCDH15,ARHGAP19,NCAPG,GATA3,PKMYT1,EFNA5,CACNA1E,IQGAP3,STK31,CCNB3,C3,ZNF703,PLXNA2,HOXC4,MAGEA11,PPARGC1A,CPA4,YARS,FANCI,CDT1,JUN,EG…
gene_set_query	476	SOX5	472.7	ARCHS4 Coexpression,48;Enrichr Queries,98;GTEx Coexpression,1272	FAM49A,ATP8A2,TNC,XYLT1,RORB,ETS1,SLC4A4,SLC8A1,NR3C2,SOX2,CCND2,AKT3,STMN1,CCDC96,ENPP2,HMCN1,PKNOX2,ANKS1B,PPFIA2,EPHA4,PCYT2,CXADR,KCNH5,ST6GAL2,TMEM178B,SLC6A16,IGFBP3,WNT5A,FRMD4A,MITF,ANK3,ZPBP,DAAM1,ELMO1,KCNQ3,TOX,KIAA0408,DGKI,PDE1A,TSHZ2,ITPR1,ITPR2,SLCO5A1,EFNA5,IQGAP2,KALRN,LPP,CACNA1E,PSORS1C1,NPAS3,MAP2,PLXNA2,PPARGC1A,SCN3A,PLXNA4,NXNL2,MFAP3L,ZBTB18,JUN,CBX5,BCL11A,ST8SIA1,TMEM132…
gene_set_query	477	SREBF1	473	Literature ChIP-seq,149;ARCHS4 Coexpression,1162;ENCODE ChIP-seq,77;Enrichr Queries,756;ReMap ChIP-seq,278;GTEx Coexpression,416	IFITM3,ERRFI1,ANKLE1,SPARC,DQX1,ZMYND8,TONSL,STMN3,TMEM97,IFI35,HS6ST1,IFIT2,NDST1,MT2A,GJA1,RINL,CREB3L4,PEG10,TBC1D10C,CCDC96,HABP4,FBXO6,SAMD10,TNS2,IER3,ARRDC4,CXADR,MBNL2,TANGO2,DNAAF1,TMEM170B,UNC13D,CLDN6,FNDC4,MT1A,RNF128,DDIT3,ORAI3,DDIT4,KCTD14,TRIB3,TP53,STX1A,ATF3,ATF4,ABCB1,CDCA3,SHMT2,TTYH1,CDCA5,MTTP,WDR63,MGST1,EVPL,PRDX3,C3,GJC2,ERI1,NEU1,SERPINH1,KCNN2,PCK1,PRR22,PAG1,ZBTB7C,GSD…
gene_set_query	478	MAFK	473.2	ARCHS4 Coexpression,931;ENCODE ChIP-seq,17;Enrichr Queries,780;ReMap ChIP-seq,104;GTEx Coexpression,534	ANKLE1,DQX1,TMEM97,MILR1,PREX1,MTBP,GJA1,HOXA3,ROPN1L,GNAT1,IER3,MBNL1,MBNL2,PRKCB,DAPK3,SYTL1,UNC13D,CLDN4,DDIT3,DDIT4,PSME1,TYRO3,ATF3,ATF4,MEPCE,SLCO5A1,IQGAP3,ADAMTS10,RNF217,PDGFC,PLAC1,RREB1,JUN,GTF2IRD2,SNAI3,PBX2,NR1D2,PRDX6,FOSL1,COL1A1,FAM111A,GJB2,MEX3B,TCN2,SLC6A9,ADI1,NOSTRIN,MRVI1,RPLP0,DIS3L,SMG9,LRRC32,HIST2H2AC,TRIM8,C1QTNF2,ADAMTSL3,EFCAB2,NUF2,PBK,TIMP3,ZNF367,TEAD2,TCF19,RMI2,…
gene_set_query	479	FOXI3	474	ARCHS4 Coexpression,814;GTEx Coexpression,134	TRIM72,KCNK7,ANKRD35,SLC35F2,LRRC74B,KRT23,HR,SPINT2,CHD3,DMKN,EFCAB11,CLDN1,AADACL2,LASP1,RPS6KA5,CAPNS2,TRIM29,TMEM105,EFCAB2,DNMT3B,TP63,EPHB3,CXADR,STARD5,SLC36A2,GSTO2,TNFRSF18,TNFRSF19,PDE4C,HUNK,IL17RE,KIF6,ADGRF2,DCT,ESRP1,TET3,ZFP42,TYRO3,RAB38,PKP3,ARHGEF2,HAP1,TP53,HLA-DQB2,CCDC150,DSC3,FLG,COL17A1,PIF1,PLEKHD1,CASZ1,ZBTB8A,DAPL1,TUFT1,IL20RB,GATA3,EFNA5,CST6,KLK7,SKA1,ORC6,NLRP7,KLRG2…
gene_set_query	480	BARHL1	474.3	ARCHS4 Coexpression,230;Enrichr Queries,847;GTEx Coexpression,346	RAB3A,STMN3,SLC8A2,SOX2,RPH3A,TMEM145,NPPC,CDH4,DPYSL4,KIF5C,TUBB3,CKMT1B,EPHB1,SH3GL2,CALN1,CHGB,WLS,MSX2,EBF2,EBF3,ANK3,MAPK8IP2,MAPK8IP3,ISL1,HPCAL4,RUNDC3A,HIC1,MAPK8IP1,ACAP3,OLFM1,MAP1A,ATF3,PLEKHD1,NDRG4,DLX2,CASZ1,TMEM59L,CEND1,GATA3,SLC1A6,PKMYT1,EFNA5,CPLX2,CACNA1E,CACNA1G,GOLGA7B,PCBP3,ADAMTS18,CDH23,HOXC4,TPPP,SPTBN2,ZBTB18,NGFR,EGR2,PLK5,EGR3,WSCD2,BDNF,NR2F1,FZD9,BTBD11,L1CAM,POU2F2…
gene_set_query	481	JDP2	475.7	ARCHS4 Coexpression,712;Enrichr Queries,314;GTEx Coexpression,401	IFITM3,ERRFI1,IFITM1,IFITM2,SPARC,TNC,SLA,GIMAP4,ETS1,CLU,IFIT3,IL27RA,IFIT2,CXCL16,MILR1,DOCK11,PREX1,MT2A,CCND2,PLAU,SLCO2B1,ARHGDIB,SIRPA,CHAC1,PHLDA1,IER3,CMKLR1,SLC38A1,SHISA5,UNC13D,SLFN12,MTHFD2,CRISPLD2,DDIT3,DDIT4,S100A4,TRIB3,NUPR1,ATF3,ATF4,INSIG1,C5AR1,C3,CALHM2,ALDH3B1,STC2,SERPINH1,PCK2,ATP8B4,JUN,EGR2,TOR1A,MLKL,CAV1,FN1,LIF,ASNS,CYBRD1,NFKB1,GADD45G,COL1A1,NFKBIA,NR4A1,MAFB,COL5A1…
gene_set_query	482	STAT4	475.8	Literature ChIP-seq,48;ARCHS4 Coexpression,542;Enrichr Queries,726;GTEx Coexpression,587	IFITM3,IFITM1,IL23R,TONSL,IFI35,IKZF3,SMC4,IFIT3,IFIT2,IL27RA,CDC20,MT2A,RASSF4,CREB3L4,LIPH,TBC1D10C,HIST3H2BB,IER3,ARSA,GBP5,MBNL2,NUP210,PRKCB,SCAF11,IL1R2,UTS2B,MT1A,MYL1,DDIT4,PSME1,PRKCQ,ALPK1,ATF3,GATA3,MEFV,LY9,NCAPH,KLK6,C3,KLRK1,HIST1H3A,INPP5D,KCNN4,HIST1H3B,PAG1,JUN,EGR2,GPR15,HIST1H4K,ST8SIA1,SNAI3,FN1,LIF,ABCA7,CDC6,PRDX6,PARP12,DCLK1,GADD45G,FOSL1,MOV10,TPX2,GDF9,HIST1H4A,HIST1H4B,…
gene_set_query	483	ZNF229	476	ARCHS4 Coexpression,326;Enrichr Queries,626	TNC,SLC8A1,KIF5C,ZNF606,TUBB3,PEG10,ARHGDIB,STMN1,PIEZO2,TBC1D10C,HMCN1,SLC16A9,PPFIA2,TMEM178B,MTUS1,ANK3,CRISPLD2,FBN2,SHC4,PMEL,FBN3,DLX2,PCDH10,CORO1A,C3,TMEM246,MAP2,NLRP4,INPP5D,CPAMD8,NLRP5,SCN3A,ZNF300,CPA4,GSDMD,CBX5,FN1,FANCA,FZD9,HMGA2,COL1A1,SDK1,GDF9,COL5A1,SESTD1,BHLHE40,SASS6,FAT3,TCF4,FAT4,ZNF532,SDK2,EIF4G2,ZNF772,GABRB3,SLC44A5,CNTNAP2,RYR2,ITGB4,COL14A1,DOCK8,ARPC1B,SLC40A1,FMN…
gene_set_query	484	ESRRG	477.3	ARCHS4 Coexpression,293;Enrichr Queries,172;GTEx Coexpression,967	RAB3C,ATP8A1,IRS1,STMN2,CYP46A1,SLC4A4,SLC8A1,NR3C2,KRTCAP3,CDH4,MCIDAS,LIPH,CREB3L1,ENPP2,EPHB1,SH3GL2,ANKS1B,EPHA4,ARL14,MTUS1,FBXO15,ANXA10,EBF3,ANK3,ISL1,SLC9A3,HNRNPUL1,ELMO1,SCG5,SUCLG2,TOX,ATF3,KIAA0408,SHC4,BEX4,TPH2,CASZ1,TSHZ2,ITPR1,BAZ2B,EFNA5,IQGAP2,SLC1A6,SLC5A5,NPAS3,LDHB,IRAK1,MAP2,MYH13,PLXNA2,PPARGC1A,SCN3A,PLXNA4,NXNL2,ABCA5,BDNF,BCL11A,GTF2IRD2,ANKRD22,ESRRB,FN1,FZD9,ABCA9,PBX2…
gene_set_query	485	STAT2	479.2	ARCHS4 Coexpression,283;ENCODE ChIP-seq,13;Enrichr Queries,577;ReMap ChIP-seq,108;GTEx Coexpression,1415	IFITM3,IFITM1,EHF,IFITM2,ZMYND8,IFI35,IFIT3,IFIT2,LACTB,MT2A,CREB3L4,DHX58,FBXO6,TMPO,IER3,ARRDC4,IL15RA,GBP5,MBNL1,SLC6A19,STARD5,PRKCB,TANGO2,CMBL,UNC13D,CLDN4,ADPRH,DDIT4,PSME1,KCTD14,ATF5,ATF3,CFH,MEFV,C3,HIST1H3A,ERI1,INPP5D,STC2,HIST1H3B,GSDMD,APOBEC3C,APOBEC3D,JUN,FN1,ABCA7,NMI,PARP14,PAICS,PARP12,RPL3L,TMEM198,FOSL1,MOV10,FAM111A,ANLN,HIST1H4A,HIST1H4B,SLC6A9,ID2,TRIP6,NOSTRIN,TMCC2,ANP32…
gene_set_query	486	HES3	480.3	ARCHS4 Coexpression,316;Enrichr Queries,945;GTEx Coexpression,180	ATP8A2,GLDC,STMN2,BUB1B,SLC8A2,IPO5,SOX2,NPPC,GJA1,ATCAY,HTR7,KIF5C,STMN1,TNFRSF8,SH3GL2,CALN1,WDHD1,EPHA8,FST,SFMBT2,EBF2,EBF3,MAPK8IP2,HPCAL4,CDC25A,CLDN6,RBP7,OLFM2,SMO,DDIT4,ZFP42,TIMELESS,ATF3,SNRPA,ASTN1,GRB7,FBN3,NDRG4,CASZ1,TMEM59L,CEND1,GATA3,SLC1A6,CPLX2,CACNA1G,GOLGA7B,PCBP3,SERPINH1,QSER1,JUN,EGR2,WSCD1,BDNF,BCL11A,GFPT2,RCC2,HTR1D,PDE2A,NR2F1,FZD9,PBX2,ZBTB12,SYT9,PAICS,GADD45G,GULP1…
gene_set_query	487	ZNF540	480.3	ARCHS4 Coexpression,391;Enrichr Queries,443;GTEx Coexpression,607	FAM49A,RAB3C,ATP8A2,ATP8A1,STMN2,STMN3,STMN4,LDLRAD4,FRY,NR3C2,ATCAY,KIF5C,ZNF606,PEG10,SH3GL2,PPFIA2,CHGB,ANKS1B,EPHA4,MBNL2,PRKCB,MTUS2,ANK3,MAPK8IP2,MAPK8IP3,HPCAL4,OLFM1,HNRNPUL1,SCG5,STEAP2,BEX4,NDRG4,ABCB1,TMEM63C,PDE1A,TMEM59L,TSHZ2,ITPR1,IRAK1,MAP2,CPAMD8,TSPAN7,AP4S1,SCN3B,RIMKLA,SCN3A,LONRF2,PLXNA4,ZNF300,CPA4,MAGEE1,ABCA5,ST8SIA1,BCL11A,RCC2,FZD9,DCLK1,SLC16A14,POU6F1,NR4A3,RCAN2,PKIA,…
gene_set_query	488	BACH2	481	ARCHS4 Coexpression,507;Enrichr Queries,311;ReMap ChIP-seq,110;GTEx Coexpression,996	ERRFI1,GABPB2,ZMYND8,STMN2,KEAP1,TCL1B,NDST1,AKT3,HIST3H2BB,EPHA4,STARD5,PRKCB,ANK3,MYL1,DDIT4,PRKCQ,TRIB3,ATF3,PLEKHD1,HIST1H3J,TMEM63C,IQGAP2,LY9,KIAA0040,UBE2J1,C3,CD79B,HIST1H3A,INPP5D,CD19,HIST1H3H,ARSG,KCNN4,HIST1H3B,RREB1,PAG1,HIST1H3E,CDT1,APOBEC3D,XBP1,JUN,EGR2,GPR15,EGR3,HIST1H4K,BCL11A,FN1,FZD9,PYCR1,HSPBAP1,PRDX6,DCLK1,TPX2,HIST1H4A,HIST1H4B,ID2,TRIP6,CREBRF,TMCC2,HIST1H4J,FAT4,HIST1H…
gene_set_query	489	BARX1	481.3	ARCHS4 Coexpression,600;Enrichr Queries,608;GTEx Coexpression,236	MAGEB17,TONSL,COMP,SOX2,CDC20,NPPC,CAPN6,SCMH1,HOXA3,HMCN1,LZTS2,WLS,MSX2,TPM2,DAPK3,WNT5A,COL23A1,EBF2,GOLGA8J,EBF3,ISL1,HIC1,BTC,DKK4,HOXB9,HNRNPUL1,CRISPLD2,DDIT4,HOXB4,HOXB3,TOX,HOXB8,HOXB7,HOXB6,ATF3,KCTD15,SNRPA,HOXB5,FBN2,DLX2,GATA3,PKMYT1,LPP,IQGAP3,CNN1,DPP7,IRAK1,CALD1,STC2,HOXC4,FAM83D,HOXC8,CPA4,HOXC6,NGFR,CDT1,EGR2,BCL11A,TNFSF12,RCC2,ALYREF,NR2F1,FANCA,FZD9,PYCR1,PARVA,GADD45G,COL1A…
gene_set_query	490	ZNF280A	482	ARCHS4 Coexpression,843;Enrichr Queries,42;GTEx Coexpression,561	IFITM1,SPARC,TMEM200A,TUSC3,TNC,HJURP,CPOX,ABAT,HS6ST1,ETS1,AQP3,IFIT3,CLGN,CDC20,FADS2,NPPC,GJA1,CCND2,PLAU,KIF5C,PEG10,ENPP2,SLC16A6,MEIOB,SLC16A9,CHAC1,FBXO5,MAP3K5,IER3,SSX1,ARRDC4,SLC38A1,S100A2,ZNF705D,IGFBP3,PRAMEF20,DKK1,CDC25A,DCTD,INPP4B,FNDC4,RNF128,DDIT4,KCTD14,S100A4,RFPL4AL1,ATF3,HIST1H2BD,ABCG2,PMEL,ABCB1,WDR63,MGST1,CDCA7,ARHGAP18,STC1,CDCA8,CACNA1D,CORO1A,PRDX3,C3,RFPL4A,CCNB1,OR…
gene_set_query	491	ZFP42	483.3	Literature ChIP-seq,117;ARCHS4 Coexpression,80;Enrichr Queries,350;GTEx Coexpression,1386	IFITM1,SPARC,IFITM2,GABPB2,GLDC,ZMYND8,STMN2,SMC4,AQP3,IFIT2,SOX2,MT2A,GJA1,HTR7,CHEK1,CCDC96,FBXO6,HOXA1,PTGFRN,CDK5RAP2,EPHA4,WDHD1,IQCF3,CXADR,SFMBT2,UNC5D,DKK1,CLDN6,CLDN4,DDIT4,CLDN7,ADPRH,DNA2,KIF20A,PRR11,ATF3,HOXB6,ATF4,HOXB5,PIF1,SET,PARPBP,MEPCE,GATA3,SKA3,OAZ3,PRDX3,LDHB,HIST1H3A,STC2,S100A13,KCNN2,HIST1H3H,PATZ1,HIST1H3E,PLK4,XBP1,HIST1H4K,BCL11A,RCC2,SNAI3,FN1,FZD9,TEX37,CDC6,FAM136A…
gene_set_query	492	KLF2	483.8	Literature ChIP-seq,99;ARCHS4 Coexpression,766;Enrichr Queries,569;GTEx Coexpression,501	IFITM3,DCLRE1A,ERRFI1,IFITM1,IFITM2,SPARC,GIMAP4,JADE2,ETS1,CLU,IFIT3,IFIT2,SOX2,PREX1,MT2A,CCND2,RASSF3,DPYSL4,PLAU,ARHGDIB,TBC1D10C,PHLDA1,IER3,SLC38A1,IGFBP3,SYTL1,EBF2,EBF3,HIC1,UNC13D,ABCA10,PHOSPHO1,HOXB9,CRISPLD2,COL4A1,DDIT4,DPEP2,HOXB4,S100A4,KCTD12,NUPR1,ATF3,HOXB5,CFH,INSIG1,C5AR1,ADRB2,RASAL3,CORO1A,ADAMTS10,ZFP36L2,C3,CALHM2,GRK5,INPP5D,SERPINH1,IGFBP6,HOXC8,HOXC6,JUN,EGR2,EGR3,TNFSF…
gene_set_query	493	TCF7	483.8	Literature ChIP-seq,120;ARCHS4 Coexpression,575;Enrichr Queries,958;ReMap ChIP-seq,187;GTEx Coexpression,579	IFITM3,ERRFI1,IFITM1,THSD7B,DQX1,ZMYND8,LRR1,TONSL,IFI35,SPATA20,IKZF3,HS6ST1,GLDN,IL27RA,PREX1,MT2A,RINL,RASSF3,STMN1,TBC1D10C,HIST3H2BB,CPNE2,TP63,SAMD10,TMPO,IER3,MBNL1,NUP210,PRKCB,TANGO2,DNAAF1,COL23A1,DAPK3,SYTL1,ENTPD8,UNC13D,HOXB9,CRISPLD2,DDIT4,CLDN7,HOXB4,HOXB3,NSMF,PRKCQ,NEIL1,HOXB8,HOXB7,CD101,ATF3,HOXB6,KCTD15,HOXB5,CASZ1,HIST1H3J,CDCA5,BAZ2B,GATA3,IQGAP2,LY9,ZBTB2,PRDX3,KLRK1,GJC2,I…
gene_set_query	494	HOXD4	484	ARCHS4 Coexpression,443;Enrichr Queries,415;GTEx Coexpression,594	CLSTN2,TMEM200A,IRS1,HFE,PRDM5,TNC,ETS1,SOX2,NPPC,EFEMP2,HOXA3,HOXA1,LZTS2,PHLDA1,TNS2,IER3,MSX2,TPM4,FST,IGFBP3,WNT5A,DAPK3,EBF2,EBF3,HIC1,EEF1A1,MTAP,HOXB9,SMO,COL4A1,HOXB4,HOXB3,HOXB8,HOXB7,ATF3,HOXB6,HOXB5,FBN2,FBN3,ZBTB8A,TSHZ2,TACSTD2,GATA3,IQGAP3,MRPL11,ADAMTS15,RAI1,CALHM2,PDGFC,ZNF703,SERPINH1,HOXC4,HOXC8,NXNL2,HOXC6,CPA4,TBC1D16,CRTAP,EGR2,CAV1,ALYREF,FUCA2,FN1,NR2F1,FZD9,HMGA2,PARVA,ZB…
gene_set_query	495	ZNF311	484.7	ARCHS4 Coexpression,655;Enrichr Queries,150;GTEx Coexpression,649	FAM49A,ERRFI1,ERCC6L,GABPB2,ATP8A2,CLSTN2,IRS1,HFE,TUSC2,ZMYND8,ZC3HAV1L,BUB1B,ETS1,IFIT3,SOX2,CDH4,STMN1,CHEK1,HIST1H2AC,IER3,SSX1,ARRDC4,CXADR,MSX2,FST,IGFBP3,WNT5A,VRK1,TMEM170B,DKK1,WDR76,INPP4B,MTAP,DDIT4,ZFP42,ZSCAN23,FKBP9,TOX,ATF3,HIST1H2BD,PMEL,CASZ1,ABCB1,SET,EFNA5,C3,LDHB,STC2,ZMAT4,CPAMD8,HOXC4,ZNF300,HOXC6,CPA4,FANCI,JUN,STIL,VCAM1,CBX5,BCL11A,TMEM132B,FN1,NR2F1,FZD9,BTBD11,PARP14,ES…
gene_set_query	496	TLX1	485.3	ARCHS4 Coexpression,511;Enrichr Queries,840;GTEx Coexpression,105	CHRM4,COMP,SOX2,NPPC,FGF6,TCL1B,SCN11A,CREB3L1,HOXA1,FBXO5,RAG1,CMKLR1,SSX1,MSX2,LIG1,EPHA8,IGFBP3,WNT5A,P3H2,NPY1R,EBF2,EBF3,ISL1,UNC13D,HIC1,NEIL3,HOXB9,SMO,HOXB3,HOXB8,EMID1,ATF3,HOXB6,HOXB5,DLX2,CD1D,GATA3,RASAL3,PKMYT1,CACNA1E,CD79B,RACGAP1,IRAK1,CD19,INPP5D,ZNF703,HOXC4,BMF,HIST1H3H,MAGEA11,HOXC8,CPA4,HOXC6,GSDMD,PLK4,APOBEC3D,NGFR,JUN,EGR2,VCAM1,EGR3,XCR1,BDNF,BCL11A,XRCC2,PDE2A,ESRRB,NR2F…
gene_set_query	497	ZNF681	485.7	ARCHS4 Coexpression,1331;Enrichr Queries,80;GTEx Coexpression,46	ERCC6L,ATP8A1,GLDC,DSCC1,RTKN2,TONSL,STMN2,IKZF2,MKI67,SLC8A2,SMC2,CDC20,MTBP,NDST1,CCND2,RPS6KA5,KIF5C,PEG10,STMN1,NUSAP1,CKMT1B,KNTC1,FBXO5,ENPP5,SAMD10,SH3GL2,CALN1,TMPO,ARRDC4,WDHD1,BORA,NUP210,ZGRF1,ZFP69B,MTUS1,ESCO2,ANK3,WDR76,DEPDC1B,NEIL3,CRISPLD2,ZFP42,DNA2,KIF20B,TOX,FREM2,CCDC150,RHNO1,DSC3,PLEKHD1,BLM,ZBTB8A,CDCA2,ABCB1,CDCA3,CDCA7,NCAPG,IQGAP2,SLC5A3,IQGAP3,SKA1,RAD51AP1,ORC6,AP4S1,…
gene_set_query	498	HIVEP2	487.3	ARCHS4 Coexpression,470;Enrichr Queries,612;GTEx Coexpression,380	ERRFI1,RAB3A,ATP8A1,IRS1,STMN2,TNC,JMJD1C,LDLRAD4,JADE2,ETS1,RPH3A,MT2A,GJA1,CCND2,AKT3,SIRPA,BANF1,PHLDA1,SH3GL2,PKNOX2,KCNH1,CALN1,IER3,MAP3K5,EPHA4,SLC38A1,MBNL1,MBNL2,PRKCB,LMTK2,ANK3,HPCAL4,MAPK8IP3,DDIT4,MAP1A,ATF3,NDRG4,ITPR1,CEND1,CPLX2,LPP,KALRN,ZFP36L2,SMIM8,GRIN2A,TSPAN7,PLXNA2,AP4S1,TPPP,RIMKLA,SLC38A2,LONRF2,ZBTB18,JUN,EGR2,EGR3,MAGEE1,FN1,INHBA,PARP14,SMARCA2,GRIN2B,NFKB1,DCLK1,POU6…
gene_set_query	499	RFX6	489	ARCHS4 Coexpression,256;Enrichr Queries,497;GTEx Coexpression,714	RAB3C,TMEM200A,TUSC3,RASEF,TMEM97,SPINT2,SLC4A4,CLU,HS6ST3,RGS4,KRTCAP3,MCIDAS,CAPN6,FAM174B,CREB3L1,TBC1D30,ENPP2,ENPP5,RGS9,SH3GL2,CHGB,ARRDC4,CPA2,CTRB2,USP2,RIIAD1,ANXA10,OLFM4,ISL1,RNF128,ERP29,SCG5,KCTD14,KCTD12,ATF3,FREM2,STX1A,PMEL,CPB1,ABCB1,C2CD4A,CACNA1D,GATA3,CPLX2,PKHD1,PRDX3,CNN1,TSPAN8,KIAA1522,CPAMD8,TSPAN7,MYH13,PCK1,SCN3A,KIAA0319,SLC38A5,SLC38A4,XBP1,EGR3,ABCA5,FN1,FZD9,PYCR1,F…
gene_set_query	500	SIX4	489.3	ARCHS4 Coexpression,211;Enrichr Queries,96;GTEx Coexpression,1161	ERRFI1,SPARC,IRS1,TNC,KEAP1,MKI67,ETS1,CLU,IPO5,SOX2,MT2A,GJA1,CCND2,PLAU,PEG10,MACROD1,SIRPA,PHLDA1,IER3,EPHA4,PRKCB,FST,IGFBP3,DNAAF1,TPM2,WNT5A,ANK3,MYL1,RGS9BP,COL4A1,DDIT4,ARMC4,ZFP42,PRKCQ,ATF3,CFAP61,FBN2,CAPSL,RHOBTB3,STC1,EFNA5,CORO1A,ZFP36L2,BRIP1,STC2,ZBBX,SERPINH1,CACNA1S,FAM83D,ECT2,SLC38A2,QSER1,DNAH12,JUN,EGR2,BDNF,CAV1,GFPT2,FN1,NR2F1,FANCA,FZD9,HMGA2,NR1D2,MAFA,PAICS,RPL3L,GULP1,…
gene_set_query	501	SATB1	489.5	ARCHS4 Coexpression,272;Enrichr Queries,548;ReMap ChIP-seq,295;GTEx Coexpression,843	ERRFI1,FRMPD1,LDLRAD4,MKI67,ABCA13,GJA1,TBC1D10C,EPHB1,PKNOX2,IER3,EPHA4,GBP5,MBNL1,PAQR7,CXADR,WSB2,PRKCB,ANK3,CRISPLD2,DDIT4,KCNQ3,PRKCQ,CYP2E1,KCTD12,TP53,ATF3,GATA3,IQGAP2,XKRX,BRIP1,GJC2,ERI1,S100A16,RNF217,PDGFC,ZNF703,S100A13,SERPINH1,A2M,PAG1,JUN,EGR2,BCL11A,RCC2,PDE2A,FUCA2,FN1,FZD9,PYCR1,L1CAM,SMARCA2,PRDX6,RPL3L,PKIA,IGFL4,ID2,TRIP6,PDE3A,CREBRF,FKBP10,CITED2,DIS3L,KIF12,RYR3,AKAP12,TM…
gene_set_query	502	NR5A2	490	ARCHS4 Coexpression,672;Enrichr Queries,335;ReMap ChIP-seq,192;GTEx Coexpression,761	ERRFI1,EHF,GABPB2,CPNE7,ZMYND8,KEAP1,STMN3,TMEM97,SLC4A4,AQP3,CLDN1,SOX2,NDST1,RPS6KA5,MCIDAS,CREB3L4,LIPH,HMCN1,SAMD10,EPHA4,WSB2,CTRB2,RIIAD1,MTUS1,KRT7,CMBL,ANK3,CRISPLD2,DDIT4,KCTD14,UHRF1BP1,ZNF710,ATF5,PLPP2,FREM2,ATF3,CASZ1,ZBTB8A,CFI,MTTP,STC1,GATA3,IQGAP2,NCAPH,PKHD1,C3,BRIP1,TSPAN8,S100A16,INPP5D,SEC14L5,S100A13,S100A14,KCNN4,TSPAN1,NTSR1,SPTBN2,XBP1,IFITM10,JUN,EGR2,BCL11A,GTF2IRD2,FN1…
gene_set_query	503	KLF1	490.2	Literature ChIP-seq,98;ARCHS4 Coexpression,389;Enrichr Queries,651;ReMap ChIP-seq,219;GTEx Coexpression,1094	IFITM3,ANKLE1,SPARC,TMEM200A,DQX1,ZMYND8,TONSL,AQP4,IFI35,MKI67,AQP3,HS6ST1,IFIT3,SMC2,CDC20,FAM122A,MT2A,CREB3L4,TBC1D10C,HIST3H2BB,CHAC1,PGLYRP1,PTGDS,SAMD10,EPHA4,TANGO2,COL23A1,SYTL1,MAPK8IP3,UNC13D,CLDN6,DEPDC1B,MTHFD2,DDIT3,DDIT4,CLDN7,TRIB3,CYP2E1,KIF20B,TRIM10,STX1A,ATF3,ATF4,KCTD16,ABCB1,CDCA3,PDE1C,CDCA5,CEND1,MEFV,KALRN,ADAMTS10,C3,GJC2,HIST1H3A,KCNN4,HIST1H3B,PRR22,PCK2,APOBEC3C,TMEM1…
gene_set_query	504	ZNF853	492	ARCHS4 Coexpression,327;GTEx Coexpression,657	DDR1,RAB3A,TUSC2,KLHL32,STMN3,SLC35F1,ELFN2,HS6ST1,RYR3,SOX2,PSD2,SCRN1,ZC3H7B,RNPEP,B3GALT1,HABP4,SOX8,KIF1A,ANKS1B,FBXW4,SEMA6C,LYNX1,WSB2,DSCAM,ACTN2,PPP2R5B,FAM219A,SYP,DUSP8,MAPK8IP2,MAPK8IP3,HPCAL4,RUNDC3A,DNM1,MAPK8IP1,RGMA,ACAP3,OLFM2,SNPH,DAAM2,MYOT,MAP1A,CHST1,MAPRE3,NSMF,ZNF358,KIAA0408,FBP2,CAMK2B,NDRG4,STOML1,NFIX,TTYH1,TMEM59L,CEND1,NRXN2,AKAP6,CPLX2,NPAS3,CACNG7,CDH20,MGAT3,NCAM1,T…
gene_set_query	505	ZBED4	493.3	ARCHS4 Coexpression,653;Enrichr Queries,785;GTEx Coexpression,42	ERCC6L,TONSL,HJURP,IKZF2,MKI67,SMC4,ETS1,IPO5,CHEK1,NUSAP1,RCC1,FBXO5,PHLDA1,TMPO,GTF2I,GEN1,WDHD1,SLC38A1,BORA,NUP210,ESCO2,WDR76,CDC25A,EEF1A1,NEIL3,MELK,HNRNPUL1,MTHFD2,TBL1XR1,DDIT4,TIMELESS,DNA2,KIF20B,ATF4,SHMT2,INSIG1,CDCA5,CDCA7,CDCA8,NCAPG,SKA1,ZFP36L2,RAD51AP1,BRIP1,ORC1,ECT2,SLC38A2,QSER1,CDT1,STIL,JUN,CBX5,DDIAS,UBE2C,RCC2,XRCC2,ALYREF,FANCA,PBX2,NR1D2,CDC6,PAICS,ZWINT,DHFR,TPX2,KIF18…
gene_set_query	506	TFAP4	493.8	ARCHS4 Coexpression,666;Enrichr Queries,50;ReMap ChIP-seq,225;GTEx Coexpression,1034	ANKLE1,GABPB2,DQX1,ZMYND8,TONSL,SPATA20,IFI35,TMEM97,MKI67,CDC20,MT2A,RPS6KA5,RASSF4,CREB3L4,LIPH,DHX58,STMN1,CHEK1,TBC1D10C,RCC1,HIST3H2BB,GNAT1,EPHB3,TMPO,IER3,WDHD1,STARD5,SYTL1,UNC13D,CLDN6,MTHFD2,ORAI3,DDIT4,CLDN7,TRIB3,TP53,ATF3,KCTD15,ATF4,GRB7,TPH2,ZBTB8A,ABCB1,CDCA3,SHMT2,CDCA5,MEPCE,CDCA7,CEND1,CDCA8,C3,STC2,SEC14L5,S100A13,PATZ1,NXNL2,CDT1,XBP1,JUN,EGR2,ABCA5,GTF2IRD2,RCC2,PLK1,ABCA9,P…
gene_set_query	507	ARX	494.7	ARCHS4 Coexpression,458;Enrichr Queries,340;GTEx Coexpression,686	RAB3C,CLSTN2,TUSC3,STMN2,MSI2,ETS1,CLU,HS6ST2,GALNT10,HS6ST3,RGS4,SOX2,NPPC,CDH4,GJA1,CCND2,FAM174B,STMN1,ENPP2,DPF3,PKNOX2,CHGB,EPHA4,TMEM178B,PRKCB,IGFBP3,WNT5A,RIIAD1,EBF2,EBF3,ISL1,MOB3B,PCP4,DAAM1,TYRO3,SCG5,ATF3,KIAA0408,BEX4,DLX2,ZBTB8A,CFH,C2CD4A,GATA3,EFNA5,PCDH19,CPLX2,MAP2,TSPAN7,CDH23,PLXNA2,AP4S1,SLC38A4,JUN,EGR2,EGR3,BDNF,BCL11A,NR2F1,FZD9,ZBTB12,SMARCA2,DCLK1,TMEM198,GADD45G,IGSF10…
gene_set_query	508	NKX21	495	ARCHS4 Coexpression,313;GTEx Coexpression,677	CPM,ZCCHC12,ERRFI1,CLIC5,ATP8A1,FLT4,RTKN2,RND3,VSIG10,HS6ST2,TMEM100,SDR16C5,TUBA1A,RASSF4,ZNF606,ZC3H7B,TUBB3,ENOSF1,STMN1,ROS1,SLC12A8,GTF2I,GOLGA8R,EPHA4,CXADR,SLC32A1,TSC22D1,IL15,ANXA3,COL23A1,KRT7,GOLGA8M,WNT9A,GFRA2,GOLGA8Q,ADGRF1,FNDC1,ELF3,TBL1XR1,CEACAM6,SCNN1A,MT1F,ZNF114,FREM2,CRB1,DLX2,SUCNR1,PDE1A,NRXN3,MGST1,ITPR3,NDNF,LRP2,ASCL1,HDAC9,EVPL,AGER,SCEL,TPO,MAT2A,RAB25,FLRT3,MAP2,PLE…
gene_set_query	509	SP7	495	ARCHS4 Coexpression,464;Enrichr Queries,456;GTEx Coexpression,565	SPARC,ATP8A1,IRS1,KLHL32,TNC,STMN4,CLU,NPPC,GJA1,CCND2,CREB3L1,STMN1,HABP4,ENPP2,SOX8,CPNE2,LZTS1,PHLDA1,PPFIA2,ANKS1B,SCARA3,MSX2,FST,IGFBP3,EBF3,P3H3,DKK1,SLC9B2,PHOSPHO1,FNDC1,COL4A1,DAAM2,DDIT4,ELMO1,S100A4,DGKI,ATF3,DLX2,ANAPC16,CFH,CCDC148,ADAMTS10,GLIS1,MRPL11,CNN1,RAI1,ZMAT4,SEC14L5,PDGFC,PLXNA2,S100A13,SERPINH1,BMF,KCNN3,MAGEA11,ZBTB7C,CPA4,NGFR,JUN,EGR2,EGR3,BDNF,FN1,FZD9,PYCR1,INHBA,GA…
gene_set_query	510	KLF12	495.7	ARCHS4 Coexpression,811;Enrichr Queries,437;GTEx Coexpression,239	ATP8A1,IRS1,XYLT1,MSI2,FRY,IKZF2,ETS1,SLC4A4,SLC8A1,NR3C2,DOCK11,CCND2,RASSF3,AKT3,TBC1D10C,EPHA4,MBNL1,SLC38A1,CXADR,MBNL2,TPM2,FRMD4A,ANK3,GPRIN3,INPP4B,SCNN1A,DDIT4,PKP3,KCTD12,TOX,PLPP2,KIAA0408,GRB7,NPR2,ITPR1,MGST1,ITPR2,EFNA5,LPP,KALRN,CALD1,MAP2,KIAA1522,PDGFC,PLXNA2,RREB1,SCN3A,AP1M2,PAG1,ZBTB18,JUN,BCL11A,TNFSF12,FN1,FANCA,FZD9,SMARCA2,PRDX6,DCLK1,FGF14,MAFB,RCAN2,ID2,PKIA,BHLHE40,TRIP6…
gene_set_query	511	RFX3	495.7	ARCHS4 Coexpression,132;Enrichr Queries,601;GTEx Coexpression,754	ATP8A1,ZMYND8,JMJD1C,MSI2,FRY,IKZF2,CASC1,ETS1,SLC4A4,ABCA13,SLC8A1,SOX2,KIF5C,AKT3,STMN1,ROPN1L,EPHB1,PPFIA2,SCN1A,EPHA4,MBNL1,MBNL2,TMEM178B,DNAAF1,FBXO15,FRMD4A,ANK3,TMEM170B,DAAM1,TBL1XR1,ARMC4,ELMO1,DYDC2,FAM92B,TOX,CCDC151,ATF3,KIAA0408,BEX4,CAPSL,TTYH1,TSHZ2,ITPR1,WDR63,MGST2,ITPR2,BAZ2B,EFNA5,IQGAP2,LPP,NPAS3,MAATS1,MAP2,ZBBX,PLXNA2,SCN3A,KIAA0319,SLC38A2,RREB1,LONRF2,DNAH12,JUN,CBX5,BCL1…
gene_set_query	512	ASCL2	496.3	ARCHS4 Coexpression,587;Enrichr Queries,304;GTEx Coexpression,598	IFITM3,IFITM1,IFITM2,ANKRD35,IFI35,CLDN1,ETS1,AQP3,IFIT3,IFIT2,AADACL2,NPPC,PREX1,MT2A,CCND2,CAPNS2,TRIM29,ARHGDIB,TBC1D10C,PHLDA1,TP63,EPHB3,IER3,STARD5,MSX2,FST,IL1R2,IGFBP3,SYTL1,KRT7,HIC1,PHOSPHO1,CRISPLD2,DDIT4,DPEP2,TRIB3,S100A4,PKP3,NUPR1,ATF3,DSC3,COL17A1,CASZ1,ABCB1,C5AR1,CDCA7,TACSTD2,IL20RB,GATA3,RASAL3,CORO1A,KLK7,XKRX,C3,ADGRG1,DPP7,STC2,UGT3A2,IGFBP6,FAM83B,CPA4,GSDMD,JUN,EGR2,XCR1,…
gene_set_query	513	CHAMP1	496.5	ARCHS4 Coexpression,93;GTEx Coexpression,900	ARHGAP11A,DCLRE1A,ERCC6L,DSCC1,NCAPG2,TONSL,BUB1B,KIF11,BRCA2,FOXM1,SMC4,LMNB2,SMC2,LMNB1,IPO5,CHAF1A,RARS,CHEK1,RCC1,RIOK2,MYBL2,FBXO5,TOPBP1,GTF2I,TMPO,IKBIP,NDC1,TCF19,WDHD1,RFC3,BORA,NUP210,TUBB,H2AFX,ZFP69B,CDC25A,CCNA2,NEIL3,ESPL1,HNRNPUL1,KIFC1,TET3,MCM3,TIMELESS,MCM4,KIF2C,PABPC1,MCM6,NEMP1,FAM72B,SNRPA,TRIM56,SHMT2,UHRF1,CDCA5,PKMYT1,TYMS,SLC7A1,RECQL4,RACGAP1,E2F1,IGF2BP3,E2F3,HOXC8,E2F…
gene_set_query	514	SMAD9	496.7	ARCHS4 Coexpression,760;Enrichr Queries,185;GTEx Coexpression,545	ERRFI1,SPARC,IRS1,TNC,ABAT,JADE2,TXNDC15,SLC4A4,CLU,GJA1,AKT3,SCMH1,STMN1,ENPP2,HMCN1,LZTS2,PHLDA1,GOLGA8R,EPHA4,SCARA3,ST6GAL2,CXADR,TPM2,FST,IGFBP3,COL23A1,WNT5A,GOLGA8M,GOLGA8Q,CCDC80,COL4A1,TBL1XR1,DDIT4,KCTD12,ATF3,KIAA0408,CFH,ITPR1,LPP,C3,TPO,CALD1,MAP2,IGFBP6,SCN3A,CPA4,JUN,EGR2,CBX5,BCL11A,CAV1,FN1,NR2F1,FZD9,CYBRD1,PBX2,INHBA,DCLK1,COL1A1,NR4A1,MAFB,COL5A1,BAMBI,REEP3,ID2,RCAN2,BHLHE40,…
gene_set_query	515	PROX1	497.3	ARCHS4 Coexpression,673;Enrichr Queries,208;ReMap ChIP-seq,19;GTEx Coexpression,1089	EHF,ABAT,CLDN1,SLC4A4,SOX2,MT2A,TDO2,HOXA3,HOXA1,GNAT1,EPHB1,EPHA4,MBNL2,IL1R2,SERPINF2,KRT7,EBF3,ANK3,CLDN6,CLDN4,HOXB9,RNF128,CD109,DDIT4,MALL,HOXB4,HOXB3,CYP2E1,ZNF710,KCTD12,ATF5,HOXB8,HOXB6,CD101,ATF3,MT1E,HOXB5,GRB7,CASZ1,CFH,CFI,TSHZ2,PCDH19,IQGAP2,KIAA0040,KLK6,C3,KLRK1,HIST1H3A,S100A16,ZBED2,S100A13,S100A14,PCK1,HIST1H3B,PPARGC1A,NTSR1,ZBTB7C,HIST1H3E,JUN,FAM9B,AFAP1L2,EGR2,ABCA5,BCL11A,…
gene_set_query	516	TLX2	498.3	ARCHS4 Coexpression,181;Enrichr Queries,838;GTEx Coexpression,476	THSD7B,DQX1,STMN2,STMN3,COMP,SOX2,RGS4,NPPC,CCND2,DPYSL4,SCN9A,CAPN5,PTGFRN,SLC16A9,CHGB,GTF2I,TMPO,KCNH5,MSX2,HIST1H2AI,EPHA8,HIST1H2AH,MYO7B,ENTPD8,EBF2,EBF3,ISL1,HIC1,BTC,HOXB9,HIST2H3A,HOXB4,HOXB3,TOX,HOXB8,HIST2H3D,HOXB7,HIST2H3C,HOXB6,ATF3,HIST1H2BD,HOXB5,DLX2,CASZ1,ABCB1,CHAT,GATA3,IQGAP3,CNN1,HIST1H3A,HOXC4,HOXC8,NTSR1,HOXC6,TBC1D16,SPTBN2,NGFR,EGR2,EGR3,BDNF,CBX3,ALYREF,NR2F1,FZD9,PYCR1,…
gene_set_query	517	ONECUT2	498.7	ARCHS4 Coexpression,257;Enrichr Queries,245;GTEx Coexpression,994	RAB3C,ATP8A2,GLDC,STMN2,ABAT,STMN4,CYP46A1,MKI67,SLC4A4,NPPC,CCND2,ATCAY,TDO2,DPYSL4,KIF5C,TUBB3,PEG10,SCN9A,STMN1,RGS9,PHLDA1,EPHA4,CXADR,TMEM178B,FST,IGFBP3,SERPINF2,WNT5A,EBF2,EBF3,ANK3,ISL1,LEMD1,OLFM1,PCP4,DAAM1,DDIT4,CYP2E1,ATF5,ATF3,KIAA0408,HOXB5,FBN2,DLX2,CASZ1,GATA3,BAZ2B,EFNA5,IQGAP2,CPLX2,CACNA1E,KALRN,MAP2,PLXNA2,DRD1,STXBP6,SCN3B,PATZ1,PPARGC1A,SCN3A,SLC38A4,JUN,EGR2,EGR3,BDNF,BCL11…
gene_set_query	518	ARID3A	499.8	ARCHS4 Coexpression,825;ENCODE ChIP-seq,110;Enrichr Queries,675;ReMap ChIP-seq,48;GTEx Coexpression,841	ANKLE1,GABPB2,DQX1,CREB3L4,LIPH,SAMD10,IER3,MBNL1,PRKCB,UNC13D,CLDN6,DEPDC1B,RBP5,MTHFD2,ORAI3,DDIT4,CLDN7,PSME1,HOXB4,HOXB3,HOXB8,PRR11,HOXB6,ATF3,ATF4,HOXB5,ZBTB8A,CDCA2,MEPCE,ZNF23,BAZ2B,MEFV,SLC5A3,C3,LDHB,S100A13,RREB1,GSDMD,JUN,ABCA5,FN1,PBX2,ABCA7,CDC6,GP6,RPL3L,TMEM198,FOSL1,COL1A1,TRIP6,SASS6,ARPC1B,NCAPG2,DIS3L,SETD7,TRIM8,ZNF280D,TMEM189,TRIM7,NUF2,ZNF367,RMI2,ACTL6B,DUSP1,MYOF,SIRT4,E…
gene_set_query	519	NEUROD2	501.8	Literature ChIP-seq,97;ARCHS4 Coexpression,1044;Enrichr Queries,663;GTEx Coexpression,203	SLC46A3,CPNE7,STMN2,STMN3,ABAT,HS6ST1,SOX2,PREX1,DPYSL4,CREB3L3,TRIM29,LIPH,DHX58,CKMT1B,GNAT1,EPHB1,GTSE1,SLC12A8,CALN1,CHGB,ANKS1B,EPHB3,EPHA4,PAQR7,PRKCB,P3H2,KRT7,ANK3,MAPK8IP2,MAPK8IP3,HPCAL4,DKK4,MTHFD2,DAAM2,DDIT4,KCNQ3,KCTD12,ALPK1,ATF3,ATF4,ASTN1,PLEKHD1,GRB7,ZBTB8A,PDE1C,SHMT2,IQGAP2,KALRN,LYPD6,NCAPH,GRIN2A,PGBD5,TSPAN8,FLRT3,KCNN3,SCN3A,GSDMD,APOBEC3D,EGR2,PLK5,BCL11A,PLK1,NR2F1,IL31R…
gene_set_query	520	MSGN1	502.3	ARCHS4 Coexpression,689;Enrichr Queries,439;GTEx Coexpression,379	FAM49A,EHF,IFITM1,IRS1,MAGEB17,MSI2,IFI35,AQP3,ETS1,HS6ST2,SOX2,CYSRT1,SLK,TRIM29,CREB3L1,SLC25A43,HOXA1,IER3,CCBE1,EPHA4,S100A2,MSX2,ZNF705D,FST,WNT5A,P3H2,EBF2,DKK1,SLFN12,CLDN4,HOXB9,MALL,DDIT4,PKP3,DSC2,ATF3,HOXB6,FAIM,FBN2,PMEL,DLX2,SET,TACSTD2,DAPP1,MGST2,GATA3,ADRB2,CD1D,EFNA5,PCDH19,NTS,EVPL,KLK8,ZFP36L2,SKA1,S100A16,CDH23,HOXC4,PPIAL4C,S100A14,KCNN4,RREB1,ZBTB7C,CPA4,SLC38A4,TMEM184A,JUN…
gene_set_query	521	SP110	502.3	ARCHS4 Coexpression,234;Enrichr Queries,572;GTEx Coexpression,701	IFITM3,IFITM1,IFITM2,TNC,GIMAP4,IFI35,ETS1,IFIT3,IL27RA,IFIT2,CXCL16,MILR1,NPPC,MT2A,RINL,RASSF3,ARHGDIB,DHX58,TBC1D10C,IER3,IL15RA,GBP5,SLC38A1,SHISA5,UNC13D,DPEP2,PSME1,S100A4,NUPR1,ALPK1,ATF3,CFH,C5AR1,MEFV,RASAL3,DDX60,CORO1A,KIAA0040,C3,INPP5D,APOBEC3D,JUN,MLKL,TNFRSF9,PHF11,NMI,PARP14,PARP12,NFKBIA,MOV10,BHLHE40,BCL3,MYD88,LGALS3BP,ARPC1B,DOCK8,NHSL2,GLIPR1,CASP8,CASP4,ITGAX,PDE4B,CD37,TIMP…
gene_set_query	522	FOXL2	503	ARCHS4 Coexpression,412;Enrichr Queries,218;GTEx Coexpression,879	GABPB2,CLSTN2,PRDM5,MSI2,ETS1,CLU,HS6ST2,GALNT10,COMP,SOX2,NPPC,FGF6,TCL1B,GJA1,CCND2,DPYSL4,PLAU,CREB3L1,MEIOB,EPHB1,EPHB3,SSX1,MSX2,FST,IGFBP3,WNT5A,P3H2,EBF2,EBF3,P3H3,DKK1,HIC1,EEF1A1,HOXB9,SMO,COL4A1,DDIT4,HOXB7,ATF3,FBN2,DLX2,GATA3,PKMYT1,RACGAP1,IRAK1,STC2,CDH23,SERPINH1,HOXC4,HIST1H3H,MAGEA11,WNT2,ZNF300,NXNL2,SLC38A5,CPA4,HOXC6,JUN,EGR2,EGR3,BDNF,BCL11A,CAV1,PLK1,ESRRB,FN1,NR2F1,FZD9,HMG…
gene_set_query	523	ZSCAN1	503.7	ARCHS4 Coexpression,585;Enrichr Queries,685;GTEx Coexpression,241	ATP8A2,IRS1,TUSC3,STMN2,STMN3,ABAT,STMN4,SPINT2,SLC8A2,SOX2,CDH4,ATCAY,DPYSL4,KIF5C,TUBB3,KCNH1,CALN1,ANKS1B,CHGB,DSCAM,MSX2,KCNH8,COL23A1,RIIAD1,DIO3,UNC5D,CASD1,MAPK8IP2,RUNDC3A,ISL1,PCDHA10,LEMD1,OLFM1,SLC9A3,HNRNPUL1,CRISPLD2,SCG5,RELL2,STX1A,FREM2,ASTN1,BEX4,CASZ1,NDRG4,PDE1C,TMEM63C,TTYH1,PCDH10,TMEM59L,CPLX2,CACNA1E,NPAS3,MAATS1,TMEM246,CPAMD8,TCTEX1D2,SCN3B,SCN3A,KIAA0319,MAP9,CPA4,EGR3,Z…
gene_set_query	524	MIXL1	504.7	ARCHS4 Coexpression,953;Enrichr Queries,528;GTEx Coexpression,33	ANKLE1,IL23R,MKI67,IKZF3,SOX2,MTBP,CREB3L1,LIPH,HOXA1,FBXO5,HMCN1,SAMD10,TMPO,IER3,WDHD1,EPHA4,NUP210,EBF3,ESCO2,ISL1,DKK1,WDR76,DKK4,DEPDC1B,DAAM1,HOXB3,DNA2,ATF3,PIF1,ZBTB8A,PCDH10,NCAPG,CDCA8,SLCO5A1,GATA3,NCAPH,SKA1,UBE2J1,CD79B,APOBEC3D,CDT1,JUN,EGR2,GPR15,EGR3,APOBEC3H,XRCC2,EAF2,RAB39A,NR2F1,FZD9,ZWINT,COL1A1,GDF9,SASS6,ANP32E,SNAI1,NODAL,FEN1,DIS3L,KIF14,TNFRSF13C,BRCA2,C1QTNF1,HEY2,ANKRD…
gene_set_query	525	ZSCAN18	505.3	ARCHS4 Coexpression,124;Enrichr Queries,523;GTEx Coexpression,869	IFITM3,SPARC,RAB3A,STMN3,ABAT,STMN4,SPINT2,CLU,SLC8A2,RPH3A,SOX2,LACTB,MT2A,GJA1,CCND2,ATCAY,DPYSL4,KIF5C,HABP4,ENPP2,PHLDA1,IER3,EPHA4,SLC38A1,TPM2,IGFBP3,CASD1,MAPK8IP2,MAPK8IP3,HPCAL4,RUNDC3A,MAPK8IP1,OLFM1,ACAP3,OLFM2,DDIT4,MAP1A,ATF3,BEX4,NDRG4,CFH,TTYH1,TMEM59L,CEND1,ADRB2,CPLX2,C3,ADGRG1,IRAK1,PGBD5,MAP2,TPPP,SCN3B,LONRF2,SCN3A,MAP9,CPA4,JUN,MAGEE1,BCL11A,FN1,FANCA,FZD9,ASNS,CYBRD1,HSPA2,D…
gene_set_query	526	ZNF165	505.5	ARCHS4 Coexpression,733;Enrichr Queries,44;ReMap ChIP-seq,57;GTEx Coexpression,1188	ERRFI1,MT1X,SPINT2,CLDN1,IFIT3,CDC20,NDST1,MT2A,TRIM29,LIPH,CCDC96,ROPN1L,CHAC1,IER3,CTRB2,DKK1,ZPBP,EREG,DEPDC1B,MT1A,MTHFD2,DDIT3,DDIT4,CLDN7,MT1F,CCDC87,TRIB3,KIF20A,MT1B,ATF3,MT1E,ABCB1,CDCA5,PRDX3,ERI1,STC2,RNF217,PLAC1,ST3GAL6,ARSG,CGA,TMEM184A,CDT1,JUN,EGR3,FUCA2,LIF,L1CAM,FOSL1,ID2,MYO5C,CD24,NODAL,APOBEC3B,CITED2,KIF14,KRT23,KIF11,SLC7A11,VSIG10,PTPRG,AKAP12,NUF2,PBK,TK1,DLGAP5,CEP55,CCD…
gene_set_query	527	FEV	506	ARCHS4 Coexpression,325;Enrichr Queries,741;GTEx Coexpression,452	RAB3C,CPNE4,TUSC3,TMEM200A,SPINT2,CLU,HS6ST3,RGS4,NPPC,CCND2,FAM174B,CREB3L4,RESP18,SCN9A,ENPP2,SH3GL2,CHGB,KCNH6,EPHA8,IGFBP3,USP2,RIIAD1,UNC5D,ISL1,OLFM1,ARC,DDIT4,SCG5,TCTA,STEAP2,HOXB7,ATF3,HOXB6,STX1A,HOXB5,BEX4,DLX2,CHRNA2,TMEM63C,C2CD4A,KLK4,CACNA1D,GATA3,CPLX2,MAATS1,NEUROD4,DPP7,TMEM246,CPAMD8,CPA4,HOXC6,SLC38A4,JUN,EGR2,EGR3,ZFR2,BDNF,FN1,NR2F1,SCRT1,TMEM198,COL1A1,NR4A1,PLCXD3,MAFB,TRP…
gene_set_query	528	RBSN	507	ARCHS4 Coexpression,422;GTEx Coexpression,592	TRIM72,GABPB2,ARPC1B,KLHL32,NUCKS1,STMN4,ABAT,LDLRAD4,CYP46A1,UNC80,GRIP1,RPS6KA5,TUBA1A,ATCAY,SCRN1,PSD2,KIF5C,TMEM105,ADAMTSL3,RNPEP,HABP4,DACT3,NOS1,PRKACB,PPFIA2,ANKS1B,RPS6KL1,CDKL5,PDE4C,FAM219A,ABCC9,RGMA,DNM3,DAAM2,MAP1A,TYRO3,ZMYND11,KIAA0408,ASTN1,SLC24A2,BEX4,CRB1,NLGN1,ZBTB8A,NRXN3,AKAP6,KALRN,NPAS3,JAKMIP2,CACNG7,CDH20,MAP2,NCAM1,AP4S1,TPPP,SCN3B,RIMKLA,PAK3,DYNC1I1,ATP9A,CA11,KCNJ10…
gene_set_query	529	YY2	507.3	ARCHS4 Coexpression,394;Enrichr Queries,430;GTEx Coexpression,698	IFITM1,ERCC6L,DSCC1,ZC3HAV1L,BUB1B,MKI67,SMC4,SMC2,NPPC,MT2A,CCND2,USP17L8,CHEK1,MEIOB,CHAC1,PHLDA1,TMPO,IER3,NANOS1,GEN1,CCBE1,MBNL1,CDKL5,TPM4,FST,IGFBP3,ESCO2,MAPK8IP3,CDC25A,MTAP,MTHFD2,CD109,DDIT3,DDIT4,PRR16,ZSCAN23,ADAM9,KIF20B,PRR11,ATF3,DLX2,STEAP1B,ABCB1,CDCA2,INSIG1,RHOBTB3,HMMR,LPP,NCAPH,ITPRIPL2,STK31,CCNB3,RAD51AP1,RAI1,PDGFC,TSPAN7,NLRP5,PLXNA2,CLSPN,ECT2,HOXC8,RREB1,QSER1,FANCI,CC…
gene_set_query	530	ELK1	507.4	Literature ChIP-seq,135;ARCHS4 Coexpression,1602;ENCODE ChIP-seq,111;ReMap ChIP-seq,289;GTEx Coexpression,400	ERRFI1,GABPB2,IFITM2,DQX1,ZMYND8,TONSL,NUDT1,STMN3,IFI35,FAM122A,STMN1,TBC1D10C,DPF3,SAMD10,IER3,CHGB,CCBE1,MBNL2,NUP210,TANGO2,DAPK3,COL23A1,MAPK8IP2,HPCAL4,MAPK8IP3,CLDN6,INPP4B,ARC,DAAM1,MAP1A,ORAI3,CLDN7,DDIT4,TYRO3,TRIB3,ASTN1,ATF4,KCTD16,CASZ1,CDCA2,CDCA3,CDCA5,CDCA7,PCDH15,CEND1,ZNF23,SKA3,SLC5A3,IQGAP3,SKA1,GJC2,PGBD5,S100A16,TSPAN7,PDGFC,S100A13,SERPINH1,HIST1H3B,PPARGC1A,NTSR1,TNFSF18,C…
gene_set_query	531	E2F5	509	ARCHS4 Coexpression,525;Enrichr Queries,49;ReMap ChIP-seq,10;GTEx Coexpression,1452	IFITM3,ZMYND8,STMN3,TMEM97,MKI67,IKZF3,TXNDC15,SMC4,CDC20,SOX2,TCL1B,GJA1,RINL,FAM110D,CREB3L4,STMN1,CHEK1,TMPO,CDK5RAP2,SLC6A19,NUP210,P3H3,CMBL,NEIL3,MTHFD2,ORAI3,DDIT4,TRIB3,ATF5,ATF3,TPH2,ZBTB8A,CDCA2,PARPBP,ABCB1,CDCA3,HIST1H3J,CDCA5,MEPCE,CDCA7,CDCA8,ZNF23,IQGAP3,NCAPH,SKA1,CD79B,HIST1H3A,RACGAP1,CD19,NEU1,HIST1H3H,KCNN4,HIST1H3B,HIST1H3E,PLK4,APOBEC3D,JUN,EGR2,ABCA5,BCL11A,XRCC2,PLK1,ABCA9…
gene_set_query	532	ZFHX3	510.3	ARCHS4 Coexpression,390;Enrichr Queries,669;GTEx Coexpression,472	SPARC,IRS1,ZMYND8,RASEF,MSI2,MKI67,ETS1,FAM122A,CCND2,RASSF3,AKT3,PHLDA1,IER3,PKNOX2,HIST1H2AB,GOLGA8R,EPHA4,MBNL1,MBNL2,TPM2,RALGAPA2,MTUS1,LMTK2,FRMD4A,ANK3,HIST2H3A,COL4A1,DDIT4,KCTD12,TLN2,HIST2H3D,HIST2H3C,HIST1H2BD,HIST1H2BC,ZBTB8A,CASZ1,ITPR1,BAZ2B,EFNA5,LPP,CACNA1E,ZFP36L2,RAI1,CALD1,RNF217,PDGFC,TSPAN7,ZNF703,PLXNA2,HIST1H3B,SLC38A2,RREB1,B4GALNT2,SPTBN2,CRTAP,JUN,EGR3,BCL11A,ARHGEF39,FN…
gene_set_query	533	ALX1	510.3	ARCHS4 Coexpression,772;Enrichr Queries,324;GTEx Coexpression,435	TRAF3IP2,TNC,ETS1,SOX2,CDC20,CCND2,ENPP2,HMCN1,PKNOX2,CCBE1,EPHA4,MSX2,TPM4,FST,IGFBP3,WNT5A,EBF2,EBF3,MITF,DKK1,ISL1,CCDC80,CD109,DDIT4,PRR16,ADAM9,TRIB3,FKBP9,HOXB7,ATF3,FBN2,PMEL,DLX2,STEAP1B,PCDH10,CLCNKA,GATA3,EFNA5,MRPL11,ITPRIPL2,PRDX3,PDGFC,PLAC1,HOXC4,SLC38A2,HOXC8,HOXC6,CPA4,JUN,EGR2,EGR3,VCAM1,BDNF,CAV1,FUCA2,FN1,NR2F1,FZD9,HMGA2,CDC6,FAM136A,LSM4,ZWINT,DERA,COL1A1,MAFB,NR4A3,COL5A1,CD…
gene_set_query	534	SIX2	510.5	ARCHS4 Coexpression,442;Enrichr Queries,400;ReMap ChIP-seq,85;GTEx Coexpression,1115	IFITM1,SPARC,ZMYND8,KEAP1,JMJD1C,SPATA20,AQP3,SOX2,MT2A,GJA1,RINL,CREB3L1,PEG10,HOXA3,HOXA1,ROPN1L,CHAC1,PKNOX2,EPHA4,ARL14,DNAAF1,EBF2,EBF3,ISL1,DKK1,CCDC80,HOXB9,MYL1,DAAM2,DDIT4,HOXB4,HOXB3,PRKCQ,HOXB8,HOXB7,HOXB6,ATF3,HOXB5,CFAP61,CASZ1,ANAPC16,TMEM63C,CAPSL,TSHZ2,PCDH15,C2CD4A,GATA3,IQGAP3,PKHD1,ADAMTS18,STC2,RNF217,PDGFC,ZNF703,SERPINH1,HOXC4,HOXC8,TSPAN1,HOXC6,NGFR,JUN,EGR2,ABCA5,BCL11A,FZ…
gene_set_query	535	TBX21	510.8	ARCHS4 Coexpression,634;Enrichr Queries,900;ReMap ChIP-seq,22;GTEx Coexpression,487	IFITM3,IFITM1,IFITM2,IL23R,KEAP1,IKZF3,IFIT3,IL27RA,IFIT2,PREX1,RINL,RASSF3,CREB3L4,TBC1D10C,CMKLR1,IER3,GBP5,MBNL1,PRKCB,SLC6A16,IL1R2,SYTL1,UNC13D,MTHFD2,DDIT4,ADPRH,PRKCQ,ATF5,ALPK1,CD101,ATF3,HIST1H3J,MEPCE,GATA3,MEFV,LY9,NCAPH,CD79B,C3,KLRK1,HIST1H3A,INPP5D,HIST1H3H,KCNN4,HIST1H3B,PAG1,HIST1H3E,APOBEC3D,XBP1,JUN,EGR2,GPR15,EGR3,HIST1H4K,APOBEC3H,ABCA7,CDC6,PARP14,FOSL1,HIST1H4A,HIST1H4B,PAH,…
gene_set_query	536	HOXD11	511.7	ARCHS4 Coexpression,213;Enrichr Queries,506;GTEx Coexpression,816	TNC,COMP,SOX2,NPPC,CCND2,CAPN6,PLAU,SCMH1,HOXA3,RCC1,HOXA1,PTGFRN,LZTS2,MSX2,FST,IGFBP3,WNT5A,FBXO17,P3H2,KRT7,EBF2,MITF,EBF3,ISL1,DKK1,HIC1,CDC25A,HOXB9,SMO,HNRNPUL1,HOXB3,HOXB8,HOXB7,ATF3,HOXB6,KCTD15,SNRPA,HOXB5,ATF4,FBN2,DLX2,NPR2,GATA3,PKMYT1,IQGAP3,CNN1,TMEM123,IRAK1,ZNF703,HOXC4,UGT3A2,HOXC8,NXNL2,NTSR1,CPA4,HOXC6,FANCI,CDT1,JUN,EGR2,EGR3,BDNF,BCL11A,ALYREF,FN1,NR2F1,FZD9,FANCA,HMGA2,PARVA…
gene_set_query	537	HES1	511.8	ARCHS4 Coexpression,1356;Enrichr Queries,294;ReMap ChIP-seq,238;GTEx Coexpression,159	IFITM3,ERRFI1,SPARC,TRAF3IP2,JMJD1C,CLDN1,AADACL2,CDC20,SOX2,MT2A,GJA1,MCIDAS,CAPNS2,TRIM29,FAM110D,TP63,EPHB3,IER3,ARSA,CXADR,MAPK8IP2,MTAP,DAAM1,DDIT4,PRR16,TRIB3,CYP2E1,ATF3,GRB7,CASZ1,CFH,IL20RB,GATA3,EVPL,KLK8,KLK7,PCBP3,INPP5D,RREB1,ATP6V1C2,ZBTB7C,NGFR,JUN,EGR2,GPR15,EGR3,FN1,LIF,NR2F1,PARP16,PARP12,GADD45G,FOSL1,COL1A1,PPP1R1A,GJB3,ID2,HIST1H4C,DDR1,TOP2A,LAD1,RARG,SLC35F2,CITED2,KIF14,GN…
gene_set_query	538	ZNF850	512	ARCHS4 Coexpression,965;GTEx Coexpression,59	TRIM72,GABPB2,IL23R,DSCC1,LRRC74B,ZC3HAV1L,MKI67,BRCA2,EFCAB11,IKZF3,SMC2,CKS1B,RPS6KA5,EME1,MIS18BP1,FAM110D,TMEM105,ADAMTSL3,CHEK1,NUSAP1,TNFRSF8,KNTC1,HIST3H2BB,FBXO5,TOPBP1,NOS1,TMPO,NDC1,HELLS,WDHD1,RFC3,BORA,SLC36A2,ZGRF1,SCAF11,PDE4C,ABCC9,ESCO2,PAX5,KIF6,WDR76,DEPDC1B,MDFIC,ZFP42,MCM3,MCM6,MTFR2,FAM72D,NEMP1,KIF20B,DTL,FAM72B,CCDC150,TRIM56,FAM72A,MCM2,PIF1,PLEKHD1,SP100,ZBTB8A,TYMS,SKA1,…
gene_set_query	539	MYOD1	513	ARCHS4 Coexpression,503;ENCODE ChIP-seq,11;Enrichr Queries,874;ReMap ChIP-seq,97;GTEx Coexpression,1080	IFITM3,GABPB2,SPARC,TRAF3IP2,KEAP1,STMN3,SOX2,MILR1,NDST1,RINL,RASSF4,NDST4,CCDC96,TBC1D10C,SOX8,CHAC1,PTGFRN,PTGDS,TNS2,CDK5RAP2,ACTN2,DAPK3,MTUS1,KRT7,ENTPD8,EBF3,CMBL,ISL1,CLDN6,MYL1,ORAI3,DDIT4,PADI2,PRKCQ,NEIL1,TP53,ATF3,ATF4,RHNO1,ASF1B,CFAP61,TPH2,CASZ1,SHMT2,CEND1,GATA3,KALRN,HIST1H3A,CD19,STC2,PDGFC,HOXC4,HIST1H3B,KCNN4,HOXC8,PPARGC1A,HOXC6,TMEM184A,GSDMD,NGFR,JUN,EGR2,XBP1,FN1,FZD9,PYCR…
gene_set_query	540	ZNF90	513.7	ARCHS4 Coexpression,1466;Enrichr Queries,25;GTEx Coexpression,50	IFITM1,GLDC,TONSL,IKZF2,MKI67,CDC20,SOX2,RPS6KA5,CHEK1,FBXO5,GTSE1,SLC12A8,TMPO,WDHD1,NUP210,ESCO2,UNC5D,WDR76,CLDN6,DEPDC1B,NEIL3,KIF20A,KIF20B,PRR11,PIF1,ZBTB8A,CDCA2,ABCB1,CDCA3,CDCA5,CDCA7,NCAPG,SKA3,SKA1,NCAPH,SLC5A5,ATP6V1C2,PLK4,CDT1,APOBEC3D,DDIAS,BCL11A,GTF2IRD2,XRCC2,PLK1,FZD9,CDC6,ZWINT,FAM111A,TPX2,ANLN,MYO5C,SASS6,RAD18,GPR19,GABRB3,TOP2A,RPLP0,KIF14,BRCA1,KIF11,SLC7A11,BRCA2,KIF15,C…
gene_set_query	541	ESR2	514	Literature ChIP-seq,65;ARCHS4 Coexpression,749;Enrichr Queries,495;ReMap ChIP-seq,157;GTEx Coexpression,1104	ANKLE1,CPNE7,KEAP1,ABAT,HS6ST2,SOX2,NDST1,GJA1,RPS6KA5,RASSF3,CREB3L4,CHEK1,HOXA3,FBXO6,TP63,PKNOX2,IER3,EPHA4,MBNL2,PRKCB,DNAAF1,ENTPD8,ANK3,ISL1,CRISPLD2,DDIT3,DDIT4,HOXB4,UHRF1BP1,PRKCQ,KCTD12,TLN2,TP53,ATF3,FREM2,CFAP99,HOXB5,CFAP61,TPH2,CASZ1,ABCB1,LHB,WDR63,CEND1,GATA3,NCAPH,OAZ3,STC2,ZNF703,PLAC1,HOXC4,KCNN3,ARSG,HOXC8,PPARGC1A,NXNL2,ATP6V1C2,HOXC6,SPTBN2,APOBEC3C,JUN,EGR2,XBP1,AFAP1L2,PLK…
gene_set_query	542	PAX2	514.3	ARCHS4 Coexpression,618;Enrichr Queries,414;GTEx Coexpression,511	CLDN2,ETS1,SOX2,NPPC,CDH4,CCND2,CREB3L1,HOXA3,STK32B,EPHB1,SLC16A5,PKNOX2,KCNH6,MSX2,FBXO17,GOLGA6L2,EBF2,EBF3,CMBL,ISL1,HIC1,SCNN1G,OLFM1,RBP5,HOXB9,SMO,HOXB4,MT1G,HOXB3,HOXB8,TBC1D28,HOXB7,FREM2,HOXB6,ATF3,HOXB5,FBN3,DLX2,CASZ1,CCDC148,CLCNKA,AK4,GATA3,EFNA5,CPLX2,CACNA1G,PKHD1,STRA8,ADAMTS15,SCIN,PLXNA2,HOXC4,PCK1,MAGEA11,TRPM5,HOXC6,NGFR,JUN,EGR2,EGR3,BDNF,BCL11A,ESRRB,NR2F1,FZD9,HMGA2,ESR1,S…
gene_set_query	543	NANOGP8	515	ARCHS4 Coexpression,75;GTEx Coexpression,955	GABRB3,ERCC6L,GABPB2,GLDC,DSCC1,LRRK1,BUB1B,HMGB1,VSIG10,IL27RA,IPO5,ZNF280D,SENP6,PREX1,CHEK1,ITGAX,TBC1D10C,DNMT3B,CD37,PHGDH,SLC25A44,DLGAP5,TEAD2,NDC1,HELLS,WDHD1,GRID2,RFC3,CXADR,KCNH5,H2AFZ,ANGEL2,TUBB,CTPS2,ETV4,CDC25A,QTRT1,CLDN6,EVC,SMO,MTHFD2,DPPA2,ESRP1,ZFP42,MCM3,FKBP9,DNA2,DOCK2,BCAT1,DTL,SET,PARPBP,AK4,HMMR,RASAL3,SKA3,CORO1A,STX11,ADD2,UNG,HSPD1,PRDX3,LDHB,CCNB1,ORC1,NLRP7,ALOX5,IN…
gene_set_query	544	IRF2	515.5	ARCHS4 Coexpression,541;Enrichr Queries,598;ReMap ChIP-seq,81;GTEx Coexpression,842	IFITM3,IFITM1,IFITM2,ZMYND8,TONSL,IFI35,IFIT3,IL27RA,IFIT2,MILR1,MT2A,RINL,RASSF3,CREB3L4,TBC1D10C,HIST3H2BB,TMPO,IER3,IL15RA,GBP5,MBNL1,TANGO2,UNC13D,CLDN6,HOXB9,MTHFD2,DDIT3,ORAI3,DDIT4,PSME1,HOXB4,HOXB3,TRIB3,ALPK1,HOXB8,HOXB7,HOXB6,ATF3,ATF4,HOXB5,SMIM3,HIST1H3J,CDCA5,MEPCE,CEND1,MEFV,IQGAP2,KIAA0040,C3,BRIP1,HIST1H3A,RACGAP1,INPP5D,NEU1,S100A13,HIST1H3H,KCNN4,HIST1H3B,RREB1,HOXC8,HIST1H3E,GS…
gene_set_query	545	L3MBTL3	517	ARCHS4 Coexpression,796;GTEx Coexpression,238	LGALS3BP,CNTNAP2,IFITM1,TMEM200A,ARPC1B,DOCK8,SLC40A1,SLA,LDB2,HMGB1,VSIG10,MILR1,GRIP1,GLIPR1,CASP8,CCND2,PSTPIP2,ZNF280A,C1RL,DHX58,TBC1D10C,CD37,KNTC1,MAP3K5,TMPO,HELLS,CXADR,H2AFZ,BTN3A3,VRK1,TNFRSF1A,SLFN12,DKK4,MTAP,TBL1XR1,ZFP42,TRIM59,ALPK1,DOCK2,BCAT1,SP100,SET,PARPBP,PTGER2,SEMA3A,NLRC5,RHOBTB3,ABRACL,CD1D,RASAL3,ADCY7,LDHB,MYCT1,TMEM246,CALHM2,IFI16,RBBP4,INPP5D,METTL4,STAT6,CKB,QSER1,…
gene_set_query	546	OLIG3	517.7	ARCHS4 Coexpression,536;Enrichr Queries,810;GTEx Coexpression,207	MAGEB17,TMEM200A,STMN4,TMEM97,HS6ST1,EEF1B2,SOX2,FADS2,NPPC,CDH4,DPYSL4,CAPNS2,TRIM29,KIF5C,TUBB3,HOXA3,HOXA1,EPHB1,WLS,CPA2,EPHA4,MSX2,PRKCB,CTRB2,FST,WNT5A,SYTL1,EBF2,EBF3,UNC5D,ISL1,RAB38,FAR2,PKP3,ZNF710,KCTD15,ATF3,GRB7,PMEL,CASZ1,CPB1,TACSTD2,IL20RB,GATA3,EFNA5,EVPL,CACNA1E,KALRN,PKHD1,GRIN2A,ZMAT4,KIAA1522,TCTEX1D2,PLXNA2,HOXC4,TAC3,PATZ1,SLC38A5,CPA4,TMEM184A,NGFR,EGR2,PSAPL1,BCL11A,HTR1D…
gene_set_query	547	ATOH1	518	ARCHS4 Coexpression,532;Enrichr Queries,359;GTEx Coexpression,663	ATP8A2,ATP8A1,IRS1,DQX1,TNC,SLC4A4,NR3C2,SOX2,NPPC,CDH4,CCND2,CREB3L3,CREB3L1,CAPN5,LZTS2,EPHB1,CHGB,EPHA4,SLC6A19,MSX2,KCNH6,IGFBP3,MYO7B,ENTPD8,EBF2,EBF3,UNC5D,OLFM4,ISL1,HIC1,SLC9A3,HOXB9,CLDN7,DDIT4,SCNN1A,TOX,HOXB7,HOXB6,ATF3,HOXB5,ENPEP,DLX2,CASZ1,MTTP,GATA3,EFNA5,NPAS3,SCIN,TSPAN8,S100A16,TRPM5,B4GALNT2,TSPAN1,PPARGC1A,TNFSF18,BTNL8,JUN,EGR2,EGR3,BDNF,BCL11A,NR2F1,FZD9,FN1,BTNL3,HSPA2,CYP4…
gene_set_query	548	CUX1	518.3	Literature ChIP-seq,74;ARCHS4 Coexpression,1472;ENCODE ChIP-seq,96;Enrichr Queries,1053;ReMap ChIP-seq,103;GTEx Coexpression,312	EHF,GABPB2,STMN2,STMN3,SPINT2,TMEM97,SMC4,SMC2,PREX1,MTBP,LACTB,NDST1,SAMD15,HTR7,LIPH,CREB3L1,NDST4,HIST3H2BB,GNAT1,PGLYRP1,SAMD10,IER3,MBNL1,MBNL2,PRKCB,DAPK3,SERPINF2,COL23A1,UNC13D,CLDN6,DKK4,DEPDC1B,CLDN4,RNF128,DDIT3,ORAI3,DDIT4,CLDN7,PSME1,FAR2,ATF5,PRR11,ATF4,HOXB5,TPH2,PIF1,ZBTB8A,PARPBP,CDCA3,CDCA5,MEPCE,CDCA7,CDCA8,BAZ2B,ZNF23,MEFV,LY9,SKA1,MRPL11,C3,PRDX3,GJC2,ST3GAL6,RREB1,PLK4,GSDMD…
gene_set_query	549	NACC2	519	ARCHS4 Coexpression,548;GTEx Coexpression,490	KLHL32,STMN3,AQP4,LDLRAD4,ELFN2,SOX2,TRIM8,NDST1,TUBA1A,SCRN1,PSD2,ZC3H7B,HABP4,SIRPA,SOX8,KIF1A,BCAS1,ANKS1B,LYNX1,PPP2R5B,FAM219A,MAPK8IP2,KIF6,MAPK8IP3,HPCAL4,DNM1,MAPK8IP1,ITPKB,ACAP3,OLFM2,PSRC1,DAAM2,SNPH,MAP1A,NSMF,MAPRE3,ZNF358,ZMYND11,CUEDC1,CRB2,CAMK2B,CRB1,NLGN1,NDRG4,NFIX,TTYH1,SLC1A3,CEND1,NRXN2,MRO,CPLX2,NPAS3,JAKMIP2,CACNG7,KIAA0513,NWD1,CDH20,GPC5,NCAM1,CKB,TPPP,MAPK4,ATP9A,SPTBN2…
gene_set_query	550	NFATC1	519.8	ARCHS4 Coexpression,594;ENCODE ChIP-seq,118;Enrichr Queries,772;ReMap ChIP-seq,209;GTEx Coexpression,906	ATF1,GABPB2,DQX1,LRR1,IL23R,TONSL,IFI35,PREX1,FAM122A,CREB3L4,LIPH,PIEZO2,TBC1D10C,RCC1,IER3,MBNL1,PRKCB,DAPK3,UNC13D,MYL1,ADPRH,DDIT4,ORAI3,PSME1,HOXB3,PRKCQ,ALPK1,HOXB8,TP53,HOXB6,ATF3,HOXB5,CASZ1,HIST1H3J,ANAPC16,CDCA5,CEND1,SLCO5A1,GATA3,ZNF23,SLC5A3,LY9,ZBTB2,HIST1H3A,CD19,INPP5D,S100A13,HIST1H3H,HIST1H3B,RREB1,HIST1H3E,PLK4,JUN,EGR2,GPR15,EGR3,HIST1H4K,BCL11A,PLK1,FN1,PARVB,CDC6,SMARCA2,PAI…
gene_set_query	551	ZKSCAN1	522.4	ARCHS4 Coexpression,558;ENCODE ChIP-seq,57;Enrichr Queries,1279;ReMap ChIP-seq,44;GTEx Coexpression,674	ANKLE1,CPNE7,ZMYND8,TONSL,STMN3,JMJD1C,ABAT,SPINT2,IFI35,LDLRAD4,KRTCAP3,PREX1,CREB3L4,TBC1D10C,FBXO6,PTGDS,SAMD10,EPHB3,IER3,CHGB,SLC6A19,MBNL1,CXADR,TANGO2,DAPK3,SYTL1,ANK3,ISL1,UNC13D,CLDN6,AZGP1,RNF128,ORAI3,DDIT4,CLDN7,PSME1,TYRO3,TRIB3,PLPP2,STX1A,ATF4,GRB7,ZBTB8A,MEPCE,BAZ2B,C3,HIST1H3A,MAP2,SEC14L5,SERPINH1,HIST1H3H,KCNN4,HIST1H3B,PRR22,RREB1,B4GALNT2,HIST1H3E,CDT1,XBP1,JUN,PLK5,HIST1H4K,…
gene_set_query	552	HIF3A	523	ARCHS4 Coexpression,870;Enrichr Queries,339;GTEx Coexpression,360	ERRFI1,SPARC,IL23R,TNC,ETS1,CLU,SLC8A1,MT2A,GJA1,CCND2,PLAU,EVA1C,PEG10,LIPH,AKT3,SCMH1,HOXA3,ENPP2,ZNF688,LZTS2,PTGDS,TNS2,PAQR7,PRKCB,IGFBP3,BTC,DAAM1,DAAM2,COL4A1,DDIT4,HOXB4,HOXB3,S100A4,NUPR1,ATF3,ZBTB8A,ANAPC16,MGST1,PLD5,FBLN1,LPP,CNN1,SCUBE1,SCIN,GRK5,CALD1,S100A16,CNTNAP3B,KLRC1,GTF2IRD2B,PPARGC1A,PLXNA4,CPA4,APOBEC3D,CRTAP,JUN,EGR2,VCAM1,ABCA6,BCL11A,TNFSF12,CAV1,RCC2,PDE2A,FN1,FANCA,FZ…
gene_set_query	553	PRDM16	523.3	Literature ChIP-seq,134;ARCHS4 Coexpression,1122;Enrichr Queries,482;GTEx Coexpression,355	THSD7B,MSI2,FRY,TXNDC15,ETS1,SOX2,CDH4,CCND2,DPYSL4,C1RL,EPHB1,CMKLR1,PKNOX2,GOLGA8R,EPHA4,SCARA3,ST6GAL2,MBNL2,FRMD4A,EBF3,ANK3,LEMD1,COL4A1,GOLGA8H,ELMO1,TOX,SHC4,PLEKHD1,CASZ1,ZBTB8A,TTYH1,CCDC148,BAZ2B,EFNA5,KALRN,LPP,ADAMTS10,NPAS3,ADGRG1,SCUBE1,GRK5,CDH20,TCTEX1D2,BAG1,PLXNA2,CDH23,KCNN3,RIMKLB,PLXNA4,BCL11A,GTF2IRD2,ARHGEF39,FN1,FANCA,FZD8,HMGA2,BTBD11,SYT9,ESR1,GULP1,EXT1,COL1A1,SDK1,FGF1…
gene_set_query	554	ZNF483	523.3	ARCHS4 Coexpression,194;Enrichr Queries,133;GTEx Coexpression,1243	RAB3C,ATP8A2,ATP8A1,TNC,CYP46A1,CLU,SLC8A1,NR3C2,SOX2,NPPC,CCND2,RPS6KA5,KIF5C,PEG10,AKT3,ENPP2,ENPP5,EPHB1,ANKS1B,CCBE1,EPHA4,CDKL5,PRKCB,SFMBT2,IGFBP3,MTUS1,FBXO15,P3H3,UNC5D,ANK3,MAPK8IP3,OLFM2,HNRNPUL1,DDIT4,MAP1A,SCG5,TOX,ATF3,DGKI,KCTD16,ZBTB8A,ABCB1,TMEM63C,CCDC148,INSIG1,ITPR1,CACNA1D,BAZ2B,IQGAP2,KALRN,CACNA1E,MAATS1,GRIN2A,IRAK1,MAP2,TSPAN7,AP4S1,SCN3B,RIMKLA,LONRF2,JUN,EGR2,EGR3,BCL11A…
gene_set_query	555	SOX3	523.7	ARCHS4 Coexpression,868;Enrichr Queries,211;GTEx Coexpression,492	SPARC,KLHL32,TNC,STMN2,STMN3,ABAT,HS6ST2,SOX2,NPPC,MT2A,GJA1,CDH4,ATCAY,DPYSL4,TUBB3,STMN1,SOX8,PHLDA1,EPHA4,SLC38A1,DSCAM,FST,IGFBP3,WNT5A,EBF2,EBF3,CASD1,CLDN6,OLFM1,SMO,DDIT4,SCG5,ATF3,ASTN1,BEX4,FBN2,PMEL,TTYH1,PCDH10,PCDH15,RHOBTB3,ILDR2,MRO,GATA3,PCDH19,LYPD6,NPAS3,CDH20,FLRT3,STC2,TSPAN7,TCTEX1D2,PATZ1,SCN3A,JUN,EGR2,EGR3,WSCD1,ZFR2,BCL11A,NR2F1,FZD9,HMGA2,FZD8,GADD45G,COL1A1,MAFB,MEX3A,CA…
gene_set_query	556	NFKB2	524.5	ARCHS4 Coexpression,992;Enrichr Queries,699;ReMap ChIP-seq,206;GTEx Coexpression,201	IFITM3,IFITM1,IFI35,SPATA20,IKZF3,IFIT3,IL27RA,IFIT2,MT2A,RASSF3,RASSF4,DHX58,IER3,IL15RA,MBNL2,NUP210,IL1R2,HOXB9,MTHFD2,DDIT3,DDIT4,ADPRH,PSME1,ALPK2,ATF5,ALPK1,HOXB7,PRR11,ATF3,PIF1,SHMT2,WDR63,GATA3,LY9,NCAPH,MRPL11,PRDX3,C3,MAATS1,ERI1,INPP5D,RAD21,HOXC4,KCNN3,STXBP6,ARSG,KCNN4,HOXC8,HOXC6,APOBEC3C,GSDMD,APOBEC3D,JUN,EGR2,GPR15,APOBEC3H,BCL11A,FN1,LIF,CDC6,PARP14,PARP12,FOSL1,COL1A1,TPX2,MEX…
gene_set_query	557	IKZF3	525.7	ARCHS4 Coexpression,398;Enrichr Queries,1130;GTEx Coexpression,49	IL23R,GIMAP4,JADE2,IKZF2,MKI67,ETS1,IFIT3,RINL,CCND2,EME1,ARHGDIB,NUSAP1,TBC1D10C,TNFRSF8,FBXO5,RGS9,TMPO,WDHD1,GBP5,CD96,MBNL1,BORA,NUP210,ZGRF1,PRKCB,ESCO2,WDR76,ADAM19,DEPDC1B,FANCD2,PRKCQ,TOX,PIF1,GATA3,RASAL3,CORO1A,LY9,UBE2J1,RAD51AP1,CD79B,C3,KLRK1,ORC1,CD19,INPP5D,CPA4,APOBEC3C,APOBEC3D,CDT1,STIL,JUN,EGR2,GPR15,APOBEC3H,BCL11A,XRCC2,TNFRSF9,EAF2,CLEC17A,POU2F2,BHLHE40,HLA-DRA,SH3KBP1,DOCK…
gene_set_query	558	ZNF670	526	ARCHS4 Coexpression,1028;Enrichr Queries,24	ERRFI1,ERCC6L,DSCC1,RTKN2,HJURP,TMEM97,MKI67,IFIT3,SMC2,CDC20,PTTG1,AKT3,CHEK1,NUSAP1,NEK2,OIP5,KNTC1,FBXO5,TMPO,IER3,WDHD1,CXADR,ZGRF1,VRK1,CDC25A,DEPDC1B,MELK,DDIT3,DDIT4,DNA2,KIF20A,KIF20B,ATF3,BLM,CDCA2,PARPBP,SET,CDCA3,CDCA5,INSIG1,CDCA7,CDCA8,NCAPG,AK4,HMMR,NCAPH,SKA1,MRPL11,RAD51AP1,PRDX3,CCNB2,LDHB,CCNB1,ORC6,CLSPN,ECT2,FAM83D,PLK4,FANCI,CDT1,JUN,STIL,DDIAS,UBE2C,PLK1,FUCA2,FANCA,FZD9,CDC…
gene_set_query	559	ETV7	526	ARCHS4 Coexpression,641;Enrichr Queries,527;GTEx Coexpression,410	IFITM3,IFITM1,IFITM2,ANKRD35,HFE,HR,IFI35,CLDN1,IFIT3,IFIT2,AADACL2,NPPC,MT2A,CAPNS2,TRIM29,DHX58,FBXO6,TP63,EPHB3,IER3,IL15RA,GBP5,SLC38A1,STARD5,SHISA5,DDIT4,RAB38,PKP3,NUPR1,TP53,ATF3,DSC3,FLG,COL17A1,CASZ1,CFH,IL20RB,DAPP1,GATA3,DDX60,MEFV,KLK7,KIAA0040,XKRX,UGT3A2,SLC38A2,FGF22,FAM83B,ATP6V1C2,CPA4,CYP2J2,GSDMD,TMEM86A,JUN,EGR2,XCR1,PSAPL1,EGR3,MLKL,RCC2,TNFRSF9,ANKRD22,PHF11,FANCA,LIF,INHBA…
gene_set_query	560	HOXC9	526.3	Literature ChIP-seq,160;ARCHS4 Coexpression,675;Enrichr Queries,269;GTEx Coexpression,1001	ATF1,ERRFI1,SPARC,GABPB2,ZMYND8,KEAP1,JMJD1C,IFIT3,SOX2,LACTB,HOXA3,HABP4,DPF3,HOXA1,HIST3H2BB,GTSE1,CHGB,IER3,MBNL2,KRT7,EBF2,EBF3,DKK1,CCDC80,HOXB9,MYL1,MTHFD2,HOXB4,HOXB3,ZSCAN23,HOXB8,HOXB7,TP53,ATF3,HOXB6,HOXB5,PCDH15,STC1,GATA3,BAZ2B,IQGAP3,MRPL11,HIST1H3A,FLRT3,STC2,ZNF703,HOXC4,HIST1H3H,HOXC8,PRR22,PPARGC1A,SCN3A,HOXC6,APOBEC3C,CDT1,JUN,EGR2,FUCA2,NR2F1,FZD9,RPL3L,SLC16A14,ZWINT,TMEM198,G…
gene_set_query	561	NR4A3	528	ARCHS4 Coexpression,384;Enrichr Queries,432;GTEx Coexpression,768	ERRFI1,TNC,SLA,LDLRAD4,ETS1,CLU,IFIT3,IFIT2,CXCL16,FGF6,MT2A,GJA1,CCND2,PLAU,RASSF4,SLCO2B1,SLC16A6,DPF3,PHLDA1,IER3,SLC38A1,ACTN2,FST,IGFBP3,SFMBT2,DAPK3,ADAM19,CRISPLD2,DDIT3,DDIT4,ADPRH,PADI2,ALPK2,ATF3,INSIG1,C5AR1,STC1,SLCO5A1,C3,ADAMTS15,SCIN,SNX9,PPARGC1A,JUN,EGR2,HLA-DRB5,IFITM10,EGR3,VCAM1,BDNF,GFPT2,LIF,FN1,INHBA,RPL3L,NFKB1,GADD45G,FOSL1,COL1A1,NFKBIA,NR4A1,MAFB,ID2,BHLHE40,BCL3,SNAI1,…
gene_set_query	562	ZBTB16	528.8	ARCHS4 Coexpression,222;Enrichr Queries,529;ReMap ChIP-seq,292;GTEx Coexpression,1072	ERRFI1,ANKLE1,DQX1,NUDT1,MT1X,SMC4,IFIT3,CDC20,FAM122A,MT2A,GJA1,RINL,NDST4,RCC1,FBXO5,HMCN1,PTGDS,PRKACB,TNS2,SAMD10,TMPO,IER3,ARRDC4,MBNL1,ACTN2,TANGO2,DAPK3,ESCO2,DKK4,ABCA10,MTHFD2,CRISPLD2,MYL1,DDIT4,TLN2,TP53,PRR11,ATF3,ATF4,ASF1B,SMIM3,ZBTB8A,CFH,NCAPG,SKA3,IQGAP2,ZBTB2,C3,RNF217,ZNF703,SERPINH1,PPARGC1A,GTF2IRD2B,JUN,EGR2,EGR3,ABCA6,RCC2,FN1,ABCA9,FAM136A,RPL3L,GADD45G,COL1A1,RNF224,ID2,T…
gene_set_query	563	ZNF80	530	ARCHS4 Coexpression,834;Enrichr Queries,484;GTEx Coexpression,272	RASEF,GIMAP4,IKZF3,ETS1,IFIT3,IL27RA,ARHGDIB,TBC1D10C,MS4A14,HIST1H2AG,PTGDS,HIST1H2AC,GBP5,CD96,FBXO15,UNC13D,DDIT4,TOX,CD101,CES1,PMEL,TPH2,ABCB1,C5AR1,TSHZ2,GATA3,ADRB2,RASAL3,DDX60,LY9,CORO1A,C3,STK31,KLRK1,INPP5D,CD19,CPAMD8,AP4S1,KCNN2,KLRC1,SCN3A,PPIAL4G,CPA4,APOBEC3D,TCAF2,VCAM1,XCR1,GPR15,KLRC3,ST8SIA1,BCL11A,TNFRSF9,KLRC4,FZD9,ABCA7,COL1A1,NR4A3,LPAR5,ID2,IGFL4,BHLHE40,SP140L,NFKBID,TP7…
gene_set_query	564	NPAS1	530.7	ARCHS4 Coexpression,726;Enrichr Queries,420;GTEx Coexpression,446	RAB3A,ANKRD35,CLSTN2,FBXO27,CPNE7,TNC,HR,AADACL2,RGS4,SOX2,NPPC,MT2A,CDH4,ATCAY,CCND2,DPYSL4,PLAU,LZTS2,EPHB3,IGFBP3,DAPK3,P3H3,RUNDC3A,CDC25A,OLFM1,OLFM2,SMO,MAP1A,DDIT4,NSMF,TRIB3,STX1A,ATF3,EMID1,SNRPA,KCTD16,PMEL,DLX2,NDRG4,ABCB1,TMEM59L,CABP1,GATA3,PKMYT1,KLK7,CACNA1G,XKRX,BRINP2,IRAK1,MAP2,STC2,CPAMD8,ZNF703,SERPINH1,IGFBP6,FGF22,SPTBN2,CPA4,SMIM10L2B,NGFR,CDT1,JUN,EGR2,PSAPL1,EGR3,BCL11A,B…
gene_set_query	565	GFI1B	531.4	Literature ChIP-seq,153;ARCHS4 Coexpression,878;Enrichr Queries,574;ReMap ChIP-seq,102;GTEx Coexpression,950	ANKLE1,FAM110D,CREB3L1,STMN1,HIST3H2BB,PGLYRP1,IER3,MBNL1,DNAAF1,DAPK3,SYTL1,UNC13D,WDR76,CLDN6,DEPDC1B,HOXB9,DDIT3,ORAI3,DDIT4,TYRO3,HOXB4,HOXB3,PRKCQ,ATF5,HOXB8,HOXB6,ATF3,ATF4,HOXB5,ASF1B,PIF1,CDCA3,MEPCE,CDCA7,GATA3,MEFV,ADAMTS10,C3,SERPINH1,HOXC4,HOXC8,HOXC6,GSDMD,JUN,SNAI3,PBX2,ABCA7,GP6,FAM136A,RPL3L,TMEM198,FOSL1,MEX3B,RNF224,MEX3A,TRIP6,SNAI1,ACHE,ARPC1B,RPLP0,STON2,TRIM8,NHSL2,TUBA1B,TR…
gene_set_query	566	SREBF2	532.7	Literature ChIP-seq,111;ARCHS4 Coexpression,1218;ENCODE ChIP-seq,92;Enrichr Queries,1152;ReMap ChIP-seq,254;GTEx Coexpression,369	ZMYND8,CPNE7,TONSL,NUDT1,STMN3,HS6ST1,CREB3L3,CREB3L4,FAM110D,PEG10,TBC1D10C,HOXA3,CHAC1,FBXO5,GNAT1,PTGDS,SAMD10,TNS2,ARSA,SLC6A19,NUP210,SCAF11,SERPINF2,ENTPD8,MAPK8IP2,HPCAL4,MAPK8IP3,UNC13D,MAPK8IP1,CLDN6,DDIT4,NSMF,TP53,PRR11,ATF3,ASTN1,ASF1B,ATF4,GRB7,SET,CEND1,ZBTB2,C3,PGBD5,S100A16,RAD21,S100A13,S100A14,RIMKLA,PATZ1,NTSR1,SPTBN2,TMEM184A,GSDMD,PLK4,CDT1,JUN,XBP1,ZFR2,SNAI3,RCC2,PDE2A,FN1,…
gene_set_query	567	MYRF	533.5	ARCHS4 Coexpression,356;GTEx Coexpression,711	GAL3ST1,RAB3A,KLHL32,STMN3,STMN4,SLC8A2,RPH3A,TUBA1A,KCNT1,CA2,ZC3H7B,ENPP2,SOX8,KIF1A,PTGDS,BCAS1,ANKS1B,LYNX1,KCNK10,KCNH8,SPNS2,ANXA10,FAM219A,SYP,DUSP8,MAPK8IP2,KIF6,MAPK8IP3,HPCAL4,RUNDC3A,MOB3B,DNM1,MAPK8IP1,ACAP3,FAM222A,PSRC1,DAAM2,SNPH,MAP1A,CDC42EP1,VWA2,RHOU,NSMF,MAPRE3,SLC24A2,CAMK2B,NDRG4,CLDND1,SEMA3B,TMEM59L,CEND1,NRXN2,CPLX2,KLK6,ADCY5,KIAA0513,ADAM28,GJC2,SH3TC2,SEC14L5,MGAT3,TPP…
gene_set_query	568	RXRG	534	ARCHS4 Coexpression,681;Enrichr Queries,249;GTEx Coexpression,672	TNC,RORB,SLC4A4,CLU,RGS4,FGF6,NPPC,GJA1,CDH4,CCND2,MACROD1,ENPP2,KCNH1,SEMA6C,ACTN2,FST,IGFBP3,TPM2,USP2,RIIAD1,MITF,ISL1,OLFM1,PCP4,MYL1,RGS9BP,DDIT4,SCG5,PRKCQ,ATF3,NEUROD4,PLXNA2,CACNA1S,IGFBP6,PPARGC1A,SCN3A,NGFR,JUN,EGR2,EGR3,VCAM1,BDNF,FZD9,FN1,NR2F1,FANCA,INHBA,MAFA,ESR1,RPL3L,DCLK1,GADD45G,COL1A1,NR4A1,NR4A3,PPP1R1A,COL5A1,PKIA,BHLHE40,GNB3,PGPEP1L,TRIM72,ACHE,MYOM1,CLIC5,TENM4,PTPRN,DIS3…
gene_set_query	569	FOXO1	534.2	Literature ChIP-seq,95;ARCHS4 Coexpression,551;Enrichr Queries,749;ReMap ChIP-seq,188;GTEx Coexpression,1088	ANKLE1,TMEM97,PREX1,GJA1,CREB3L4,AKT3,HOXA3,PRKACB,CCBE1,GBP5,MBNL1,STARD5,PRKCB,DNAAF1,MTAP,DEPDC1B,MYL1,DDIT4,TYRO3,PRKCQ,ATF3,ZBTB8A,SET,CFH,MEPCE,IL20RB,BAZ2B,IQGAP2,IQGAP3,LY9,NCAPH,KIAA0040,PDGFC,GTF2IRD2B,PRR22,PPARGC1A,JUN,ABCA6,GTF2IRD2,SNAI3,ABCA9,FN1,FZD9,NR1D2,PRDX6,POU6F1,COL1A1,MRVI1,GPR19,RARG,KCNC1,SETD7,ABCC12,ZNF280D,TRIM8,TUBA1B,NHSL2,TRIM7,TUBA1A,HEY1,EFCAB2,NUF2,TIMP3,DENND2D…
gene_set_query	570	NCOA1	534.5	ARCHS4 Coexpression,381;Enrichr Queries,1078;ReMap ChIP-seq,150;GTEx Coexpression,529	ATF1,GABPB2,ZMYND8,KEAP1,STMN3,JMJD1C,AQP4,SOX2,MILR1,PREX1,RPS6KA5,RASSF3,CREB3L4,AKT3,RCC1,ANKS1B,TMPO,EPHA4,MBNL1,PRKCB,CMBL,ANK3,TMEM170B,DEPDC1B,CLDN4,DAAM1,DDIT4,MAP1A,HOXB4,KCTD14,TRIB3,PRR11,STX1A,ASTN1,ATF4,SHMT2,BAZ2B,MEFV,KALRN,MRPL11,C3,BRIP1,NKAIN3,HIST1H3A,MAP2,TSPAN7,ARSG,KCNN4,HIST1H3B,SCN3A,PPARGC1A,RREB1,HIST1H3E,TMEM184A,XBP1,JUN,FUCA2,FZD9,PBX2,PYCR1,ABCA7,PARP16,SMARCA2,PAICS…
gene_set_query	571	ZSCAN10	535.3	ARCHS4 Coexpression,97;Enrichr Queries,460;GTEx Coexpression,1049	IFITM3,IFITM1,SPARC,GLDC,DSCC1,BUB1B,IPO5,SOX2,TMEM145,NPPC,MT2A,GJA1,ATCAY,HTR7,KIF5C,DPF3,TNFRSF8,CHAC1,SEMA6C,WDHD1,NUP210,CDC25A,CLDN6,CLDN4,OLFM2,SMO,MYL1,DDIT4,SCNN1A,CLDN7,ZFP42,ATF3,SNRPA,GRB7,PMEL,FBN3,PIF1,SET,AK4,LDHB,SERPINH1,UGT3A2,AP1M2,QSER1,ZBTB18,JUN,EGR2,PLK5,BCL11A,GFPT2,RCC2,FZD9,HSPA2,MAFA,PAICS,GULP1,COL1A1,NR4A1,ID2,BHLHE40,CD24,ZNF532,NODAL,ZNF772,GPR19,GABRB3,TRIM72,TENM1…
gene_set_query	572	BHLHE23	537.5	ARCHS4 Coexpression,1036;GTEx Coexpression,39	IL23R,DSCC1,BUB1B,STMN3,MSI2,LDLRAD4,IKZF2,MKI67,IKZF3,HS6ST1,SMC2,EME1,TUBB3,NUSAP1,TNFRSF8,OIP5,LZTS1,TMPO,WDHD1,BORA,NUP210,ZGRF1,MYO7B,EBF2,VRK1,EBF3,ESCO2,ACAP3,DEPDC1B,GOLGA8G,FANCD2,ADPRH,HIST1H2BF,DNA2,ASF1B,HIST1H2BC,PIF1,BLM,CDCA8,NCAPG,NCAPH,SKA1,GLIS1,RAD51AP1,ORC6,ORC1,CDT1,CCDC18,STIL,GPR15,APOBEC3H,XRCC2,EAF2,CLEC17A,PARVB,PAICS,SASS6,CDK1,HLA-DRA,FEN1,SH3KBP1,HMGB2,TNFRSF13C,BRCA2…
gene_set_query	573	PHOX2B	539.7	ARCHS4 Coexpression,319;Enrichr Queries,793;GTEx Coexpression,507	THSD7B,DQX1,STMN2,STMN3,MSI2,ETS1,SOX2,RGS4,NPPC,CCND2,ATCAY,RASSF3,DPYSL4,KIF5C,TUBB3,SCMH1,HOXA1,PTGFRN,LZTS1,CHGB,GTF2I,ARRDC4,NANOS1,MSX2,EPHA8,WNT5A,P3H2,EBF2,EBF3,ISL1,BTC,HOXB4,HOXB3,TOX,HOXB6,KIAA0408,ATF4,HOXB5,DLX2,ABCB1,CHAT,GATA3,CACNA1E,NPAS3,CNN1,CALD1,CPAMD8,HOXC4,FAM83D,HOXC8,NTSR1,PLXNA4,TBC1D16,SPTBN2,NGFR,JUN,EGR2,EGR3,BDNF,BCL11A,CBX3,ALYREF,NR2F1,FZD9,HMGA2,PARVA,L1CAM,TMPRSS…
gene_set_query	574	STAT6	541.3	Literature ChIP-seq,127;ARCHS4 Coexpression,773;Enrichr Queries,755;GTEx Coexpression,510	IFITM3,IFITM1,IFITM2,SPARC,SLA,IFI35,JADE2,SPINT2,IL1RAP,MSI2,ETS1,CLU,IKZF3,CLDN1,IFIT3,IFIT2,PREX1,CCND2,DPYSL4,RASSF3,KIF5C,ARHGDIB,HABP4,CAPN2,TBC1D10C,IER3,SLC38A1,WSB2,NUP210,SFMBT2,MAPK8IP2,UNC13D,PHOSPHO1,CD109,DDIT4,PSME1,DPEP2,S100A4,KIAA0408,ATF3,NDRG4,C5AR1,ITPR1,HMMR,RASAL3,CORO1A,ZFP36L2,C3,PGBD5,CALD1,INPP5D,SERPINH1,SNX9,SCN3A,GSDMD,JUN,EGR2,ZFR2,BCL11A,CAV1,PHF11,FN1,FANCA,PBX2,A…
gene_set_query	575	RELA	541.3	Literature ChIP-seq,45;ARCHS4 Coexpression,1572;ENCODE ChIP-seq,51;Enrichr Queries,991;ReMap ChIP-seq,163;GTEx Coexpression,426	DQX1,STMN3,ABAT,CLDN2,NDST1,DPYSL4,CREB3L4,EVA1C,STMN1,HOXA3,PGLYRP1,PRKACB,SAMD10,ANKS1B,IER3,WSB2,NUP210,DAPK3,HPCAL4,UNC13D,CLDN4,MTHFD2,DDIT3,MAP1A,DDIT4,ADPRH,CLDN7,PSME1,CYP2E1,ATF5,ATF3,ASTN1,ATF4,ABCB1,CDCA3,CDCA5,MEPCE,GATA3,C3,GRIN2A,RAD21,S100A13,SERPINH1,GSDMD,JUN,FN1,PBX2,RPL3L,FOSL1,FAM111A,RNF224,MEX3A,TCN2,TRIP6,SNAI1,GABRB3,ACHE,PIGR,RARG,ARPC1B,SMG9,CSAD,TRIM8,TMEM189,TUBA1B,C1Q…
gene_set_query	576	FOXA3	541.3	ARCHS4 Coexpression,535;Enrichr Queries,354;GTEx Coexpression,735	EHF,SPARC,GLDC,DQX1,RASEF,TNC,TMEM97,SPINT2,ETS1,KRTCAP3,GJA1,CREB3L3,TDO2,FAM174B,CREB3L1,CAPN5,CHAC1,PHLDA1,IER3,CPA2,PCYT2,CTRB2,FST,IGFBP3,SERPINF2,ENTPD8,ANXA10,CLDN6,CLDN4,RBP5,RNF128,COL4A1,DDIT4,CLDN7,ERP29,KCTD14,TRIB3,CYP2E1,ATF3,DSC3,GRB7,CPB1,CFI,MTTP,MGST1,GATA3,IQGAP2,C3,TSPAN8,PCK1,AP1M2,MPDU1,CPA4,PCK2,SLC38A4,CYP2J2,XBP1,JUN,CYP4F2,FANCA,FZD9,PYCR1,BTNL3,FAM136A,CYP4F12,FOSL1,COL…
gene_set_query	577	CSRNP2	542	ARCHS4 Coexpression,250;GTEx Coexpression,834	SNAP25,ATP8A2,RAB3A,PODXL2,CELF2,OTUD7A,STMN2,LRRC73,STMN3,STMN4,ROBO1,UNC80,TUBA1A,DPYSL4,SCRN1,CAMKV,KIF5C,TUBB3,PEG10,RNPEP,KIF1A,PPFIA2,CDKL2,GRID2,RPS6KL1,TMEM178B,PPP2R5B,FBXO15,ABHD14B,FAM219A,EBF3,AP3B2,CDYL2,PGM2L1,MAPK8IP1,VAMP8,OLFM1,ACAP3,ELF1,FAM153B,PSME1,MAPRE3,KIAA0408,NDRG4,ARL6,TMEM59L,ILDR2,NRXN2,PLD6,KALRN,AK9,CACNG7,BRINP2,SLX4,GRK4,MAP2,STAT6,NCAM1,SCN3B,PAK3,SCN3A,LONRF2,PL…
gene_set_query	578	DPF3	542	ARCHS4 Coexpression,508;Enrichr Queries,95;GTEx Coexpression,1023	CLSTN2,TNC,FRY,ETS1,SLC4A4,SLC8A1,NR3C2,PREX1,NPPC,CDH4,CCND2,CREB3L1,MACROD1,PKNOX2,SEMA6C,CCBE1,EPHA4,ACTN2,IGFBP3,TPM2,WNT5A,USP2,GOLGA6L2,FRMD4A,FRMD4B,ANK3,INPP4B,MYL1,COL4A1,DDIT4,ALPK2,KCTD12,TOX,TBC1D28,PHLDB2,ATF3,CFAP61,FBN2,CASZ1,ITPR1,SLC1A3,EFNA5,IQGAP2,KALRN,SCUBE1,PLXNA2,CACNA1S,PPARGC1A,PLXNA4,CPA4,JUN,BCL11A,FN1,NR2F1,FANCA,ESR1,RPL3L,SDK1,GOLGA6L22,DAB1,MAFB,NR4A3,GOLGA6B,COL5A1…
gene_set_query	579	TBX10	543	ARCHS4 Coexpression,512;Enrichr Queries,426;GTEx Coexpression,691	SLC46A3,DQX1,TNC,MKI67,PLB1,FADS2,NPPC,DMBT1,CREB3L3,CREB3L1,CAPN5,TBC1D10C,TNFRSF8,SLC16A9,IER3,SLC6A19,MYO7B,ENTPD8,CMBL,OLFM4,DKK1,SLC9A3,HOXB9,CLDN7,DDIT4,MALL,PADI2,S100A4,ATF3,HOXB6,ABCG2,PMEL,ENPEP,DLX2,CASZ1,ABCB1,CDCA5,MTTP,C3,SCIN,TSPAN8,CPAMD8,KIAA1522,HOXC4,TRPM5,PCK1,TSPAN1,PCK2,CPA4,CYP2J2,BTNL8,NGFR,CDT1,EGR2,BCL11A,CYP4F2,FN1,FANCA,FZD9,PYCR1,BTNL3,CYP4F12,FOSL1,COL1A1,NR4A1,COL5A…
gene_set_query	580	HOXA10	543.7	ARCHS4 Coexpression,358;Enrichr Queries,153;GTEx Coexpression,1120	ATF1,ERRFI1,SPARC,IRS1,TNC,COMT,ETS1,CDC20,SOX2,GJA1,CCND2,PLAU,MACROD1,HOXA3,NUSAP1,RCC1,HOXA1,CHAC1,IER3,SEMA6C,MBNL1,SPINK2,ACTN2,FST,IGFBP3,TPM2,WNT5A,MITF,DKK1,CDC25A,HOXB9,MYL1,RGS9BP,COL4A1,DDIT4,HOXB4,HOXB3,PRKCQ,TRIB3,S100A4,NUPR1,KIF20A,HOXB8,HOXB7,ATF3,HOXB6,SNRPA,HOXB5,FBN2,CFH,INSIG1,NPR3,CDCA7,GATA3,ZFP36L2,IRAK1,ZNF703,HOXC4,CACNA1S,HOXC8,CPA4,HOXC6,CDT1,JUN,EGR2,CRTAP,CAV1,PLK1,FN…
gene_set_query	581	CEBPA	544.6	Literature ChIP-seq,103;ARCHS4 Coexpression,930;Enrichr Queries,702;ReMap ChIP-seq,122;GTEx Coexpression,866	EHF,ANKLE1,GLDC,STMN4,SPINT2,TMEM97,CLDN1,MILR1,GJA1,HTR7,MS4A14,HOXA1,PGLYRP1,IER3,CDK5RAP2,MBNL1,STARD5,CXADR,SERPINF2,UNC5D,DKK4,RBP7,RBP5,DAAM2,DDIT3,DDIT4,CLDN7,ZSCAN23,HOXB8,PRR11,ATF3,HOXB6,ABCB1,IL20RB,GATA3,BAZ2B,MEFV,LYPD6,ADAMTS10,OAZ3,C3,PRDX3,S100A16,ADAMTS18,RNF217,S100A13,SERPINH1,ST3GAL6,GTF2IRD2B,GSDMD,JUN,FN1,FZD8,FOSL1,COL1A1,GJB3,ADI1,PAH,PKIA,SNAI2,TCF21,CSAD,FRG2C,TRIM8,TMEM…
gene_set_query	582	ARNT	545.4	Literature ChIP-seq,22;ARCHS4 Coexpression,980;Enrichr Queries,1259;ReMap ChIP-seq,24;GTEx Coexpression,442	DQX1,STMN3,XYLT1,ABAT,TMEM97,GLDN,NDST1,PREX1,HTR7,CREB3L4,CREB3L1,AKT3,HIST3H2BB,PRKACB,SAMD10,ANKS1B,CDK5RAP2,WLS,MBNL1,MBNL2,CXADR,WSB2,DNAAF1,CLDN6,MAP1A,DDIT4,CLDN7,ARMC4,HOXB3,HOXB8,HOXB6,ATF3,FREM2,ASTN1,ATF4,HOXB5,CFH,TTYH1,SHMT2,GATA3,MRPL11,C3,ADAMTS15,RNF217,HOXC4,PLAC1,RREB1,HOXC8,HOXC6,JUN,ABCA6,PLK1,FN1,SLC16A14,TMEM198,FOSL1,MEX3B,RNF224,FXYD3,CYP1A1,FXYD7,FAT2,GABRB3,RARG,SETD7,FM…
gene_set_query	583	CREB3L2	547.3	ARCHS4 Coexpression,374;Enrichr Queries,798;GTEx Coexpression,470	ERRFI1,SPARC,TMEM200A,PRDM5,TNC,TXNDC15,ETS1,GALNT10,NDST1,EFEMP2,MT2A,CCND2,CREB3L1,ENPP2,CAPN2,PHLDA1,IER3,CHGB,GOLGA8R,SLC38A1,MBNL2,TPM4,IGFBP3,GOLGA8M,P3H3,GOLGA8Q,DCTD,ADAM19,FNDC1,COL4A1,DDIT4,SCG5,ADAM9,FKBP9,PHLDB2,ATF3,INSIG1,ITPR1,LPP,ZFP36L2,GOLGA7B,ITPRIPL2,RAI1,CALD1,PDGFC,SERPINH1,RREB1,SPTBN2,GGT5,CRTAP,JUN,CAV2,CAV1,FN1,FANCA,CYBRD1,PARVA,GULP1,EXT1,COL1A1,NFKBIA,MAFB,BMP1,COL5A1…
gene_set_query	584	TBX2	549	ARCHS4 Coexpression,1070;Enrichr Queries,403;GTEx Coexpression,174	PRDM7,SPARC,IRS1,RTKN2,TNC,ETS1,CCDC102B,SOX2,EFEMP2,CAPN2,PTGFRN,PHLDA1,TNS2,CMKLR1,IER3,IL15RA,FST,IGFBP3,WNT5A,HIC1,CDC25B,COL4A1,CRISPLD2,DDIT4,HIST1H2BF,S100A4,ATF3,HIST1H2BC,CFH,CDCA3,CHAT,FBLN1,GATA3,AGER,ADAMTS10,ADGRG1,NEUROD4,GRK5,CALD1,SERPINH1,MYH13,A2M,WNT2,TBC1D16,NGFR,JUN,EGR2,CRTAP,EGR3,CAV2,BDNF,CAV1,FN1,NR2F1,FANCA,ARHGAP29,HMGA2,PARP14,ESR1,FOSL1,COL1A1,NR4A1,MAFB,COL5A1,BAMBI,…
gene_set_query	585	ZKSCAN4	549.3	ARCHS4 Coexpression,862;Enrichr Queries,697;GTEx Coexpression,89	SLC46A3,ERRFI1,LRR1,HFE,FAM13A,NUDT1,BUB1B,ABAT,ETS1,IFIT3,NPPC,MT2A,EME1,PTTG1,LIPH,ENPP2,NEK2,KNTC1,PHLDA1,HIST1H2AC,IER3,SPINK2,NUP210,HARBI1,MTUS1,VRK1,CMBL,CDC25C,CDC25A,UNC13D,EEF1A1,FANCD2,DDIT4,TYRO3,CCDC150,ATF3,ASF1B,CDCA2,CDCA5,TROAP,MEPCE,CDCA7,CDCA8,CACNA1D,ADRB2,PKMYT1,CORO1A,NCAPH,ZFP36L2,CCNB2,BRIP1,DSN1,CALHM2,NLRP7,BMF,PATZ1,SLC38A2,TOE1,APOBEC3C,PLK4,FANCI,CCDC18,JUN,FANCM,DDIA…
gene_set_query	586	ZNF257	549.7	ARCHS4 Coexpression,1596;Enrichr Queries,37;GTEx Coexpression,16	IFITM1,GABPB2,GLDC,IL23R,IKZF2,MKI67,IKZF3,SMC4,AQP3,IFIT3,SMC2,MT2A,RPS6KA5,PEG10,CHEK1,FBXO5,GTSE1,TMPO,WDHD1,EPHA4,NUP210,ESCO2,DKK1,WDR76,DEPDC1B,NEIL3,MT1F,KIF20B,PRR11,FREM2,ASF1B,PIF1,ZBTB8A,ABCB1,CFH,CDCA5,CDCA8,NCAPG,SKA3,NCAPH,SKA1,UBE2J1,BRIP1,APOBEC3C,PLK4,CDT1,GPR15,DDIAS,GTF2IRD2,XRCC2,EAF2,FN1,FZD9,PAICS,ZWINT,TPX2,POLA2,SASS6,PAEP,RAD18,APOBEC3B,GPR19,TOP2A,RYR2,NCAPG2,KIF14,TNFRS…
gene_set_query	587	HOXC8	550	ARCHS4 Coexpression,562;Enrichr Queries,268;GTEx Coexpression,820	ATF1,SPARC,GABPB2,IRS1,ZMYND8,TNC,NUCKS1,ETS1,IFIT3,SOX2,GJA1,EFEMP2,CCND2,SLK,RPS6KA5,PLAU,CREB3L1,HOXA3,HOXA1,PHLDA1,GEN1,CCBE1,MSX2,FST,IGFBP3,TPM2,WNT5A,EBF2,EBF3,DKK1,CCDC80,HOXB9,COL4A1,CD109,DDIT4,PRR16,HOXB4,ADAM9,HOXB3,S100A4,NUPR1,FKBP9,HOXB8,HOXB7,ATF3,HOXB6,HOXB5,FBN2,ZBTB8A,STEAP1B,GATA3,ADAMTS12,BRIP1,STC2,HOXC4,IGFBP6,CLSPN,ECT2,HOXC6,CPA4,JUN,EGR2,BDNF,GTF2IRD2,CBX3,CAV1,FN1,NR2F1…
gene_set_query	588	ZFP1	551	ARCHS4 Coexpression,801;Enrichr Queries,378;GTEx Coexpression,474	RAB3A,ZMYND8,ABAT,NUCKS1,IKZF2,MKI67,SMC4,SMC2,KIF5C,TUBB3,STMN1,SCMH1,HABP4,PRKACB,PPFIA2,ANKS1B,TMPO,WDHD1,MBNL1,SLC38A1,MBNL2,CXADR,WSB2,HPCAL4,SLC9B2,TBL1XR1,MAP1A,DDIT4,PHLDB2,KIAA0408,ASTN1,BEX4,SET,ARL6,PDE1A,STK39,ITPR1,CEND1,LPP,ZFP36L2,SMIM8,BRIP1,MAP2,TSPAN7,AP4S1,TPPP,RIMKLA,ECT2,PATZ1,SLC38A2,SCN3A,ZNF300,PAG1,CDT1,JUN,CBX5,MAGEE1,FANCA,FZD9,ASNS,ARHGAP29,NR1D2,CDC6,SMARCA2,SLC16A14,…
gene_set_query	589	SIX1	551	ARCHS4 Coexpression,509;Enrichr Queries,100;GTEx Coexpression,1044	IFITM3,ERRFI1,IFITM1,SPARC,IRS1,TNC,KEAP1,CLU,IFIT3,IFIT2,SOX2,MT2A,GJA1,EFEMP2,CCND2,PLAU,MACROD1,ENPP2,CAPN2,PHLDA1,IER3,SEMA6C,ACTN2,FST,IGFBP3,TPM2,WNT5A,EBF2,EBF3,DKK1,CCDC80,MYL1,RGS9BP,COL4A1,DDIT4,PRKCQ,S100A4,KCTD12,NUPR1,ATF3,CFAP61,CFH,GATA3,STC2,PDGFC,ZNF703,CACNA1S,IGFBP6,CPA4,JUN,EGR2,VCAM1,BDNF,CAV1,FN1,NR2F1,FANCA,FZD9,HMGA2,PARVA,INHBA,MAFA,RPL3L,COL1A1,MAFB,COL5A1,PPP1R1A,BAMBI,…
gene_set_query	590	ZNF280B	551	ARCHS4 Coexpression,999;Enrichr Queries,103	ERRFI1,IRS1,MKI67,ETS1,CLU,SLC8A1,CDC20,NDST1,CCND2,KIF5C,PEG10,AKT3,SLC16A9,CHAC1,ZNF688,IER3,ARRDC4,EPHA4,MBNL1,CXADR,PRKCB,IGFBP3,ESCO2,CDC25A,INPP4B,DAAM1,HNRNPUL1,TBL1XR1,DDIT4,KCTD12,ATF3,ABCB1,SET,INSIG1,CDCA7,PLD5,CDCA8,EFNA5,STK31,CCNB3,CCNB1,STC2,PPARGC1A,CPA4,ZBTB18,JUN,EGR3,BDNF,BCL11A,PLK1,FN1,FANCA,FZD9,ASNS,CYBRD1,PBX2,CDC6,COL1A1,NR4A3,BHLHE40,CDK1,ANP32E,LRP10,TOP2A,CXCL8,CITED2,…
gene_set_query	591	RFX4	552	ARCHS4 Coexpression,175;Enrichr Queries,486;GTEx Coexpression,995	TNC,LRRC73,AQP4,ABAT,CASC1,SLC4A4,CLU,SOX2,NPPC,GJA1,CDH4,SAMD15,CCND2,CCDC96,MEIOB,SLC16A9,EPHB1,PKNOX2,ANKS1B,WLS,EPHA4,SPINK2,PCYT2,SLC15A2,FBXO15,TTC21A,EBF2,EBF3,ANK3,COX6B2,ZPBP,OLFM1,DDIT4,CCDC87,TOX,CFAP99,TTYH1,PCDH10,SLC1A3,ILDR2,EFNA5,NPAS3,STK31,ADGRG1,NKAIN3,GRK4,MAP2,KCNN3,EGR2,CBX5,WSCD1,BDNF,BCL11A,NR2F1,FZD9,ESR1,DCLK1,TMEM232,IGSF11,DAB1,MAFB,ID2,BHLHE40,CNTN1,FAT3,TCF4,ZNF532,S…
gene_set_query	592	RFX2	552.5	ARCHS4 Coexpression,338;Enrichr Queries,590;ReMap ChIP-seq,273;GTEx Coexpression,1009	IFITM3,ANKLE1,DQX1,MKI67,MTBP,MT2A,SAMD15,STMN1,CCDC96,ROPN1L,IER3,SLC6A16,DNAAF1,RIIAD1,ZPBP,FNDC4,DAAM1,ARMC4,MAP1A,DDIT4,CCDC87,ALPK1,TP53,ATF3,CFAP99,CFAP61,SHMT2,TMEM63C,CAPSL,MGST1,CEND1,C2CD4A,IQGAP2,C3,MAATS1,ARSG,PATZ1,PRR22,RREB1,TSPAN1,NXNL2,SPTBN2,DNAH12,JUN,XBP1,EGR2,PLK5,EGR3,GTF2IRD2,FN1,FZD9,FOSL1,COL1A1,TCN2,IGFL4,FOXL2NB,FXYD7,RGL1,SPAG16,RARG,LRRC10B,KIF14,BRCA1,SLC7A11,AKAP12,…
gene_set_query	593	NKX32	553	ARCHS4 Coexpression,531;GTEx Coexpression,575	FKBP10,NRP2,TONSL,GPR20,FOXM1,LMNB2,IRF2BPL,HEPH,RASSF3,UBE2Q2,ADAMTSL3,SCMH1,MYBL2,PTGFRN,LZTS2,CC2D2A,TEAD2,ARRDC4,MYOCD,H2AFX,PDE4C,GFRA1,NME4,WNT9A,HIC1,BTC,ANO1,FNDC1,SMO,HNRNPUL1,KIFC1,FANCD2,HOXB4,HOXB3,TOX,CUEDC1,ATF4,HOXB5,SEMA3C,PKN3,SYNPO2,SEMA3A,PRUNE2,PRICKLE2,IQGAP3,RECQL4,CNN1,HIST1H3A,SCIN,IRAK1,HLX,CALD1,ADAMTS18,ZNF703,E2F1,SERPINH1,KCNN3,NTSR1,HOXC6,CDT1,JUN,PPP1R14B,KCNJ8,CDKN…
gene_set_query	594	ATF1	553.2	ARCHS4 Coexpression,200;ENCODE ChIP-seq,100;Enrichr Queries,842;ReMap ChIP-seq,116;GTEx Coexpression,1508	ATF1,GABPB2,DQX1,STMN3,STMN4,TMEM97,SMC4,LACTB,MTBP,FAM110D,CREB3L4,STMN1,GTSE1,IER3,CHGB,WDHD1,MBNL1,UNC13D,CLDN6,DEPDC1B,HOXB9,DAAM1,MYL1,MTHFD2,ORAI3,DDIT4,CLDN7,MAP1A,HOXB4,HOXB3,HOXB8,HOXB7,HOXB6,ATF3,CFAP99,HOXB5,ATF4,SET,CDCA3,CDCA5,MEPCE,WDR63,IL20RB,ZNF23,BAZ2B,IQGAP3,C3,GJC2,RAD21,CGA,HOXC8,GSDMD,JUN,PLK1,PBX2,ABCA7,CDC6,RPL3L,TMEM198,FOSL1,RNF224,TRIP6,SASS6,SETD7,RPLP0,STON2,TMEM189,T…
gene_set_query	595	NKX28	554.5	ARCHS4 Coexpression,345;GTEx Coexpression,764	PIWIL2,LGALS3BP,PRDM7,ERRFI1,ANXA8L1,RARG,ITGB4,FRMPD1,DCAF8L1,DCAF8L2,FOXM1,DNPH1,LMNB2,CDC20,SPR,CAPN6,MEIOB,TK1,PTGDS,MAGEB10,PRND,SSX1,ITGA3,H2AFX,FBXO15,KIF24,KRT7,TEX14,TEX19,FAM222A,HNRNPUL1,DPPA2,MT1F,CDC42EP1,PKP3,MAGEB6,SNRPA,HOXB6,CHODL,PKN3,TROAP,ILDR2,ITPR3,KIAA1210,DBF4B,PKMYT1,IQGAP3,EVPL,KLK6,STK31,CCNB3,RECQL4,RAI1,SH3TC2,IRAK1,RAB25,KIAA1522,ZNF703,HOXC4,GPC5,KRTAP2-3,MROH6,MAGE…
gene_set_query	596	ZNF440	555	ARCHS4 Coexpression,407;Enrichr Queries,1160;GTEx Coexpression,98	GABPB2,ANKRD35,RASEF,HR,IKZF2,CLDN1,ABCA13,IFIT2,AADACL2,RPS6KA5,CAPNS2,TRIM29,ZNF606,PRKACB,TP63,EPHB3,IER3,ARRDC4,EPHA4,MBNL1,CXADR,STARD5,MSX2,DNAAF1,FBXO15,CLDN4,DAAM1,DDIT4,ARMC4,RAB38,PKP3,FAM92B,ZNF433,ATF3,HIST1H2BD,DSC3,COL17A1,GRB7,CASZ1,ZBTB8A,CAPSL,TACSTD2,IL20RB,GATA3,EVPL,KLK8,LPP,KLK7,AK9,XKRX,ITPRIPL2,MAATS1,ALDH3B1,KIAA1522,ZBBX,AP4S1,B4GALNT2,TSPAN1,FAM83B,NXNL2,ATP6V1C2,CPA4,TM…
gene_set_query	597	PHOX2A	555.3	ARCHS4 Coexpression,315;Enrichr Queries,830;GTEx Coexpression,521	TUSC3,DQX1,STMN2,STMN3,HR,ETS1,SOX2,RGS4,NPPC,CCND2,DPYSL4,CREB3L1,SLC16A9,IL13RA2,MAP3K5,CHGB,GTF2I,KCNH5,MSX2,EPHA8,FST,IGFBP3,WNT5A,EBF3,UNC5D,ISL1,HIC1,OLFM1,ARC,HOXB9,HIST2H3A,DDIT4,HOXB3,TCTA,HOXB8,HOXB7,HIST2H3C,ATF3,HOXB6,HOXB5,DLX2,CASZ1,ABCB1,GATA3,IQGAP3,PRDX3,PCBP3,HOXC4,KCNN2,LONRF2,HOXC8,PLXNA4,HOXC6,TBC1D16,NGFR,JUN,EGR2,EGR3,BDNF,CBX3,ALYREF,NR2F1,FANCA,FZD9,PYCR1,ZBTB12,L1CAM,TME…
gene_set_query	598	MXI1	555.8	ARCHS4 Coexpression,977;ENCODE ChIP-seq,55;Enrichr Queries,902;ReMap ChIP-seq,194;GTEx Coexpression,651	ANKLE1,DQX1,STMN3,CLDN1,SAMD15,CREB3L4,CREB3L1,AKT3,SAMD10,WLS,IER3,CDK5RAP2,CCBE1,WDHD1,CXADR,PRKCB,DNAAF1,SYTL1,CLDN6,DAAM2,DDIT3,ORAI3,CLDN7,DDIT4,PSME1,PRR11,ATF3,FREM2,ATF4,ASF1B,SET,CDCA2,CDCA3,ANAPC16,CDCA5,MEPCE,WDR63,CDCA8,LYPD6,MRPL11,XKRX,GSDMD,DNAH12,JUN,AFAP1L2,FN1,PBX2,ABCA7,NR1D2,CDC6,RPL3L,TMEM198,FOSL1,FAM111A,RNF224,MEX3A,TCN2,ADI1,TRIP6,MRVI1,SERPINI1,ACHE,RARG,NCAPG2,SETD7,TRI…
gene_set_query	599	TSC22D1	556	ARCHS4 Coexpression,444;Enrichr Queries,771;GTEx Coexpression,453	IFITM3,ERRFI1,RAB3C,IFITM2,SPARC,RAB3A,AQP4,STMN4,RORB,CLU,SOX2,MT2A,GJA1,CCND2,ATCAY,AKT3,STMN1,HABP4,PHLDA1,PRKACB,HIST1H2AC,SH3GL2,PPFIA2,ANKS1B,IER3,SLC38A1,IGFBP3,HPCAL4,EEF1A1,FRMD3,OLFM1,COL4A1,DDIT4,MAP1A,S100A4,ATF3,STX1A,ASTN1,ATF4,BEX4,NDRG4,CFH,TTYH1,PCDH10,INSIG1,PDE1A,TMEM59L,SLC1A3,CEND1,DAPP1,ZFP36L2,NPAS3,LDHB,CDH20,MAP2,TSPAN7,SEC14L5,SERPINH1,SLC38A2,MAP9,MFAP3L,JUN,TMEM132B,CA…
gene_set_query	600	PRMT3	556.3	ARCHS4 Coexpression,12;Enrichr Queries,62;GTEx Coexpression,1595	DSCC1,KEAP1,BUB1B,TMEM97,MKI67,SMC4,SMC2,IPO5,CDC20,PTTG1,CHEK1,NUSAP1,RCC1,KNTC1,OIP5,TMPO,WDHD1,HIST1H2AH,VRK1,CDC25A,MELK,MTHFD2,DDIT4,KIF20A,DNA2,BLM,SET,CDCA2,PARPBP,CDCA5,CDCA7,CDCA8,NCAPG,HMMR,SKA3,NCAPH,RAD51AP1,PRDX3,LDHB,CCNB1,RACGAP1,ORC1,ECT2,FANCI,PLK4,CDT1,JUN,STIL,UBE2C,CBX3,PLK1,FANCA,ASNS,CDC6,FAM136A,PAICS,NDC80,ZWINT,DHFR,TPX2,ANLN,POLA1,CDK4,KIF4A,BHLHE40,CDK1,IARS,RAD18,ZNF77…
gene_set_query	601	ZNF239	557.7	ARCHS4 Coexpression,112;Enrichr Queries,45;GTEx Coexpression,1516	ERRFI1,ERCC6L,IRS1,DSCC1,HJURP,STMN3,BUB1B,TMEM97,MKI67,CLDN1,IFIT3,IPO5,IFIT2,CDC20,MT2A,PLAU,KIF5C,TUBB3,CHEK1,SIRPA,SLC16A9,CHAC1,PHLDA1,IER3,WDHD1,EPHA4,CXADR,IGFBP3,VRK1,FRMD4B,DKK1,CDC25A,MTHFD2,DDIT4,ZFP42,ZSCAN23,TRIB3,KCTD12,KIF20A,DNA2,ATF3,ABCB1,SET,CFH,CDCA5,INSIG1,CUL1,CDCA7,CDCA8,AK4,ADRB2,HMMR,SKA3,RAD51AP1,PRDX3,LDHB,CCNB1,DSN1,STC2,HOXC8,QSER1,CPA4,CDT1,JUN,BDNF,DDIAS,CAV1,PLK1,F…
gene_set_query	602	BCL6	558.2	Literature ChIP-seq,88;ARCHS4 Coexpression,830;Enrichr Queries,639;ReMap ChIP-seq,199;GTEx Coexpression,1035	SMC2,PREX1,LACTB,GJA1,HTR7,CREB3L4,FAM110D,HOXA3,PGLYRP1,IER3,CDK5RAP2,ANKS1B,COL23A1,CLDN6,RNF128,DDIT3,DDIT4,ORAI3,PADI2,ZSCAN23,ATF3,ATF4,PIF1,ZBTB8A,CDCA3,SHMT2,MEPCE,WDR63,CDCA8,MEFV,C3,RAD21,PLAC1,HOXC4,RREB1,DNAH12,JUN,SNAI3,FN1,ABCA7,BTBD11,GP6,RPL3L,HRNR,FOSL1,COL1A1,GJB2,RNF224,SASS6,CYP1A1,EFCC1,ACHE,GPR20,SMG9,LRRC32,TRIM8,ZNF280D,TRIM9,NHSL2,C1QTNF2,TRIM7,CHAF1A,CASP10,EFCAB2,PBK,TSP…
gene_set_query	603	ZNF91	558.3	ARCHS4 Coexpression,406;Enrichr Queries,394;GTEx Coexpression,875	IFITM3,RAB3C,SPARC,JMJD1C,MT1X,MKI67,CYP46A1,CLU,IFIT3,SLC8A2,TMEM145,MT2A,CCND2,AKT3,STMN1,CKMT1B,PRKACB,PHLDA1,SH3GL2,CALN1,TMPO,IER3,PPFIA2,MBNL1,SLC38A1,CXADR,IGFBP3,MTUS1,FBXO15,ANK3,MAPK8IP3,DAAM1,HNRNPUL1,DDIT4,KCTD12,HIST1H2BD,KIAA0408,NDRG4,INSIG1,RHOBTB3,BAZ2B,IQGAP2,LPP,KALRN,TMEM123,IRAK1,MAP2,SLC38A2,SCN3A,PLXNA4,NXNL2,CPA4,JUN,WSCD2,FN1,FZD9,GRIN2B,NFKBIA,PKIA,ID2,BHLHE40,CNTN1,CDK1…
gene_set_query	604	TFEC	559.7	ARCHS4 Coexpression,516;Enrichr Queries,895;GTEx Coexpression,268	IFITM3,IFITM1,SLA,GIMAP4,IFI35,MKI67,IFIT3,IL27RA,IFIT2,CXCL16,LACTB,PLAU,ARHGDIB,DHX58,SIRPA,IER3,CMKLR1,GBP5,UNC13D,KCTD12,ATF3,NSMAF,SUCNR1,C5AR1,CD1D,RASAL3,DDX60,CORO1A,KIAA0040,C3,INPP5D,ALDH3B1,PAG1,CPA4,GSDMD,JUN,EGR2,ATP8B4,VCAM1,MLKL,FN1,INHBA,NMI,PARP14,PARP12,MAFB,TCN2,BHLHE40,LCN2,HLA-DRA,SP140L,RGL1,HLA-DRB1,MYD88,LGALS3BP,CXCL8,ARPC1B,DOCK8,MS4A7,SLC40A1,SLC7A11,ADGRE1,GLIPR1,CASP8…
gene_set_query	605	ZNF285	560	ARCHS4 Coexpression,661;GTEx Coexpression,459	TRIM72,ANKLE1,KCNC1,LRRC74B,GADL1,GRIK2,CYP46A1,GRM1,SLC8A2,UNC80,TRIM9,TMEM145,GRIP1,KCNT1,TUBA1A,SCRN1,TMEM105,ADAMTSL3,EFCAB2,ZNF688,SH3GL2,CALN1,RPS6KL1,ACTL6B,GSTO2,LRRC49,PPP2R5B,FBXO15,ANK3,MAPK8IP2,AP3B2,KIF6,DNM3,MYO3B,DAAM1,HNRNPUL1,KIAA0408,CAMK2B,CRB1,TPH2,NDRG4,ZBTB8A,STOML1,TMEM59L,NRXN3,NRXN2,ADD2,SMIM8,KIAA0513,FSTL5,CACNG7,TMEM169,NCAM1,AP4S1,PCBD2,DYNC1I1,NXNL2,PPIAL4G,PURG,TCAF…
gene_set_query	606	VAX2	560	ARCHS4 Coexpression,763;Enrichr Queries,603;GTEx Coexpression,314	COMT,SLC8A2,SOX2,TMEM145,NPPC,CKMT1B,HOXA1,SOX8,GNAT1,SH3GL2,CALN1,EPHB3,MSX2,IGFBP3,KRT7,EBF2,EBF3,ANK3,MAPK8IP3,DKK1,HIC1,ACAP3,OLFM1,HOXB9,DDIT4,HOXB3,ATF3,HOXB6,PLEKHD1,DLX2,PCDH15,GATA3,SLC1A6,CPLX2,MRPL11,GOLGA7B,PCBP3,ADAMTS18,STC2,HOXC4,HOXC8,PRR22,CPA4,HOXC6,ZBTB18,NGFR,JUN,EGR2,PLK5,EGR3,WSCD2,FUCA2,NR2F1,FZD9,PYCR1,L1CAM,FOSL1,COL1A1,NR4A1,DAB1,MAFB,NR4A3,COL5A1,BAMBI,ID2,TRPV4,BHLHE40…
gene_set_query	607	RXRA	560.8	Literature ChIP-seq,143;ARCHS4 Coexpression,1256;ENCODE ChIP-seq,23;Enrichr Queries,933;ReMap ChIP-seq,159;GTEx Coexpression,851	GLDC,DQX1,ABAT,CLDN1,PREX1,CREB3L3,CAPNS2,GNAT1,SAMD10,IER3,STARD5,SERPINF2,DAPK3,CLDN6,MTAP,DDIT3,ORAI3,DDIT4,CLDN7,ADPRH,PRR11,ATF3,FREM2,ATF4,SET,CDCA7,IL20RB,GATA3,IQGAP2,XKRX,C3,RREB1,NGFR,JUN,ABCA5,FN1,ABCA9,PBX2,NR1D2,ABCA7,BTBD11,CDC6,RPL3L,FOSL1,RNF224,MEX3A,GJB3,SNAI2,PHF2,RARG,SMG9,CSAD,SHD,TRIM8,TRIM9,TMEM189,TRIM7,TIMP3,ZNF367,DLGAP5,CEP55,HELLS,RMI2,ACTL6B,DUSP1,IFNGR2,FOS,VAMP8,FAM…
gene_set_query	608	RHOXF2	561	ARCHS4 Coexpression,243;Enrichr Queries,536;GTEx Coexpression,904	PRDM7,ZMYND8,DCAF8L1,BUB1B,DCAF8L2,COMT,ETS1,CLU,SMC4,IFIT3,CAPN6,CREB3L1,STMN1,MEIOB,RCC1,MAGEB10,PRND,TP63,SSX1,EPHB3,SLC38A1,ACTN2,PRKCB,TPM2,TTC21A,CMBL,DEPDC1B,HOXB9,HOXB4,CCDC87,PPIH,MAGEB6,ATF5,TP53,ATF3,HOXB6,CHODL,FBN2,DLX2,ABCB1,SET,CFH,CDCA8,FBLN1,HMMR,PKMYT1,STK31,CCNB3,CNN1,ORC1,CALD1,NLRP4,CPAMD8,SERPINH1,KCNN3,MAGEA11,A2M,CPA4,YARS,CDT1,STIL,CBX3,ESRRB,FN1,FANCA,PYCR1,HSPA2,ESR1,CC…
gene_set_query	609	ZHX3	562.3	ARCHS4 Coexpression,399;Enrichr Queries,758;GTEx Coexpression,530	ERRFI1,SPARC,IRS1,ZMYND8,TNC,AQP4,JADE2,FRY,ETS1,CLU,NDST1,MT2A,GJA1,EFEMP2,CCND2,AKT3,HABP4,TNS2,WLS,EPHA4,MBNL1,SCARA3,MBNL2,LIG1,IGFBP3,TPM2,MTUS1,ANK3,MAPK8IP1,ACAP3,OLFM2,DAAM2,COL4A1,DDIT4,MAP1A,TLN2,NDRG4,ITPR1,RHOBTB3,ITPR2,SLC1A3,LPP,ZFP36L2,CALD1,NLRP4,PLXNA2,TPPP,SPTBN2,JUN,CAV1,FN1,FANCA,FZD9,CYBRD1,PARVA,TNFRSF10A,SMARCA2,MAFB,COL5A1,ID2,BHLHE40,FAT3,MRVI1,RGL1,NRP2,MAST4,CITED2,SETD…
gene_set_query	610	JAZF1	562.3	ARCHS4 Coexpression,496;Enrichr Queries,372;GTEx Coexpression,819	FAM49A,ERRFI1,TNC,FRY,ETS1,CLU,SLC8A1,GJA1,CCND2,RASSF3,AKT3,RCC1,SIRPA,SH3GL2,PRKCB,TPM2,FRMD4A,RUNDC3A,ADAM19,PHOSPHO1,COL4A1,SCNN1A,DDIT4,ELMO1,DPEP2,SCG5,KCTD12,TOX,TRIM10,CFH,NATD1,ITPR1,ITPR2,EFNA5,LPP,CNN1,CALD1,PDGFC,AP1M2,PAG1,ZBTB18,JUN,EGR2,BCL11A,TNFSF12,RCC2,CAV1,FN1,FZD9,PYCR1,PAICS,LSM4,DCLK1,ZWINT,COL1A1,GDF9,MAFB,COL5A1,SYNJ1,ID2,RCAN2,BHLHE40,MRVI1,TMCC2,SCN2A,DDR1,MCM7,CITED2,C…
gene_set_query	611	ETV6	563.5	ARCHS4 Coexpression,206;Enrichr Queries,827;ReMap ChIP-seq,265;GTEx Coexpression,956	IFITM3,IFITM1,IFITM2,ZMYND8,MILR1,PREX1,RINL,RASSF3,CREB3L4,DPF3,HIST3H2BB,SAMD10,IER3,MBNL1,PRKCB,TANGO2,UNC13D,DDIT4,ALPK1,TP53,ATF3,SMIM3,MEPCE,IQGAP2,PGBD5,INPP5D,KCNN3,KCNN4,PCK1,HIST1H3B,RREB1,NTSR1,JUN,GPR15,BCL11A,FN1,PBX2,PARVB,NMI,GP6,PARP14,SMARCA2,RPL3L,EXT1,FAM111A,ID2,SNAI1,HLA-DRB1,TP73,KLLN,CITED2,SLC35F2,ARPC1B,DIS3L,SMG9,STON2,CSAD,TRIM8,TRIM7,CASP10,CD37,HLA-DPA1,DENND2D,ZHX2,I…
gene_set_query	612	TBX20	564.7	ARCHS4 Coexpression,263;Enrichr Queries,388;GTEx Coexpression,1043	TNC,ETS1,SLC8A1,CLGN,SOX2,GJA1,DPF3,HOXA1,HMCN1,TMEM178B,MSX2,ACTN2,IGFBP3,WNT5A,MTUS2,EBF2,EBF3,ISL1,HIC1,GPRIN3,COL4A1,ALPK2,TLN2,HOXB7,PHLDB2,ATF3,FREM2,DGKI,FBN2,CASZ1,PDE1C,STK39,RHOBTB3,ADRB1,GATA3,EFNA5,ADAMTS12,CNN1,HOXC4,HOXC8,PPARGC1A,PLXNA4,CYP2J2,JUN,VCAM1,BDNF,BCL11A,FN1,NR2F1,FZD9,HMGA2,INHBA,COL1A1,SDK1,PLCXD3,MAFB,COL5A1,BAMBI,BHLHE40,PDE3A,MYOM1,RYR2,TENM2,EDA,TENM4,TCF21,SHD,MYO…
gene_set_query	613	BARHL2	565	ARCHS4 Coexpression,307;Enrichr Queries,990;GTEx Coexpression,398	RAB3A,STMN2,STMN3,STMN4,RORB,SLC8A2,SOX2,TMEM145,NPPC,CDH4,ATCAY,DPYSL4,KIF5C,CKMT1B,SOX8,EPHB1,SH3GL2,CALN1,MSX2,EPHA8,EBF2,EBF3,ANK3,MAPK8IP2,MAPK8IP3,ISL1,RUNDC3A,LEMD1,MAPK8IP1,ACAP3,OLFM1,ATF3,KIAA0408,PLEKHD1,DLX2,CASZ1,NDRG4,TMEM59L,CEND1,GATA3,SLC1A6,EFNA5,CPLX2,CACNA1E,KALRN,GOLGA7B,PCBP3,ADAMTS18,TCTEX1D2,HOXC4,ZBTB18,EGR2,PLK5,EGR3,WSCD2,BDNF,BCL11A,NR2F1,L1CAM,POU2F2,SCRT1,SDK1,DAB1,M…
gene_set_query	614	FOXP3	566.3	Literature ChIP-seq,115;ARCHS4 Coexpression,602;Enrichr Queries,870;GTEx Coexpression,678	SLA,GIMAP4,JADE2,IKZF2,MKI67,IKZF3,ETS1,IFIT3,IL27RA,SOX2,FGF6,TBC1D10C,ENPP1,PGLYRP1,CD96,GBP5,MBNL1,UNC13D,HIC1,DPEP2,PSME1,ELMO1,TP53,CD101,ATF3,NSMAF,C5AR1,GATA3,MEFV,RASAL3,CORO1A,LY9,KIAA0040,CD79B,C3,CCNB1,KLRK1,INPP5D,CD19,ZBED2,SNX9,PAG1,CPA4,JUN,EGR2,EGR3,VCAM1,SNAI3,TNFRSF9,FN1,FANCA,POU2F2,ESR1,NFKB1,FOSL1,COL1A1,EXT1,NR4A1,NR4A3,REEP3,BHLHE40,BCL3,NFKBID,MYD88,CXCL8,DOCK8,BRCA1,FOXM1…
gene_set_query	615	TBX19	567	ARCHS4 Coexpression,605;Enrichr Queries,496;GTEx Coexpression,600	ATP8A2,ANKLE1,GABPB2,TUSC3,CPNE7,PRDM5,SPINT2,ETS1,IFIT3,IFIT2,IPO5,MILR1,NPPC,HMCN1,CHAC1,CHGB,IQCF3,KCNH6,IL1R2,TANGO2,MITF,P3H3,RGS9BP,DDIT3,DDIT4,SCG5,TRIB3,NUPR1,ALPK1,ATF3,TPH2,CFH,TMEM63C,LHB,C5AR1,C2CD4A,CACNA1D,GATA3,EFNA5,MEFV,LY9,MAATS1,NEUROD4,PLXNA2,BMF,AP4S1,ARSG,CGA,KCNN4,NXNL2,CPA4,TCAF2,JUN,EGR2,EGR3,VCAM1,ZFR2,BCL11A,GTF2IRD2,FN1,FANCA,LIF,ABCA7,ESR1,FOSL1,NFKBIA,NR4A1,RNF224,MA…
gene_set_query	616	SPI1	567.7	Literature ChIP-seq,60;ARCHS4 Coexpression,945;ENCODE ChIP-seq,53;Enrichr Queries,1155;ReMap ChIP-seq,166;GTEx Coexpression,1027	ANKLE1,FRMPD1,MILR1,NDST1,PREX1,LACTB,CREB3L4,CREB3L1,HOXA1,PGLYRP1,CMKLR1,PKNOX2,CDK5RAP2,MBNL1,NUP210,PRKCB,UNC13D,DDIT4,ORAI3,PRKCQ,ATF5,ATF3,HOXB5,MEPCE,NCAPG,SLCO5A1,BAZ2B,MEFV,IQGAP2,IQGAP3,KIAA0040,MRPL11,C3,GRIN2A,PLAC1,RREB1,JUN,HLA-DRB5,SNAI3,PBX2,ABCA7,GP6,FOSL1,DHFR,MEX3A,MRVI1,PIGR,MYOM1,RARG,KCNC1,ARPC1B,NCAPG2,SMG9,TRIM8,NHSL2,TRIM7,PBK,TIMP3,TIMP1,DENND2D,NDC1,RMI2,GSTO2,DUSP1,IFN…
gene_set_query	617	IRF5	568.7	ARCHS4 Coexpression,561;Enrichr Queries,1079;GTEx Coexpression,66	IFITM3,IL23R,IFI35,IKZF2,IKZF3,ETS1,IFIT3,IL27RA,IFIT2,CXCL16,RINL,PLAU,ARHGDIB,NUSAP1,TNFRSF8,SIRPA,CMKLR1,BORA,NUP210,PRKCB,UNC13D,PSME1,S100A4,KCTD12,ATF3,PIF1,C5AR1,DAPP1,RASAL3,CORO1A,UBE2J1,CD79B,C3,DPP7,ORC1,INPP5D,KCNN4,APOBEC3C,APOBEC3D,CDT1,JUN,EGR2,GPR15,VCAM1,APOBEC3H,EAF2,FN1,CLEC17A,NMI,POU2F2,PARP14,NFKB1,NFKBIA,MAFB,ID2,BHLHE40,BCL3,HLA-DRA,HLA-DRB1,APOBEC3B,LGALS3BP,SH3KBP1,ARPC1…
gene_set_query	618	MYCL	569	ARCHS4 Coexpression,991;GTEx Coexpression,147	DDR1,LAD1,KCNK7,RARG,ANKRD35,SLC35F2,GLDC,KRT23,HR,DMKN,CLDN1,AADACL2,SOX2,SDR16C5,PREX1,CAPNS2,TRIM29,FLOT2,TP63,TEAD2,EPHB3,CXADR,STARD5,IL18,SYTL1,IL17RE,TNFRSF1B,ADGRF2,PHOSPHO1,SMO,ESRP1,TET3,DPEP2,IRF7,RAB38,PKP3,ARHGEF2,ZNF710,DSC3,FLG,COL17A1,LILRA6,GRB7,CASZ1,DAPL1,TUFT1,C5AR1,IL20RB,GATA3,CD1D,LILRA1,LILRA2,EVPL,KLK8,CORO1A,ADCY7,KLK7,XKRX,SCEL,RAB25,CXCR1,ALOX5,CDH23,UGT3A2,BMF,STAT6,F…
gene_set_query	619	CREM	569	Literature ChIP-seq,161;ARCHS4 Coexpression,793;Enrichr Queries,746;ReMap ChIP-seq,89;GTEx Coexpression,1056	ATF1,ANKLE1,GABPB2,TMEM200A,DQX1,SPINT2,TMEM97,SMC4,GLDN,FAM122A,MTBP,PREX1,KRTCAP3,CREB3L4,STMN1,ROPN1L,HIST3H2BB,PRKACB,SAMD10,IER3,PKNOX2,CMKLR1,CHGB,WDHD1,CXADR,PRKCB,DAPK3,CLDN6,DEPDC1B,MTHFD2,DDIT3,ARMC4,ORAI3,DDIT4,HOXB4,HOXB3,HOXB8,HOXB6,ATF3,ATF4,HOXB5,ASF1B,SET,CDCA2,CDCA3,MEPCE,NCAPG,BAZ2B,SLC5A3,NCAPH,OAZ3,C3,GJC2,RAD21,ZBTB7C,GSDMD,PLK4,JUN,HLA-DRB5,GPR15,ABCA5,GTF2IRD2,SNAI3,FN1,PBX…
gene_set_query	620	PAX3	569.3	ARCHS4 Coexpression,192;Enrichr Queries,513;GTEx Coexpression,1003	ATF1,TNC,KEAP1,ABAT,MSI2,ETS1,SOX2,NPPC,CDH4,CCND2,DPYSL4,TUBB3,PEG10,DPF3,EPHB1,LZTS1,PKNOX2,WLS,GTF2I,SEMA6C,EPHA4,MSX2,FST,WNT5A,EBF2,MITF,EBF3,ISL1,DKK1,MYL1,HOXB3,ATF3,PMEL,DLX2,TTYH1,ILDR2,GATA3,EFNA5,CACNA1E,NPAS3,ADGRG1,NEUROD4,MAP2,ZNF703,PLXNA2,CACNA1S,HOXC8,PPARGC1A,HOXC6,TBC1D16,JUN,EGR2,ABCA5,KLHL25,WSCD1,BDNF,BCL11A,FN1,NR2F1,FZD9,HMGA2,MAFA,ESR1,DCLK1,COL1A1,MAFB,NR4A3,MEX3A,H2AFY2…
gene_set_query	621	TBX4	572.7	ARCHS4 Coexpression,1071;Enrichr Queries,580;GTEx Coexpression,67	ANKLE1,GABPB2,RTKN2,ETS1,CCDC102B,SOX2,NPPC,RPS6KA5,CREB3L1,PIEZO2,ROS1,PKNOX2,EPHB3,IL15RA,MSX2,WNT5A,KRT7,EBF2,EBF3,ISL1,HIC1,CDC25B,GPRIN3,HOXB9,CRISPLD2,HOXB3,FAM92B,HOXB7,ATF3,HOXB6,HOXB5,DLX2,CASZ1,ZBTB8A,CACNA1D,GATA3,EFNA5,AGER,KIAA0040,NPAS3,GRK5,FLRT3,ALDH3B1,ADGRG6,CPAMD8,HOXC4,AP4S1,ARSG,A2M,WNT2,HOXC8,PAG1,ZBTB7C,HOXC6,NGFR,EGR2,EGR3,SMURF2,BDNF,BCL11A,GTF2IRD2,CAV1,NR2F1,FZD9,ABCA9,…
gene_set_query	622	PCGF6	572.7	ARCHS4 Coexpression,127;Enrichr Queries,29;GTEx Coexpression,1562	ATF1,DSCC1,HJURP,BUB1B,TMEM97,MKI67,SMC4,SMC2,IPO5,CDC20,CCND2,STMN1,CHEK1,RCC1,SIRPA,OIP5,FBXO5,PHLDA1,TMPO,WDHD1,MBNL1,SLC38A1,MITF,VRK1,ESCO2,MAPK8IP3,CDC25A,WDR76,MELK,MTHFD2,FANCD2,DDIT4,ZFP42,DNA2,KIF20B,BLM,SET,PARPBP,SHMT2,CDCA5,CDCA7,CDCA8,NCAPG,AK4,HMMR,SKA3,NCAPH,SKA1,RAD51AP1,PRDX3,LDHB,CCNB1,ORC6,RACGAP1,AP4S1,ECT2,PLK4,FANCI,CDT1,JUN,CBX5,UBE2C,DDIAS,PLK1,FANCA,FZD9,ASNS,PBX2,CDC6,P…
gene_set_query	623	BACH1	572.8	Literature ChIP-seq,2;ARCHS4 Coexpression,894;ENCODE ChIP-seq,73;Enrichr Queries,944;ReMap ChIP-seq,240;GTEx Coexpression,1284	EHF,GABPB2,ABAT,TMEM97,CLDN1,LACTB,GJA1,AKT3,HOXA1,IER3,MBNL1,SERPINF2,COL23A1,SYTL1,UNC5D,ISL1,HPCAL4,WDR76,CLDN6,CLDN4,RNF128,MTHFD2,DAAM2,DDIT4,ADPRH,CLDN7,PSME1,PADI2,HOXB3,CYP2E1,HOXB7,ATF3,HOXB6,FLG,ABCB1,CDCA5,IQGAP2,SKA3,MEFV,SLC5A3,KIAA0040,NCAPH,C3,ADAMTS15,GRIN2A,GJC2,KLRK1,ADAMTS18,CGA,HOXC8,HOXC6,GSDMD,JUN,ABCA5,ABCA6,SNAI3,FN1,FZD9,NR1D2,FAM136A,RPL3L,FOSL1,DHFR,FAM111A,RNF224,SLC6A…
gene_set_query	624	ONECUT1	573.3	ARCHS4 Coexpression,591;Enrichr Queries,743;ReMap ChIP-seq,148;GTEx Coexpression,811	ANKLE1,LRR1,STMN2,STMN4,TMEM97,IKZF2,SLC4A4,IKZF3,SMC4,CLDN1,SOX2,CREB3L3,TDO2,PEG10,CREB3L1,HOXA1,CHAC1,WLS,TMPO,IL15RA,MBNL2,CTRB2,SFMBT2,SERPINF2,MTUS1,EBF2,EBF3,CMBL,TMEM170B,ISL1,UTS2B,MTAP,DEPDC1B,DDIT4,CYP2E1,ZNF710,ATF5,ATF3,CASZ1,CFH,CFI,TSHZ2,MGST1,MGST2,GATA3,KALRN,PKHD1,C3,HIST1H3A,FLRT3,PDGFC,HIST1H3H,PCK1,A2M,HIST1H3B,PPARGC1A,HIST1H3E,NGFR,JUN,EGR2,EGR3,XRCC4,HIST1H4K,DDIAS,ABCA6,B…
gene_set_query	625	USF1	573.6	ARCHS4 Coexpression,898;ENCODE ChIP-seq,94;Enrichr Queries,1166;ReMap ChIP-seq,99;GTEx Coexpression,611	ATF1,ANKLE1,DQX1,NDST1,KRTCAP3,CREB3L4,STMN1,HOXA3,HOXA1,SAMD10,IER3,WLS,DNAAF1,DAPK3,SERPINF2,UNC5D,UNC13D,CLDN6,MTHFD2,DDIT3,ORAI3,DDIT4,CLDN7,PSME1,HOXB4,HOXB3,HOXB8,HOXB7,HOXB6,ATF3,ATF4,HOXB5,TPH2,SET,CDCA3,CDCA5,MEFV,C3,PRDX3,KLRK1,HOXC4,HOXC8,PPARGC1A,RREB1,HOXC6,JUN,PLK5,PLK1,FUCA2,FN1,PBX2,ABCA7,NR1D2,FOSL1,FAM111A,RNF224,TCN2,PAH,TRIP6,SNAI1,ACHE,PIGR,LAD1,RARG,ARPC1B,TMEM189,SULT1C2,C1…
gene_set_query	626	ZBTB8B	574	ARCHS4 Coexpression,1019;GTEx Coexpression,129	RAB3C,TRIM72,ATP8A2,GABPB2,PODXL2,PTPRN,RASEF,LRRC74B,KLHL32,GADL1,STMN3,ABAT,ELFN2,EFCAB11,SOX2,ATCAY,RPS6KA5,KIF5C,TUBB3,TMEM105,ADAMTSL3,DNER,KIF1A,NOS1,ERC2,PRKACB,CDKL5,SLC36A2,DSCAM,GSTO2,PDE4C,FAM219A,ABCC9,CASD1,MAPK8IP2,RUNDC3A,AP3B2,KIF6,SNPH,MAPRE3,HAP1,KIAA0408,ASTN1,BEX4,PLEKHD1,ZBTB8A,TMEM59L,PCDH15,ADCY8,JAKMIP3,NPAS3,JAKMIP2,CACNG7,ORC6,GNG4,MAP2,CAMK2N2,AP4S1,TPPP,CSMD2,SCN3A,CCD…
gene_set_query	627	XBP1	574.3	ARCHS4 Coexpression,340;Enrichr Queries,819;ReMap ChIP-seq,231;GTEx Coexpression,907	IFITM3,ERRFI1,ANKLE1,IFITM2,SPARC,ZMYND8,STMN3,TMEM97,SPINT2,IL27RA,KRTCAP3,PREX1,MT2A,CREB3L4,CREB3L1,CHAC1,SAMD10,IER3,IL15RA,CTRB2,CMBL,TMEM170B,AZGP1,MTHFD2,CD109,DDIT3,DDIT4,CLDN7,KCTD14,CCDC87,UHRF1BP1,TRIB3,CYP2E1,TP53,ATF3,ATF4,GATA3,SLC5A5,PKHD1,LDHB,DSN1,BRIP1,HIST1H3A,STC2,ZNF703,HIST1H3H,HIST1H3B,RREB1,TSPAN1,PCK2,TMEM184A,JUN,HIST1H4K,ZFR2,FUCA2,FN1,PYCR1,FAM136A,PARP12,FOSL1,POLA2,H…
gene_set_query	628	DEAF1	574.5	ARCHS4 Coexpression,348;Enrichr Queries,1287;ReMap ChIP-seq,259;GTEx Coexpression,404	ANKLE1,FRMPD1,ZMYND8,STMN3,STMN4,RINL,CREB3L4,FBXO6,TMPO,WSB2,MAPK8IP2,HPCAL4,MAPK8IP3,MAPK8IP1,MAP1A,DDIT4,KCNQ3,PSME1,NSMF,KIF20A,TP53,ATF3,ASTN1,ATF4,BEX4,ABCB1,HIST1H3J,CDCA5,CEND1,CDCA8,BRIP1,PGBD5,MAP2,CD19,TSPAN7,NEU1,SERPINH1,HIST1H3H,PRR22,PCK2,SPTBN2,SMIM10L2B,TOE1,XBP1,JUN,EGR2,BCL11A,FN1,FZD9,PBX2,ABCA7,PARP16,SMARCA2,POU6F1,TMEM198,FOSL1,COL1A1,RNF224,ID2,TRIP6,SASS6,ANP32E,FXYD7,ANP…
gene_set_query	629	ZNF813	576	ARCHS4 Coexpression,1090;GTEx Coexpression,62	ARHGAP11A,TRIM72,ERCC6L,RPLP0,LRRK1,LRRC74B,KIF14,GADL1,ZC3HAV1L,MCM10,MKI67,BRCA2,SMC2,LASP1,RPS6KA5,EXO1,MIS18BP1,TMEM105,RARS,ADAMTSL3,CHEK1,NUSAP1,FBXO5,TOPBP1,TMPO,NDC1,WDHD1,RFC3,BORA,SLC36A2,GSTO2,SCAF11,PDE4C,FBXO15,ESCO2,KIF6,WDR76,SLFN12,ASPM,ELF1,NEIL3,ZFP42,MCM3,MTFR2,FAM72D,KIF20B,TP53,PRR11,FAM72B,CCDC150,TRIM56,NSMAF,PIF1,TPH2,PLEKHD1,ZBTB8A,TYMS,CENPA,SKA1,UBE2J1,RAD51AP1,IFI16,IG…
gene_set_query	630	FEZF1	580.3	ARCHS4 Coexpression,589;Enrichr Queries,962;GTEx Coexpression,190	RAB3C,TUSC3,STMN2,STMN3,ABAT,HS6ST2,SOX2,CDH4,ATCAY,DPYSL4,CAPN6,TUBB3,PEG10,SCN9A,STMN1,STK32A,PRKACB,CCDC160,EPHA4,CXADR,DSCAM,MSX2,FST,IGFBP3,EBF2,EBF3,UNC5D,CASD1,ISL1,LEMD1,ASTN1,BEX4,FBN3,DLX2,CASZ1,TMEM59L,PCDH15,GATA3,PCDH19,EFNA5,CACNA1E,SCUBE1,MAP2,TCTEX1D2,PLXNA2,SCN3A,SMIM10L2B,NGFR,CBX5,MAGEE1,ZFR2,BDNF,BCL11A,NR2F1,FZD9,GULP1,COL1A1,DAB1,MAFB,MEX3A,CALY,H2AFY2,BHLHE40,SP5,CD24,ZNF53…
gene_set_query	631	NFE2	580.4	ARCHS4 Coexpression,824;ENCODE ChIP-seq,78;Enrichr Queries,711;ReMap ChIP-seq,114;GTEx Coexpression,1175	IFITM3,IFITM1,IFITM2,GABPB2,DQX1,ZMYND8,TONSL,KEAP1,MKI67,IFIT3,IFIT2,MILR1,MT2A,RINL,STMN1,TBC1D10C,HIST3H2BB,PGLYRP1,IER3,IL1R2,DAPK3,CMBL,UNC13D,CLDN6,HOXB9,CRISPLD2,ORAI3,DDIT4,CLDN7,HOXB3,TRIB3,HOXB8,HOXB7,TRIM10,STX1A,HOXB6,ATF3,CDCA3,MEPCE,MGST1,CEND1,MEFV,IQGAP2,C3,HIST1H3A,SERPINH1,HIST1H3H,KCNN4,HIST1H3B,HIST1H3E,CDT1,JUN,EGR2,HIST1H4K,LIF,FN1,PYCR1,NR1D2,ABCA7,NMI,HSPBAP1,GP6,PRDX6,RPL…
gene_set_query	632	NKRF	580.7	ARCHS4 Coexpression,260;Enrichr Queries,1230;GTEx Coexpression,252	RAB3C,RAB3A,STMN2,STMN3,MKI67,SMC4,IPO5,RPH3A,ATCAY,TUBB3,RCC1,CKMT1B,PRKACB,PHLDA1,SCN1A,TMPO,HPCAL4,RUNDC3A,CDC25A,EEF1A1,MTHFD2,MAP1A,DDIT4,RELL2,ATF3,ASTN1,BLM,SET,INSIG1,CDCA5,TMEM59L,CEND1,NCAPG,HMMR,CABP1,RACGAP1,MAP2,RAD21,RIMKLA,SCN3A,KIAA0319,YARS,FANCI,JUN,MAGEE1,CBX3,RCC2,ALYREF,FANCA,ASNS,CDC6,PAICS,DHFR,POLA1,TPX2,STAG2,SYNJ1,BHLHE40,ANP32E,CDK1,SERPINI1,IARS,GPR19,BEX5,GABRB3,TOP2A…
gene_set_query	633	LIN54	581	ARCHS4 Coexpression,437;GTEx Coexpression,725	KLLN,ARHGAP11B,GABPB2,SUV39H1,IL1RAP,STON2,KIF11,BRCA2,ADRA1A,LMNB1,SMC2,MTBP,CHAF1A,RINL,SLC16A6,NUSAP1,ME3,LZTS2,ZNF367,TEAD2,HIST1H2AC,TMPO,GEN1,MBNL1,BORA,CKAP2L,SHISA5,KIF23,ESCO2,FAM126B,DCK,KIF6,MAPK8IP3,WDR76,NEIL3,TBL1XR1,GPD2,TBC1D7,HIST1H2BF,ZNF358,CCDC150,RHNO1,HIST1H2BC,HIST1H2BN,BLM,HIST1H2BJ,DAPP1,SKA1,BRIP1,ORC1,E2F2,E2F3,AP4S1,PCBD2,BID,ECT2,NXNL2,MAP2K6,TCAF2,CDT1,POLQ,SLC12A4,S…
gene_set_query	634	HOXC12	581.7	ARCHS4 Coexpression,447;Enrichr Queries,854;GTEx Coexpression,444	EHF,TRAF3IP2,ANKRD35,FBXO27,HR,SPINT2,SPATA20,COMT,CLDN1,HS6ST3,AADACL2,COMP,SOX2,CAPNS2,TRIM29,CREB3L4,HOXA3,TP63,EPHB3,STARD5,MSX2,FBXO17,EBF2,EBF3,HIC1,AZGP1,HOXB9,HOXB4,HOXB3,PKP3,HOXB8,HOXB7,STEAP2,ATF3,HOXB6,DSC3,HOXB5,FLG,COL17A1,CASZ1,DLX2,IL20RB,GATA3,EFNA5,IQGAP3,KLK7,XKRX,RAI1,TSPAN8,IRAK1,RAD21,KIAA1522,ADGRG6,HOXC4,UGT3A2,HOXC8,FGF22,FAM83B,AP1M2,ATP6V1C2,HOXC6,TMEM86A,EGR2,PSAPL1,EG…
gene_set_query	635	REL	582	ARCHS4 Coexpression,409;Enrichr Queries,828;GTEx Coexpression,509	ERRFI1,ANKLE1,GABPB2,RASEF,JMJD1C,CYP46A1,IKZF3,ETS1,IFIT3,IL27RA,IFIT2,CXCL16,RINL,CCND2,RPS6KA5,PLAU,TNFRSF8,PHLDA1,IER3,SLC38A1,MBNL1,CDKL5,PRKCB,FBXO15,DDIT4,ALPK1,ATF3,ATF4,SHC4,TPH2,INSIG1,DAPP1,LY9,LPP,ZFP36L2,C3,BRIP1,INPP5D,AP4S1,B4GALNT2,NXNL2,PPIAL4G,APOBEC3D,TCAF2,JUN,EGR2,EGR3,APOBEC3H,TNFRSF9,XRCC2,FN1,ABCA9,CLEC17A,INHBA,POU2F2,PARP14,NFKB1,FOSL1,NFKBIA,NR4A1,MAFB,NR4A3,ID2,IGFL4,B…
gene_set_query	636	NFYA	582.2	ARCHS4 Coexpression,1158;ENCODE ChIP-seq,26;Enrichr Queries,862;ReMap ChIP-seq,66;GTEx Coexpression,799	ANKLE1,STMN4,ABAT,TMEM97,SMC4,SMC2,SAMD15,CREB3L3,CREB3L4,AKT3,STMN1,MS4A14,ROPN1L,HIST3H2BB,GTSE1,GBP5,MBNL1,MBNL2,STARD5,NUP210,DAPK3,HPCAL4,DEPDC1B,HOXB9,MTHFD2,DDIT3,ORAI3,DDIT4,PSME1,HOXB3,PADI2,HOXB8,HOXB7,PRR11,HOXB6,ATF3,ATF4,ASF1B,HOXB5,PIF1,CDCA2,CDCA3,MEPCE,WDR63,CDCA8,MEFV,C3,RAD21,HOXC4,HOXC8,RREB1,PLK4,JUN,PLK5,SNAI3,CYP4F2,PLK1,FN1,PBX2,ABCA7,CDC6,PRDX6,RPL3L,FOSL1,RNF224,RPLP0,HIS…
gene_set_query	637	ZFP28	582.7	ARCHS4 Coexpression,63;Enrichr Queries,438;GTEx Coexpression,1247	RAB3C,ATP8A2,IRS1,STMN2,STMN4,SLC8A1,IFIT3,NPPC,GRIP1,GJA1,CCND2,ATCAY,KIF5C,TUBB3,PEG10,AKT3,STMN1,HABP4,ENPP2,CHAC1,SH3GL2,PPFIA2,ARRDC4,CDKL2,CXADR,TMEM178B,MTUS1,FRMD4A,ANK3,CASD1,OLFM1,CCDC80,KCTD12,ATF3,KIAA0408,FBN2,BEX4,NDRG4,ABCB1,CFH,ARL6,TMEM63C,PDE1A,TMEM59L,ITPR1,KALRN,TMEM246,MAP2,STC2,PDGFC,PLXNA2,SCN3B,RIMKLB,LONRF2,SCN3A,MAP9,ZNF300,MPDU1,CPA4,JUN,CAV1,FN1,FANCA,FZD9,TNFRSF10A,BT…
gene_set_query	638	SKOR1	583.5	ARCHS4 Coexpression,792;GTEx Coexpression,375	TENM1,KCNC1,KCNK9,SH2D4A,SLC35F4,FAM13A,STMN3,GRIK2,GRM1,SLC8A2,UNC80,TRIM9,TMEM145,KCNT1,PSD2,PTTG1,TUBB3,RASGEF1C,DNER,CKMT1B,CA8,ZNF521,SH3GL2,DLGAP5,CALN1,NANOS1,GRID2,CNTD2,KCNH6,USP2,PPP2R5B,RIIAD1,ETV1,EBF3,ANK3,MAPK8IP3,ADRA2B,ACAP3,PCP4,CDH15,PLEKHD1,UHRF1,PLPPR4,NRXN3,ITPR1,NRXN2,SLC1A6,CPLX2,CACNA1G,AURKA,GOLGA7B,STK31,CCNB3,KIAA0513,FSTL5,ABLIM1,RELN,PCBP3,ADAMTS18,NLRP4,NLRP5,SNCG,EB…
gene_set_query	639	LHX3	583.7	ARCHS4 Coexpression,195;Enrichr Queries,1083;GTEx Coexpression,473	ATP8A2,CLSTN2,TUSC3,FRMPD1,TNC,STMN3,SPINT2,MSI2,HS6ST1,SMC2,SOX2,NPPC,CDH4,PEG10,HOXA3,PIEZO2,CHGB,GTF2I,TMPO,KCNH6,EPHA8,RIIAD1,P3H3,ISL1,HIC1,OLFM1,SLC9A3,MTHFD2,SCNN1A,SCG5,ATF3,STX1A,TPH2,CASZ1,TMEM63C,LHB,CACNA1D,ZNF23,GATA3,RAI1,MAATS1,NEUROD4,DPP7,HOXC4,BMF,CACNA1S,CGA,LONRF2,SPTBN2,EGR2,EGR3,ZFR2,BDNF,ALYREF,ESRRB,NR2F1,LIF,FZD9,ABCA7,HSPA2,POU2F2,SYT9,ESR1,SCRT1,TMEM198,FOSL1,TPX2,RNF22…
gene_set_query	640	SCML4	584.3	ARCHS4 Coexpression,405;Enrichr Queries,739;GTEx Coexpression,609	IFITM2,ATP8A1,IL23R,TNC,SLA,XYLT1,GIMAP4,MKI67,IKZF3,ETS1,SLC8A1,IFIT3,IL27RA,IFIT2,PREX1,NPPC,RINL,CCND2,ARHGDIB,TBC1D10C,CD96,GBP5,EPHA4,PRKCB,IGFBP3,SYTL1,ANK3,UNC13D,ADAM19,INPP4B,DDIT4,DPEP2,ELMO1,PSME1,PRKCQ,TOX,CD101,ATF3,ANAPC16,C5AR1,CD1D,GATA3,MEFV,RASAL3,IQGAP2,CORO1A,LY9,ZFP36L2,KLRK1,INPP5D,KLRC1,PAG1,JUN,EGR2,EGR3,ST8SIA1,BCL11A,FANCA,BTBD11,ESR1,NFKBIA,MAFB,ID2,BHLHE40,SP140L,MYD88…
gene_set_query	641	CASZ1	586	ARCHS4 Coexpression,513;Enrichr Queries,910;GTEx Coexpression,335	EHF,ANKRD35,HR,MSI2,FRY,CLDN1,ETS1,AQP3,AADACL2,CCND2,CAPNS2,TRIM29,PHLDA1,TP63,EPHB3,EPHA4,SEMA6C,STARD5,ACTN2,RALGAPA2,FRMD4A,ANK3,CRISPLD2,DDIT4,SCNN1A,CLDN7,PKP3,ATF3,DSC3,FLG,COL17A1,IL20RB,KLK4,ITPR3,GATA3,EFNA5,EVPL,KLK7,ZFP36L2,XKRX,RAI1,ADGRG1,KIAA1522,PLXNA2,UGT3A2,CACNA1S,RREB1,TSPAN1,FGF22,FAM83B,ATP6V1C2,CPA4,SPTBN2,ZBTB7C,TMEM184A,TMEM86A,JUN,PSAPL1,EGR3,BCL11A,FANCA,FZD9,BTBD11,POU…
gene_set_query	642	PRDM13	586.7	ARCHS4 Coexpression,900;Enrichr Queries,835;GTEx Coexpression,25	IL23R,HJURP,BUB1B,CPOX,IKZF2,MKI67,IKZF3,SMC2,SOX2,NPPC,CDH4,CCND2,EME1,CHEK1,NUSAP1,TNFRSF8,HIST1H2AG,FBXO5,EPHB1,TMPO,WDHD1,BORA,NUP210,MSX2,ZGRF1,EPHA8,WNT5A,ZFP69B,EBF2,VRK1,EBF3,ESCO2,ISL1,WDR76,HIC1,CDC25A,OLFM1,DEPDC1B,HOXB9,SMO,HOXB3,DNA2,HOXB8,ATF3,SNRPA,HOXB6,ASF1B,ATF4,PIF1,BLM,DLX2,CASZ1,SET,PARPBP,PCDH10,CDCA8,NCAPG,HMMR,GATA3,EFNA5,CACNA1E,NCAPH,SKA1,UBE2J1,RAD51AP1,ORC6,ORC1,ZNF703…
gene_set_query	643	ZNF534	587	ARCHS4 Coexpression,1035;GTEx Coexpression,139	PIWIL2,SNAP25,KCNC1,DSCC1,SLC35F4,GRIK2,GRM1,SLC8A2,UNC80,PPP3CA,TRIM9,TMEM145,TRIM6,SCRN1,KIF5C,ZNF280A,RASGEF1C,CHEK1,MYBL2,OIP5,SH3GL2,CALN1,RPS6KL1,GOLGA8T,SLC15A2,ACTL6B,TEX11,PPP2R5B,PRAMEF20,ANK3,MAPK8IP2,HPCAL4,AP3B2,DNM1,DNM3,DPPA2,ZFP42,CAMK2B,CRB1,NDRG4,NRXN1,TMEM59L,NRXN3,CEND1,NRXN2,CPLX2,CENPA,ADD2,JAKMIP2,KIAA0513,FSTL5,PRAMEF4,ORC6,NLRP7,PRAMEF15,NLRP4,TSPAN7,MGAT3,KLRG2,EBLN1,SCN…
gene_set_query	644	SRF	587	Literature ChIP-seq,158;ARCHS4 Coexpression,1536;ENCODE ChIP-seq,62;Enrichr Queries,1091;ReMap ChIP-seq,257;GTEx Coexpression,418	SLC46A3,ERRFI1,ANKLE1,GABPB2,ZMYND8,STMN3,JMJD1C,LACTB,NDST1,MT2A,RASSF3,CREB3L4,CHEK1,HOXA3,PTGFRN,SAMD10,TNS2,IER3,IL15RA,EPHA4,MBNL1,WSB2,DAPK3,EBF3,BTC,CLDN6,ARC,MYL1,ORAI3,CLDN7,DDIT4,HOXB4,PSME1,HOXB3,CCDC87,ATF3,ATF4,CDCA5,MTTP,CEND1,CDCA8,IQGAP3,ADAMTS10,BRIP1,HIST1H3A,HIST1H3B,HIST1H3E,TMEM184A,GSDMD,TOE1,JUN,EGR2,EGR3,TNFSF12,RCC2,PDE2A,FN1,NR2F1,PBX2,FZD8,PARVA,ABCA7,PARP16,CDC6,SMARCA…
gene_set_query	645	NR6A1	588.7	ARCHS4 Coexpression,68;Enrichr Queries,768;GTEx Coexpression,930	ATP8A1,GLDC,ZMYND8,BUB1B,TMEM97,ETS1,IPO5,SOX2,GJA1,SAMD15,CCND2,KIF5C,CHEK1,CCDC96,MEIOB,ROPN1L,OIP5,CHAC1,EPHA4,WDHD1,SPINK2,CXADR,NUP210,SLC6A16,TTC21A,MITF,VRK1,ANK3,COX6B2,ZPBP,CLDN6,DEPDC1B,TBL1XR1,DDIT4,ZFP42,CCDC87,DNA2,MAGEB6,KIF20B,PHLDB2,CCDC150,ATF3,BLM,SET,PARPBP,AK4,PKMYT1,EFNA5,SKA3,LPP,ZFP36L2,SKA1,STK31,PRDX3,RAD51AP1,LDHB,CCNB2,CCNB1,ORC1,UGT3A2,PRR22,SLC38A2,RREB1,QSER1,JUN,CBX…
gene_set_query	646	NFIC	588.8	ARCHS4 Coexpression,876;ENCODE ChIP-seq,25;Enrichr Queries,1046;ReMap ChIP-seq,23;GTEx Coexpression,974	ERRFI1,SPARC,ZMYND8,KEAP1,XYLT1,IFIT2,NDST1,MT2A,GJA1,RASSF3,CREB3L1,TBC1D10C,RCC1,TNS2,CMKLR1,IER3,MBNL1,P3H2,MTUS1,KRT7,ANK3,MAPK8IP3,CLDN6,CRISPLD2,DDIT4,ADPRH,KCTD14,ALPK2,ALPK1,STX1A,SMIM3,GRB7,CASZ1,HIST1H3J,CDCA3,MTTP,GATA3,ADAMTS12,HIST1H3A,PDGFC,ZNF703,ZBED2,SERPINH1,HIST1H3H,KCNN4,HIST1H3B,GTF2IRD2B,TSPAN1,RREB1,HIST1H3E,TMEM184A,TNFSF18,JUN,XBP1,AFAP1L2,GPR15,HIST1H4K,GTF2IRD2,FUCA2,FN…
gene_set_query	647	TSHZ1	590	ARCHS4 Coexpression,373;Enrichr Queries,458;GTEx Coexpression,939	ERRFI1,CLSTN2,IRS1,ZMYND8,STMN3,ABAT,MKI67,ETS1,SLC8A2,GJA1,CCND2,KIF5C,AKT3,PHLDA1,WLS,IER3,EPHA4,MBNL2,FBXO17,ANK3,MAPK8IP3,RUNDC3A,MAPK8IP1,ACAP3,COL4A1,DDIT4,MAP1A,ZFP42,TYRO3,KCTD12,TOX,HOXB8,ATF3,HOXB5,TSHZ2,ITPR1,ITPR2,EFNA5,IQGAP2,MRPL11,ADGRG1,PDGFC,PLXNA2,TPPP,PAG1,MPDU1,HOXC6,ZBTB18,JUN,EGR2,MAGEE1,ST8SIA1,BCL11A,CAV1,NR2F1,NR1D2,L1CAM,SMARCA2,PAICS,POU6F1,GADD45G,NR4A1,PLCXD3,MEX3A,MA…
gene_set_query	648	ZNF117	591	ARCHS4 Coexpression,1037;Enrichr Queries,321;GTEx Coexpression,415	FAM49A,SPARC,TUSC2,FRY,CLU,AQP3,IFIT3,DOCK11,PEG10,CHCHD7,CAPN2,SLC16A9,PHLDA1,TNS2,HIST1H2AC,ARRDC4,SLC38A1,MBNL2,CXADR,IGFBP3,MTUS1,FBXO15,EBF3,ANK3,TMEM170B,RBP7,DAAM1,COL4A1,DDIT4,KCTD12,ALPK1,ATF3,CFH,INSIG1,TSHZ2,MGST1,RHOBTB3,ITPR2,BAZ2B,ADAMTS12,IQGAP2,DDX60,LPP,KRCC1,C3,CALHM2,IRAK1,CALD1,MAP2,CPAMD8,BMF,B4GALNT2,PAG1,NXNL2,CPA4,JUN,ALYREF,ABCA9,FN1,FANCA,FZD9,CYBRD1,BMP6,COL1A1,MOV10,BM…
gene_set_query	649	SIX6	591.3	ARCHS4 Coexpression,299;Enrichr Queries,1020;GTEx Coexpression,455	ATP8A2,TUSC3,STMN4,SPINT2,RORB,SOX2,NPPC,FADS2,CAPN6,PEG10,STMN1,SOX8,GNAT1,STK32A,EPHB1,CHGB,CXADR,MSX2,KCNK10,KCNH8,WNT5A,RIIAD1,MYO7B,EBF2,EBF3,ANXA10,P3H3,ISL1,HIC1,ZFP42,SCG5,ATF3,HOXB6,HOXB5,CHODL,BEX4,TPH2,DLX2,SET,TMEM63C,ARL6,LHB,TMEM59L,ILDR2,AK4,ZNF23,GATA3,EFNA5,PRDX3,LDHB,MAATS1,NEUROD4,ZMAT4,CPAMD8,HOXC4,CGA,HOXC8,EGR2,CBX5,ZFR2,BDNF,NR2F1,FZD9,ABCA7,PAICS,LSM4,TMEM198,RNF224,MAFB,C…
gene_set_query	650	DRGX	592.3	ARCHS4 Coexpression,564;Enrichr Queries,1003;GTEx Coexpression,210	RAB3C,RAB3A,FRMPD1,STMN3,STMN4,HS6ST1,SMC2,RGS4,RPH3A,NPPC,CDH4,ATCAY,DPYSL4,TUBB3,STMN1,PIEZO2,EPHB1,SCN1A,KCNH5,WSB2,MSX2,KCNH6,EPHA8,EBF2,EBF3,ISL1,HIC1,OLFM1,MAP1A,RELL2,HOXB8,ATF3,STX1A,ASTN1,CASZ1,PLD5,CABP1,GATA3,CPLX2,CACNA1E,CACNA1G,NPAS3,BRINP2,TMEM246,BMF,TPPP,RIMKLA,SCN3B,LONRF2,SPTBN2,SMIM10L2B,NGFR,EGR2,EGR3,BDNF,BCL11A,ESRRB,HMGA2,HSPA2,SYT9,SCRT1,MAFB,SYNJ1,FXYD7,SERPINI1,MKX,RET,…
gene_set_query	651	ZNF296	592.3	ARCHS4 Coexpression,1263;Enrichr Queries,360;GTEx Coexpression,154	IFITM3,TONSL,BUB1B,MT1X,IKZF2,IKZF3,IFIT3,IFIT2,CDC20,MT2A,RINL,CCND2,NUSAP1,SLC16A6,TNFRSF8,CHAC1,PHLDA1,SAMD10,IER3,BORA,NUP210,IGFBP3,SYTL1,PRAMEF20,SHISA5,UNC13D,PHOSPHO1,MTHFD2,DDIT3,DDIT4,CLDN7,PPIH,TRIB3,ATF5,RFPL4AL1,ATF3,SNRPA,RHNO1,ASF1B,ABCB1,CDCA5,INSIG1,DAPP1,ITPR3,PKMYT1,CORO1A,ZFP36L2,RFPL4A,ORC1,NLRP7,STC2,PRAMEF15,CD19,TRIM49D2,GSDMD,APOBEC3D,TCAF2,CDT1,JUN,APOBEC3H,UBE2C,BCL11A,…
gene_set_query	652	ZNF267	594.7	ARCHS4 Coexpression,636;Enrichr Queries,852;GTEx Coexpression,296	IFITM1,JMJD1C,IFI35,IKZF3,ETS1,IFIT3,IL27RA,IFIT2,LACTB,MT2A,RINL,CCND2,PLAU,TNFRSF8,PHLDA1,IER3,IL15RA,GBP5,SLC38A1,MBNL1,UNC13D,MTHFD2,DDIT4,ALPK1,ATF3,NSMAF,INSIG1,C5AR1,MEFV,DDX60,CORO1A,UBE2J1,C3,BRIP1,ERI1,INPP5D,SLC38A2,APOBEC3D,JUN,EGR2,MLKL,APOBEC3H,TNFRSF9,NMI,INHBA,POU2F2,PARP14,NFKB1,NFKBIA,NR4A1,NR4A3,ID2,BHLHE40,BCL3,CREBRF,NFKBID,MYD88,HLA-DRB1,APOBEC3B,KLLN,DOCK4,CXCL8,SH3KBP1,ARP…
gene_set_query	653	ISX	595	ARCHS4 Coexpression,543;Enrichr Queries,605;GTEx Coexpression,637	SLC46A3,EHF,DQX1,ABAT,ETS1,SLC8A1,PLB1,NR3C2,DMBT1,CREB3L3,TRIM29,KIF5C,LIPH,CAPN5,CHGB,IER3,ARRDC4,SLC6A19,ARL14,IGFBP3,MYO7B,ENTPD8,UNC5D,OLFM4,SLC9A3,CLDN4,HOXB9,RNF128,CLDN7,MALL,ELMO1,SUCLG2,HOXB7,HOXB6,ATF3,HOXB5,DSC3,ABCG2,PMEL,ENPEP,ABCB1,MTTP,GATA3,GRIN2A,SCIN,TSPAN8,CPAMD8,PLXNA2,TRPM5,PCK1,B4GALNT2,TSPAN1,PPARGC1A,CPA4,PCK2,CYP2J2,BTNL8,JUN,CYP4F2,BTNL3,INHBA,CYP4F12,ESR1,MAFB,FXYD3,BH…
gene_set_query	654	CREB1	597	Literature ChIP-seq,147;ARCHS4 Coexpression,1132;ENCODE ChIP-seq,88;Enrichr Queries,1179;ReMap ChIP-seq,113;GTEx Coexpression,923	ATF1,EHF,ANKLE1,GLDC,DQX1,STMN2,TMEM97,SMC4,FAM122A,MTBP,PREX1,CREB3L4,LIPH,CREB3L1,AKT3,STMN1,HOXA3,PRKACB,SAMD10,CDK5RAP2,CHGB,MBNL1,MBNL2,CXADR,PRKCB,DAPK3,CLDN6,HOXB9,MTHFD2,DDIT3,ORAI3,DDIT4,CLDN7,PSME1,PRR16,HOXB4,ZSCAN23,PRR11,ATF3,ATF4,CDCA3,CDCA5,MEPCE,WDR63,CLCNKA,SLCO5A1,BAZ2B,ZNF23,IQGAP2,NCAPH,C3,GJC2,RAD21,HOXC6,PLK4,GSDMD,JUN,AFAP1L2,FN1,ABCA7,CDC6,L1CAM,RPL3L,TMEM198,FOSL1,FAM111A…
gene_set_query	655	OTP	597.7	ARCHS4 Coexpression,530;Enrichr Queries,844;GTEx Coexpression,419	RAB3C,STMN2,STMN4,SOX2,NPPC,ATCAY,DPYSL4,TUBB3,KIF5C,PEG10,SCN9A,STMN1,HOXA3,PRKACB,CDKL5,ST6GAL2,MSX2,FST,EBF2,EBF3,UNC5D,CASD1,ISL1,HIC1,OLFM1,HOXB9,DAAM1,HOXB3,HOXB8,ATF3,HOXB6,KIAA0408,HOXB5,BEX4,DLX2,CASZ1,TMEM59L,GATA3,PCDH19,KALRN,NPAS3,MAP2,HOXC4,SCN3B,SCN3A,HOXC8,MAP9,ZNF300,HOXC6,SMIM10L2B,EGR2,EGR3,MAGEE1,ZFR2,BDNF,BCL11A,NR2F1,FZD9,ESR1,SCRT1,MAFB,CALY,H2AFY2,SESTD1,PKIA,BHLHE40,CNTN1…
gene_set_query	656	SP1	597.8	ARCHS4 Coexpression,1474;ENCODE ChIP-seq,19;Enrichr Queries,1112;ReMap ChIP-seq,47;GTEx Coexpression,337	ANKLE1,DQX1,STMN3,ABAT,TMEM97,PREX1,DPYSL4,CREB3L3,CREB3L4,HOXA3,HIST3H2BB,SAMD10,ANKS1B,IER3,MBNL1,WSB2,NUP210,DAPK3,SYTL1,CLDN6,HOXB9,RNF128,DDIT3,MAP1A,ORAI3,DDIT4,CLDN7,PSME1,HOXB4,HOXB3,HOXB8,HOXB7,PRR11,HOXB6,ATF3,ASTN1,ATF4,HOXB5,ASF1B,CDCA2,CDCA3,CDCA5,MEPCE,WDR63,IL20RB,C3,RAD21,HOXC4,RREB1,HOXC8,GTF2IRD2B,HOXC6,JUN,NR2F1,FN1,PBX2,ABCA7,NR1D2,CDC6,RPL3L,FOSL1,RNF224,MEX3A,GABRB3,RARG,RPL…
gene_set_query	657	ZNF286B	600.5	ARCHS4 Coexpression,627;GTEx Coexpression,574	SNAP25,TENM1,TRIM72,KCNC1,KCNK9,SLC35F4,LRRC74B,GRIK2,GRM1,SLC8A2,MTBP,TRIM9,TMEM145,LASP1,TUBA1A,RASGEF1C,STMN1,CKMT1B,ZNF521,SH3GL2,CALN1,CNTD2,CXADR,ST6GAL2,LRRC49,HUNK,ETV1,ANK3,UNC5D,KIF6,PGM2L1,ACAP3,PLCB4,DAAM1,HNRNPUL1,TBL1XR1,DNAJC9,ARHGEF2,KIAA0408,CRB1,PLEKHD1,ZBTB8A,NRXN3,NRXN2,ADD2,FSTL5,ABLIM1,RELN,TMEM169,PCBP3,SPOCK1,PCBD2,YKT6,NXNL2,RUNX1T1,ZBTB18,CCDC177,ZNF461,CA10,PLK5,CBX5,WS…
gene_set_query	658	FOXD4L1	601.3	ARCHS4 Coexpression,969;Enrichr Queries,293;GTEx Coexpression,542	ERRFI1,IFITM1,TNC,TONSL,ABAT,IFIT3,SLC8A2,NR3C2,IFIT2,TMEM145,KIF5C,CHEK1,CKMT1B,DPF3,SOX8,LZTS1,SH3GL2,CALN1,EPHA4,MSX2,TANGO2,HIST1H2AJ,EBF3,MAPK8IP3,ACAP3,DDIT4,KCTD12,TOX,TRIM10,ATF3,HIST1H2BD,TEN1-CDK3,NDRG4,CASZ1,PCDH10,PLD6,ADRB2,IQGAP2,CPLX2,DNAJC28,NPAS3,GOLGA7B,CCNB3,ADGRG1,STC2,CPAMD8,CDH23,LONRF2,ZBTB18,CDT1,JUN,EGR2,PLK5,WSCD2,TNFRSF9,ALYREF,PDE2A,FZD9,CYP4F11,NFKBIA,MEX3B,MAFB,NR4A3…
gene_set_query	659	PLAGL1	601.7	ARCHS4 Coexpression,533;Enrichr Queries,341;GTEx Coexpression,931	IFITM3,ERRFI1,SPARC,IRS1,TMEM200A,TUSC3,TUSC2,TNC,MKI67,ETS1,CLU,FADS2,MT2A,GJA1,CCND2,FAM174B,PEG10,ENPP2,PHLDA1,IER3,CHGB,EPHA4,FST,IGFBP3,WNT5A,ANXA10,P3H3,TMEM170B,ISL1,CCDC80,COL4A1,DDIT4,ELMO1,SCG5,FKBP9,KCTD12,PHLDB2,ATF3,EMID1,FBN2,CFH,NPR3,NEUROD4,CDH20,CALD1,PDGFC,RNF217,SERPINH1,RIMKLA,TRPM5,JUN,EGR2,VCAM1,CBX5,ABCA5,CAV1,FN1,FZD9,MAFA,SMARCA2,GADD45G,COL1A1,NR4A1,PLCXD3,MAFB,NR4A3,COL…
gene_set_query	660	NR5A1	603	ARCHS4 Coexpression,306;Enrichr Queries,980;GTEx Coexpression,523	DQX1,MSI2,ETS1,CLU,HS6ST1,FADS2,NPPC,CCND2,SLC16A9,MAP3K5,RAG1,IER3,PCYT2,SERPINF2,P3H2,NPY1R,ZPBP,FNDC4,DDIT3,DDIT4,TP53,EMID1,ATF3,FREM2,ATF4,ABCB1,CFI,WDR63,CACNA1D,GATA3,MRO,ZFP36L2,PRDX3,C3,TMEM123,ADGRG6,SERPINH1,KCNN2,A2M,PCK2,CDT1,IFITM10,JUN,EGR2,VCAM1,EGR3,CAV1,PDE2A,FN1,NR2F1,FANCA,ESR1,NFKB1,GADD45G,TMEM198,COL1A1,NFKBIA,NR4A1,CYP11B1,ID2,PAH,BHLHE40,BCL3,SP5,TOP2A,FKBP10,MCM7,CITED2,…
gene_set_query	661	ZNF675	603	ARCHS4 Coexpression,1008;Enrichr Queries,783;GTEx Coexpression,18	ANKLE1,GABPB2,TONSL,JMJD1C,IKZF2,MKI67,SMC2,RPS6KA5,CAPNS2,TRIM29,FBXO5,TP63,TMPO,WDHD1,MBNL2,ESCO2,ANK3,DEPDC1B,DDIT4,KCTD12,KIF20B,RHNO1,ASF1B,TPH2,PLEKHD1,ZBTB8A,CDCA5,CDCA7,CDCA8,IL20RB,NCAPG,BAZ2B,EVPL,NCAPH,BRIP1,RACGAP1,NXNL2,SPTBN2,PLK4,CDT1,JUN,BCL11A,GTF2IRD2,RCC2,XRCC2,PLK1,FZD9,ABCA9,NR1D2,ZWINT,TPX2,ANLN,IGFL4,MYO5C,FOXL2NB,SASS6,XKR6,RAD18,TP73,TOP2A,LAD1,SLC35F2,CITED2,KIF14,KIF11,…
gene_set_query	662	HBP1	603	ARCHS4 Coexpression,317;Enrichr Queries,904;ReMap ChIP-seq,94;GTEx Coexpression,1097	ERRFI1,SPARC,DQX1,ZMYND8,TONSL,STMN3,JMJD1C,ABAT,IFI35,CDC20,MT2A,GJA1,TRIM29,RASSF4,CREB3L4,GNAT1,SAMD10,TNS2,TMPO,IER3,MBNL1,MBNL2,SERPINF2,MAPK8IP2,UNC13D,CLDN6,DDIT3,ORAI3,DDIT4,CLDN7,PSME1,TRIB3,ATF3,ASTN1,ATF4,BEX4,GRB7,CDCA3,CDCA5,CEND1,BAZ2B,C3,BRIP1,HIST1H3A,PGBD5,STC2,SEC14L5,NEU1,HIST1H3H,PCK1,HIST1H3B,HIST1H3E,GSDMD,JUN,XBP1,HIST1H4K,TNFSF12,RCC2,NR2F1,FN1,PYCR1,ABCA7,NR1D2,PAICS,RPL3…
gene_set_query	663	ZNF273	603.3	ARCHS4 Coexpression,1495;Enrichr Queries,18;GTEx Coexpression,297	GABPB2,TMEM97,MKI67,CLDN1,SMC4,SMC2,AADACL2,CDC20,RPS6KA5,CAPNS2,TRIM29,STMN1,CHEK1,FBXO5,GTSE1,TP63,EPHB3,TMPO,WDHD1,STARD5,DNAAF1,ESCO2,DEPDC1B,NEIL3,DNA2,KIF20A,KIF20B,PRR11,ATF3,FLG,PLEKHD1,CASZ1,ZBTB8A,CDCA2,ABCB1,PARPBP,CDCA3,CDCA5,CDCA7,IL20RB,CDCA8,NCAPG,GATA3,SKA3,EVPL,KLK7,NCAPH,SKA1,XKRX,RACGAP1,ATP6V1C2,SPTBN2,PLK4,CDT1,BCL11A,DDIAS,GTF2IRD2,XRCC2,PLK1,FZD9,PBX2,CDC6,DCLK1,ZWINT,DHFR,…
gene_set_query	664	LHX5	605	ARCHS4 Coexpression,683;Enrichr Queries,936;GTEx Coexpression,196	ATP8A2,STMN2,STMN3,STMN4,SLC8A2,SOX2,TMEM145,NPPC,CDH4,ATCAY,DPYSL4,TUBB3,KIF5C,CKMT1B,EPHB1,SH3GL2,CALN1,MSX2,FST,KCNH8,EBF2,EBF3,ANK3,MAPK8IP3,ISL1,LEMD1,ACAP3,OLFM1,DDIT4,ATF3,KIAA0408,PLEKHD1,NDRG4,DLX2,CASZ1,TMEM59L,GATA3,SLC1A6,EFNA5,CPLX2,CACNA1E,CACNA1G,GOLGA7B,GRIN2A,TCTEX1D2,TAC3,ZBTB18,NGFR,EGR2,PLK5,WSCD2,BDNF,BCL11A,ESRRB,NR2F1,FZD9,L1CAM,SYT9,POU2F2,SCRT1,MAFB,MEX3A,STAG2,PPP1R1A,ID…
gene_set_query	665	LHX8	607.3	ARCHS4 Coexpression,691;Enrichr Queries,744;GTEx Coexpression,387	CHRM4,TNC,AQP4,STMN4,RORB,CYP46A1,SOX2,RGS4,NPPC,GJA1,CDH4,CCND2,ATCAY,DPYSL4,TUBB3,ZNF606,RESP18,STMN1,ENPP2,RGS9,CCDC160,ANKS1B,EPHA4,SLC15A2,CXADR,FST,IGFBP3,WNT5A,KRT7,EBF2,EBF3,ISL1,DKK1,PCP4,DAAM1,ATF3,BEX4,FBN2,DLX2,NDRG4,TTYH1,PCDH10,CHAT,STK39,GATA3,CACNA1E,FLRT3,MAP2,ZMAT4,TSPAN7,PLXNA2,OTOF,DRD1,SCN3A,ZNF300,CPA4,JUN,EGR2,EGR3,VCAM1,CBX5,BDNF,HTR1D,NR2F1,FZD9,INHBA,GRIN2B,COL1A1,DAB1,M…
gene_set_query	666	ZNF366	607.3	ARCHS4 Coexpression,1116;Enrichr Queries,582;GTEx Coexpression,124	FAM49A,SPARC,GIMAP4,ETS1,SLC8A1,IFIT3,IPO5,DOCK11,FAM110D,SLCO2B1,ARHGDIB,ENPP2,HIST1H2AG,HMCN1,PTGDS,TNS2,CMKLR1,IER3,IL15RA,GBP5,EBF2,EBF3,FRMD4A,FRMD3,ADAM19,RBP7,COL4A1,CRISPLD2,TBL1XR1,ADPRH,KCTD12,RHNO1,PLEKHD1,ABCB1,SUCNR1,TSHZ2,SLC1A3,ADAMTS15,CALHM2,AP4S1,A2M,CPA4,ATP8B4,VCAM1,CAV2,ABCA6,GTF2IRD2,CAV1,PDE2A,ABCA9,FANCA,ARHGAP29,INHBA,BMP6,GOLGA6C,MAFB,PPP1R1A,BHLHE40,NOSTRIN,HLA-DRA,TCF4…
gene_set_query	667	HSF1	609.2	Literature ChIP-seq,52;ARCHS4 Coexpression,1577;ENCODE ChIP-seq,69;ReMap ChIP-seq,261;GTEx Coexpression,1087	IFITM2,SPARC,CPNE7,ZMYND8,NUDT1,TONSL,STMN3,MT2A,GJA1,CREB3L3,CREB3L4,PEG10,DHX58,STMN1,TBC1D10C,ROPN1L,SOX8,PTGDS,SLC12A8,TMPO,IQCF3,SLC6A19,MBNL1,SLC6A16,DAPK3,SYTL1,ENTPD8,ESCO2,ZPBP,UNC13D,BTC,MT1A,DDIT4,CCDC87,NSMF,TRIB3,HOXB7,STX1A,ATF3,HOXB6,CFAP99,HOXB5,SET,CDCA3,SHMT2,MEPCE,LHB,CEND1,EVPL,SLC5A3,S100A13,SERPINH1,HIST1H3H,NTSR1,TMEM184A,CDT1,JUN,PLK5,SNAI3,PLK1,PYCR1,ABCA7,RPL3L,TMEM198,H…
gene_set_query	668	ZNF883	609.5	ARCHS4 Coexpression,598;GTEx Coexpression,621	GABRB3,CNTNAP2,ARPC1B,KLHL32,STMN4,SLC35F1,HMGB1,CYP46A1,PTPRG,LASP1,TUBA1A,DPYSL4,LRRTM3,STMN1,HABP4,PRKACB,ANKS1B,PPFIA2,HELLS,GRID2,CXADR,ST6GAL2,WSB2,LRRC49,HNRNPUL1,TBL1XR1,ZFP42,KCNQ3,KIAA0408,ASTN1,SLC24A2,BEX4,NLGN1,STOML1,PLPPR4,AK4,JAKMIP1,NPAS3,JAKMIP2,ADD2,SMIM8,LDHB,CACNG7,MAP2,TSPAN7,NCAM1,STAT6,TPPP,DYNC1I1,MAP9,RUNX1T1,KCNJ10,CBX5,PCDH9,LSAMP,EFR3B,PAICS,GULP1,MAPK10,GSTA4,SYT11,N…
gene_set_query	669	GABPA	609.7	Literature ChIP-seq,73;ARCHS4 Coexpression,1096;ENCODE ChIP-seq,56;Enrichr Queries,1301;ReMap ChIP-seq,288;GTEx Coexpression,844	ATF1,EHF,ANKLE1,DQX1,TONSL,STMN3,JMJD1C,KEAP1,SMC4,SLC4A4,IFIT3,SMC2,LACTB,GJA1,RINL,HTR7,CREB3L4,AKT3,TBC1D10C,SAMD10,TMPO,CDK5RAP2,EPHB3,ARRDC4,MBNL1,MBNL2,SCAF11,EBF3,ANK3,CLDN6,BTC,MTAP,CLDN4,DAAM2,ORAI3,CLDN7,PSME1,TRIB3,KCTD12,TP53,PLPP2,ATF3,ATF4,CES1,ZBTB8A,CDCA3,CDCA5,MEPCE,CEND1,MGST2,MEFV,SLC5A3,SMIM8,BRIP1,RAD21,STC2,PDGFC,TMEM184A,CDT1,JUN,ABCA6,ABCA9,FZD9,FN1,PYCR1,ABCA7,NR1D2,PRDX6…
gene_set_query	670	RREB1	611	ARCHS4 Coexpression,419;Enrichr Queries,1036;GTEx Coexpression,378	EHF,RAB3A,IRS1,ZMYND8,RASEF,JMJD1C,STMN3,MSI2,MKI67,AQP3,ETS1,TRIM29,KIF5C,HABP4,ZNF688,PRKACB,TP63,GTF2I,PKNOX2,MBNL1,MBNL2,RALGAPA2,MTUS1,ANK3,TBL1XR1,DDIT4,RAB38,PKP3,ALPK1,ATF3,GRB7,CASZ1,RNASEH2B,NDRG4,TMEM59L,TACSTD2,ITPR1,MGST2,ITPR2,ADRB1,BAZ2B,IQGAP2,EVPL,LPP,ZFP36L2,BRIP1,SCUBE1,S100A16,MAP2,KIAA1522,S100A14,B4GALNT2,FAM83B,MAP9,PPIAL4G,ZBTB7C,TMEM184A,JUN,ATP8B4,RCC2,FN1,SMARCA2,POU2F3…
gene_set_query	671	TRAFD1	611.7	ARCHS4 Coexpression,527;Enrichr Queries,826;GTEx Coexpression,482	IFITM3,IFITM1,IFITM2,NUDT1,GIMAP4,IFI35,IFIT3,IFIT2,NPPC,MT2A,DHX58,TBC1D10C,FBXO6,IER3,IL15RA,GBP5,SLC38A1,SHISA5,CASD1,UNC13D,FANCD2,MTHFD2,DDIT4,PSME1,DPEP2,TLN2,ALPK1,TP53,ATF3,ASF1B,C5AR1,DAPP1,DDX60,RASAL3,CORO1A,KIAA0040,C3,APOBEC3C,GSDMD,TCAF2,JUN,MLKL,RCC2,ALYREF,FN1,FANCA,ABCA7,NMI,PARP14,NFKB1,PARP12,NFKBIA,MOV10,POLA2,MAFB,ID2,BHLHE40,BCL3,SPATS2L,LRP10,MYD88,LGALS3BP,CITED2,ARPC1B,LR…
gene_set_query	672	SGSM2	613	ARCHS4 Coexpression,879;GTEx Coexpression,347	GABRB3,DDR1,PODXL2,NUMA1,PTPRN,STMN3,ABAT,CHD3,ELFN2,CYP46A1,ATCAY,LRRTM3,CAMKV,ZC3H7B,KIF1A,ERC2,LZTS2,LYNX1,DSCAM,RIIAD1,PPP2R5B,FAM219A,UNC5D,DUSP8,MAPK8IP2,RUNDC3A,MAPK8IP3,DNM1,MAPK8IP1,ACAP3,SNPH,MAP1A,KCNQ3,SCG5,CHST1,NSMF,MAPRE3,ZNF358,STX1A,ASTN1,BEX4,NDRG4,PLPPR4,TMEM59L,CEND1,NRXN2,JAKMIP1,CPLX2,RAI1,KIAA0513,BRINP2,GNG4,MAP2,TPPP,SCN3B,PAK3,P4HTM,KIAA0319,SPTBN2,CA11,ZFR2,FAM189A1,GRI…
gene_set_query	673	CEBPG	613	ARCHS4 Coexpression,282;Enrichr Queries,509;ReMap ChIP-seq,130;GTEx Coexpression,1531	ERRFI1,EHF,GABPB2,TRAF3IP2,ZMYND8,KEAP1,IFI35,SMC2,FAM122A,MT2A,RPS6KA5,RASSF3,RCC1,HIST3H2BB,CHAC1,SAMD13,IER3,TMPO,MBNL1,WSB2,CMBL,HOXB9,MTHFD2,CRISPLD2,DDIT3,DDIT4,MT1F,HOXB3,TRIB3,MT1B,ALPK1,HOXB8,ATF5,ATF3,HOXB6,KCTD15,CFAP99,ATF4,HIST1H3J,SHMT2,MEFV,MRPL11,PKHD1,C3,BRIP1,RACGAP1,ERI1,STC2,ZNF703,HIST1H3H,HIST1H3E,PCK2,JUN,EGR2,ABCA5,HIST1H4K,RCC2,FUCA2,ABCA9,PBX2,PYCR1,FER1L6,PAICS,GADD45G,…
gene_set_query	674	SOX4	613.3	ARCHS4 Coexpression,467;Enrichr Queries,315;GTEx Coexpression,1058	IFITM3,ERRFI1,SPARC,CLSTN2,TMEM200A,TUSC2,TNC,STMN2,STMN4,MKI67,ETS1,CLU,GALNT10,CDC20,MT2A,GJA1,CCND2,ATCAY,PLAU,TUBB3,STMN1,NUSAP1,PHLDA1,IER3,SLC38A1,CXADR,ST6GAL2,TPM4,IGFBP3,PCDHA10,EEF1A1,DAAM1,MTHFD2,COL4A1,TBL1XR1,DDIT4,S100A4,ATF3,KIAA0408,DLX2,INSIG1,TSHZ2,BAZ2B,ZFP36L2,ADGRG1,MAP2,SERPINH1,SLC38A2,SCN3A,QSER1,ZNF300,JUN,EGR2,CBX5,UBE2C,BCL11A,FN1,HMGA2,GADD45G,COL1A1,NFKBIA,IGSF10,MEX3…
gene_set_query	675	SP4	613.6	ARCHS4 Coexpression,671;ENCODE ChIP-seq,108;Enrichr Queries,729;ReMap ChIP-seq,105;GTEx Coexpression,1455	ATF1,ANKLE1,ZMYND8,TONSL,JMJD1C,SPATA20,SPINT2,IKZF2,MKI67,SMC4,IKZF3,SMC2,SOX2,KRTCAP3,NDST1,RPS6KA5,CREB3L4,AKT3,STMN1,DPF3,RCC1,FBXO6,IER3,TMPO,EPHA4,MBNL1,STARD5,CXADR,SCAF11,DAPK3,SYTL1,ANK3,CLDN6,MTAP,DDIT3,DDIT4,CLDN7,PADI2,PRKCQ,NSMF,DNA2,TP53,ATF3,FREM2,ATF4,TPH2,CASZ1,SET,ABCB1,CDCA3,HIST1H3J,ANAPC16,SHMT2,CDCA5,CEND1,NCAPG,BAZ2B,ZBTB2,SLC5A5,C3,BRIP1,HIST1H3A,ERI1,S100A16,NEU1,SERPINH1…
gene_set_query	676	ZNF382	614.7	ARCHS4 Coexpression,853;Enrichr Queries,766;GTEx Coexpression,225	ATP8A2,GABPB2,RASEF,CYP46A1,CLU,SLC8A1,SLC8A2,TMEM145,CCND2,RPS6KA5,ZNF606,PEG10,AKT3,ENPP2,CKMT1B,PRKACB,SH3GL2,CALN1,ARRDC4,CCBE1,EPHA4,CDKL5,PRKCB,FBXO15,ANK3,TMEM170B,MAPK8IP3,ACAP3,DDIT4,TOX,ATF3,PLEKHD1,TPH2,NDRG4,ZBTB8A,ABCB1,CPLX2,IQGAP2,C3,AP4S1,ZNF300,NXNL2,CPA4,ZBTB18,TCAF2,JUN,PLK5,WSCD2,GTF2IRD2,FN1,FANCA,FZD9,ABCA9,CYBRD1,L1CAM,SLC16A14,GJB2,MAFB,RCAN2,BHLHE40,FOXL2NB,CREBRF,FAT2,PA…
gene_set_query	677	CDX1	614.7	ARCHS4 Coexpression,483;Enrichr Queries,721;GTEx Coexpression,640	IFITM3,DQX1,SPINT2,AQP3,PLB1,SOX2,KRTCAP3,NPPC,MT2A,CCND2,DMBT1,CREB3L3,CREB3L1,CAPN5,HOXA3,HOXA1,EPHB3,SLC6A19,MSX2,MYO7B,ENTPD8,KRT7,CMBL,OLFM4,ISL1,SLC9A3,CLDN4,HOXB9,CLDN7,DDIT4,MALL,HOXB3,SUCLG2,NUPR1,PKP3,HOXB7,HOXB6,ATF3,HOXB5,ABCG2,DLX2,ENPEP,ABCB1,MTTP,GATA3,SCIN,TSPAN8,KIAA1522,TRPM5,PCK1,B4GALNT2,TSPAN1,HOXC6,PCK2,CYP2J2,BTNL8,JUN,EGR2,CYP4F2,FN1,BTNL3,POU2F3,CYP4F12,GADD45G,COL1A1,NR4…
gene_set_query	678	ZBTB12	615	ARCHS4 Coexpression,771;Enrichr Queries,67;GTEx Coexpression,1007	DCLRE1A,IRS1,DSCC1,ZMYND8,TONSL,NUCKS1,MKI67,IFIT3,IFIT2,IPO5,CDC20,FADS2,NPPC,CCND2,STMN1,RCC1,LZTS2,PHLDA1,IER3,GTF2I,CCBE1,FST,WNT5A,ZFP69B,CDC25A,CDC25B,EEF1A1,SMO,HNRNPUL1,DDIT4,ZSCAN23,TRIB3,NUPR1,KIF20A,ATF3,KCTD15,SNRPA,SET,STEAP1B,ABCB1,CDCA7,CDCA8,C3,RAI1,IRAK1,PDGFC,SERPINH1,PLAC1,BMF,PATZ1,HOXC8,TBC1D16,CDT1,JUN,EGR2,UBE2C,BCL11A,RCC2,ALYREF,PLK1,NR2F1,FANCA,FZD9,ASNS,PBX2,COL1A1,NR4A…
gene_set_query	679	SRY	615	Literature ChIP-seq,61;ARCHS4 Coexpression,1039;Enrichr Queries,937;GTEx Coexpression,423	ANKLE1,STMN2,TMEM97,CLDN1,SLC4A4,SMC4,FAM122A,KRTCAP3,CAPNS2,STMN1,HOXA1,GTSE1,SAMD10,CMKLR1,WDHD1,WSB2,PRKCB,COL23A1,UNC5D,ISL1,DKK1,RBP7,CLDN4,RNF128,CLDN7,PSME1,HOXB4,FAR2,ATF3,ASTN1,FLG,TTYH1,CFI,IL20RB,GATA3,BAZ2B,ADAMTS12,SLC5A3,ADAMTS10,SKA1,SLC5A5,XKRX,ADAMTS15,GJC2,S100A13,S100A14,HOXC8,RREB1,ZBTB7C,HOXC6,NGFR,JUN,SNAI3,PLK1,NR2F1,FZD9,FN1,FZD8,NR1D2,ABCA7,L1CAM,RPL3L,POU6F1,FOSL1,COL1A1…
gene_set_query	680	DMRTA2	616	ARCHS4 Coexpression,742;Enrichr Queries,876;GTEx Coexpression,230	EHF,STMN2,STMN4,SPINT2,AQP3,SOX2,NPPC,CDH4,CYSRT1,CCND2,DPYSL4,KIF5C,STMN1,EPHB1,S100A2,MSX2,FST,IGFBP3,WNT5A,EBF2,EBF3,ISL1,HIC1,LEMD1,MALL,DSC2,ATF3,KIAA0408,FBN2,DLX2,CASZ1,ZBTB8A,TMEM63C,LHB,TACSTD2,GATA3,EFNA5,EVPL,NPAS3,NEUROD4,ORC6,S100A16,MAP2,TCTEX1D2,PLXNA2,S100A14,ZBTB7C,TMEM184A,JUN,EGR2,EGR3,ZFR2,BDNF,BCL11A,NR2F1,FZD9,HMGA2,BTBD11,A2ML1,POU2F2,GJB2,MEX3B,RNF224,RAET1E,MAFB,MEX3A,LPA…
gene_set_query	681	PPARD	616.5	Literature ChIP-seq,39;ARCHS4 Coexpression,1063;Enrichr Queries,1031;GTEx Coexpression,333	ERRFI1,TNC,AQP3,ETS1,SLC4A4,CXCL16,NDST1,FADS2,MT2A,CYSRT1,CCND2,PLAU,SLCO2B1,ARHGDIB,SIRPA,CHAC1,PHLDA1,IER3,IGFBP3,FST,COL23A1,SPNS2,DAPK3,MTUS1,FRMD4B,MAPK8IP3,CLDN4,COL4A1,DDIT3,SCNN1A,MALL,DDIT4,TRIB3,PKP3,TLN2,DNA2,DSC2,ATF3,INSIG1,C5AR1,ITPR1,ITPR3,ADRB2,EVPL,ZFP36L2,CACNA1G,ADGRG1,TPO,BRIP1,S100A16,ZBED2,SNX9,S100A14,AP1M2,ZBTB7C,PCK2,TMEM184A,JUN,SNAI3,FN1,FANCA,BTBD11,A2ML1,ESR1,NFKB1,F…
gene_set_query	682	CSRNP1	617	ARCHS4 Coexpression,554;GTEx Coexpression,680	CXCL8,DOCK8,MS4A7,HIST2H2AB,SLC2A3,HIST2H2AC,CXCL16,PREX1,ITGAX,PDE4B,HIST1H1E,CCR4,CD96,CNOT6L,DUSP1,PLAUR,HBA2,FOS,AMPD3,TNFRSF1B,HIST2H2BF,RHOB,ELF1,IRF7,SGK1,DOCK2,ATF3,CD101,HLA-DQB1,CEBPD,C5AR1,NEDD9,CXCR4,ADCY7,TSPAN32,KIAA0040,STX11,KLRK1,SH3TC1,HLX,ALOX5,INPP5D,STAT6,SAMD3,CMTM7,JUN,EGR2,EGR3,KLRC4,IL10RA,GZMB,TNFRSF10A,LILRB1,LILRB3,PAICS,KLF2,GZMH,NFKBIA,NR4A1,GZMM,MAFB,NR4A3,BCL3,BHLH…
gene_set_query	683	HOXD1	620	ARCHS4 Coexpression,872;Enrichr Queries,199;GTEx Coexpression,789	KLHL32,TNC,BUB1B,STMN4,ETS1,GLDN,SOX2,NPPC,FGF6,CCND2,PEG10,PIEZO2,ENPP2,MEIOB,SOX8,HOXA1,CPNE2,IER3,MSX2,FST,IGFBP3,RAD21L1,WNT5A,EBF2,VRK1,ESCO2,ISL1,DKK1,MOB3B,HOXB9,COL4A1,DDIT4,HOXB4,PADI2,HOXB3,CCDC87,HOXB8,MAGEB6,HOXB7,CCDC151,ATF3,HOXB6,HOXB5,DLX2,STK39,TACSTD2,GATA3,NCAPH,KLK6,STK31,CCNB3,GJC2,TSPAN8,STC2,SEC14L5,CPAMD8,HOXC4,MAGEA11,HOXC8,CPA4,HOXC6,JUN,EGR2,BDNF,NR2F1,FZD9,FANCA,HSPA2,…
gene_set_query	684	ZNF492	620	ARCHS4 Coexpression,1232;GTEx Coexpression,8	ANKLE1,GABPB2,IKZF2,MKI67,SMC4,SMC2,CDC20,RPS6KA5,CHEK1,FBXO5,GTSE1,TMPO,WDHD1,ESCO2,WDR76,DEPDC1B,NEIL3,KIF20A,KIF20B,PRR11,RHNO1,ASF1B,PIF1,TPH2,PLEKHD1,ZBTB8A,SET,CDCA2,PARPBP,CDCA5,CDCA7,CDCA8,NCAPG,SKA3,IQGAP3,NCAPH,SKA1,BRIP1,RACGAP1,NXNL2,PLK4,CDT1,DDIAS,GTF2IRD2,XRCC2,PLK1,ABCA9,PBX2,CDC6,PAICS,ZWINT,TPX2,FOXL2NB,SASS6,RAD18,TOP2A,FEN1,NCAPG2,KIF14,BRCA1,KIF11,BRCA2,KIF15,CHAF1A,MIS18BP1,…
gene_set_query	685	CPEB1	620.5	ARCHS4 Coexpression,705;GTEx Coexpression,536	SPAG16,KLLN,CNTNAP2,TRIM72,ATP8A2,PODXL2,MAST4,OTUD7A,KLHL32,STMN4,SLC2A4,IRF2BPL,LASP1,TUBA1A,SCRN1,LIPH,STMN1,KIF1A,ZNF688,RNF152,ANKS1B,CDKL2,CCBE1,RPS6KL1,GSTO2,NOG,FBXO15,ANK3,KIF6,AP3B2,NAALADL2,MAPK8IP1,DNM3,FAM222A,PSRC1,MYO3B,DAAM1,SCG5,KIAA0408,CAMK2B,CRB1,ZBTB8A,RNASEH2B,PLAG1,PLD5,ILDR2,ADRB1,DBF4B,JAKMIP3,JAKMIP2,STK31,GJC2,SCUBE1,HIST2H4B,SH3TC2,SEC14L5,SLITRK5,DYNC1I1,MAP9,KCNJ2,PP…
gene_set_query	686	ZNF300	621.3	ARCHS4 Coexpression,310;Enrichr Queries,39;GTEx Coexpression,1515	FAM49A,ERRFI1,GABPB2,SPARC,TUSC2,PRDM5,TNC,STMN2,BUB1B,STMN4,MKI67,SMC4,CLU,IFIT3,IFIT2,CDC20,CCND2,ATCAY,DPYSL4,PLAU,ZNF606,TUBB3,PEG10,STMN1,ENPP2,NUSAP1,PHLDA1,EPHB1,ARRDC4,EPHA4,CXADR,ST6GAL2,FST,IGFBP3,WNT5A,UNC5D,DKK1,CDC25A,MELK,ZSCAN23,NUPR1,TOX,PHLDB2,KIAA0408,FBN2,BEX4,FBN3,DLX2,ABCB1,PDE1A,CDCA7,NCAPG,HMMR,C3,RAD51AP1,MAP2,STC2,ADGRG6,RIMKLB,SCN3A,QSER1,PLK4,JUN,VCAM1,CBX5,UBE2C,BCL11A…
gene_set_query	687	NME2	621.3	ARCHS4 Coexpression,649;ReMap ChIP-seq,205;GTEx Coexpression,1010	EHF,TRAF3IP2,TNC,SLC8A2,EEF1B2,CDC20,ARHGDIB,C1RL,SCN9A,CAPN2,HOXA3,MACROD1,RCC1,SLC25A43,BANF1,LZTS2,CMKLR1,CALN1,SLC6A19,ARL14,SCARA5,UNC5D,P3H3,TMEM170B,LEMD1,DCTD,MTAP,AZGP1,ARC,RBP5,DAAM2,GMNC,ZNF710,TP53,KCTD15,SNRPA,COL17A1,SET,SHMT2,CDCA5,MTTP,TSHZ2,CDCA8,DAPP1,ILDR2,STC1,ADRB1,PKMYT1,MRPL11,CD79B,GRIN2A,IRAK1,ADAMTS18,PDGFC,MYH13,S100A13,BMF,SCN3A,PLXNA4,PAG1,AP1M2,TMEM184A,AFAP1L2,ABCA5…
gene_set_query	688	ETV3	622	ARCHS4 Coexpression,679;Enrichr Queries,1022;GTEx Coexpression,165	ERRFI1,ANKRD35,JMJD1C,HR,CLDN1,ETS1,IFIT3,AADACL2,LACTB,CCND2,CAPNS2,TRIM29,DHX58,SIRPA,PHLDA1,TP63,EPHB3,IER3,IL15RA,SLC38A1,STARD5,EREG,DDIT3,DDIT4,RAB38,PKP3,ATF3,DSC3,FLG,COL17A1,CASZ1,INSIG1,IL20RB,GATA3,EVPL,KLK8,KLK7,ZFP36L2,XKRX,ITPRIPL2,BRIP1,UGT3A2,SLC38A2,RREB1,FAM83B,ATP6V1C2,CPA4,TMEM86A,JUN,EGR2,XCR1,PSAPL1,EGR3,RCC2,FN1,INHBA,PARP14,POU2F3,NFKB1,GADD45G,FOSL1,NFKBIA,NR4A1,DNMBP,MAF…
gene_set_query	689	EN1	622	ARCHS4 Coexpression,430;Enrichr Queries,524;GTEx Coexpression,912	RAB3C,ANKRD35,TNC,STMN2,KEAP1,STMN4,AADACL2,SOX2,NPPC,GJA1,CCND2,DPYSL4,KIF5C,CREB3L1,PEG10,STMN1,TP63,EPHB3,EPHA4,SEMA6C,MSX2,FST,IGFBP3,WNT5A,EBF2,EBF3,FRMD4A,DKK1,HIC1,MYL1,ATF3,KIAA0408,FLG,COL17A1,FBN2,CASZ1,DLX2,ZBTB8A,TSHZ2,GATA3,NPAS3,MAP2,ZNF703,PLXNA2,HOXC4,CACNA1S,SCN3B,HOXC8,SCN3A,HOXC6,JUN,EGR2,PSAPL1,EGR3,VCAM1,BDNF,BCL11A,FN1,NR2F1,FZD9,HMGA2,INHBA,MAFA,POU2F3,DCLK1,COL1A1,MAFB,MEX…
gene_set_query	690	GATA5	622.7	ARCHS4 Coexpression,403;Enrichr Queries,689;GTEx Coexpression,776	SLC46A3,DQX1,DCAF8L1,TNC,DCAF8L2,SPATA20,PLB1,SOX2,NPPC,MCIDAS,DMBT1,CREB3L3,CREB3L1,CAPN5,MEIOB,SOX8,MAGEB10,PRND,EPHB3,SLC6A19,MSX2,FST,TPM2,IGFBP3,WNT5A,MYO7B,KRT7,ENTPD8,ANXA10,EBF3,OLFM4,ISL1,DKK1,HIC1,SLC9A3,CLDN7,MALL,MAGEB6,ATF3,HOXB5,ABCG2,CHODL,DLX2,ENPEP,MTTP,GATA3,CACNA1G,STK31,CCNB3,TSPAN8,KIAA1522,MYH13,S100A13,PCK1,PCK2,CYP2J2,BTNL8,JUN,EGR2,EGR3,BDNF,CYP4F2,NR2F1,FZD9,CYBRD1,BTNL3…
gene_set_query	691	KLF10	623.3	ARCHS4 Coexpression,353;Enrichr Queries,470;GTEx Coexpression,1047	IFITM3,ERRFI1,SPARC,TUSC3,STMN3,MT1X,NUCKS1,MKI67,ETS1,CLU,CLDN1,CXCL16,MT2A,GJA1,CCND2,PLAU,KIF5C,MACROD1,PHLDA1,IER3,CHGB,ARRDC4,CPA2,SLC38A1,SPINK2,IGFBP3,MITF,ARC,MYL1,MTHFD2,DDIT3,DDIT4,SCG5,TRIB3,S100A4,ATF3,ATF4,BEX4,CASZ1,INSIG1,TACSTD2,ZFP36L2,C3,ZNF703,SLC38A2,SPTBN2,JUN,EGR2,XBP1,EGR3,CAV1,FN1,ASNS,NR1D2,INHBA,MAFA,PAICS,GADD45G,FOSL1,COL1A1,NFKBIA,DHFR,NR4A1,MAFB,NR4A3,ID2,BHLHE40,BCL…
gene_set_query	692	ISL2	623.3	ARCHS4 Coexpression,402;Enrichr Queries,549;GTEx Coexpression,919	IFITM2,SOX2,CDC20,NPPC,RINL,CCND2,TUBB3,ARHGDIB,RCC1,HIST1H2AG,CHAC1,EPHB1,PHLDA1,IER3,MSX2,NUP210,IGFBP3,WNT5A,EBF2,EBF3,ISL1,HIC1,CDC25A,ADAM19,HOXB9,SMO,DDIT4,DPEP2,HOXB3,TRIB3,ALPK1,ATF3,SNRPA,HOXB6,DLX2,CASZ1,SHMT2,CDCA5,TROAP,GATA3,PKMYT1,CORO1A,MRPL11,IRAK1,STC2,ZNF703,HOXC4,CPA4,HOXC6,YARS,NGFR,CDT1,JUN,EGR2,EGR3,BCL11A,TNFRSF9,ALYREF,FUCA2,NR2F1,FZD9,PYCR1,NMI,ESR1,LSM4,FOSL1,NR4A1,POLA2…
gene_set_query	693	JUND	623.3	Literature ChIP-seq,84;ARCHS4 Coexpression,1184;ENCODE ChIP-seq,5;Enrichr Queries,1005;ReMap ChIP-seq,14;GTEx Coexpression,1448	EHF,SLC4A4,LACTB,NDST1,PREX1,HTR7,CREB3L4,CREB3L1,LIPH,IER3,CDK5RAP2,MBNL1,MBNL2,STARD5,WSB2,DAPK3,SERPINF2,DKK1,UNC13D,CLDN6,MTAP,DDIT3,DDIT4,CLDN7,PRR16,FAR2,ATF3,ATF4,MEPCE,IL20RB,NCAPH,MRPL11,C3,PRDX3,LDHB,S100A16,S100A13,SERPINH1,JUN,GPR15,GTF2IRD2,FN1,IL31RA,FZD8,NR1D2,ABCA7,RPL3L,SLC16A14,TMEM198,FOSL1,COL1A1,RNF224,MEX3A,GJB3,PKIA,TRIP6,CYP1A1,SNAI2,RAD18,XKR6,ANXA8L1,KCNC1,RPLP0,SMG9,STO…
gene_set_query	694	ZSCAN4	624	ARCHS4 Coexpression,1248;Enrichr Queries,325;GTEx Coexpression,299	EHF,ANKRD35,HR,CLDN1,ETS1,ABCA13,NR3C2,AADACL2,CCND2,CAPNS2,TRIM29,CREB3L1,HOXA1,FBXO5,ROS1,TP63,EPHB3,IER3,CXADR,STARD5,S100A2,ZNF705D,IGFBP3,P3H2,PRAMEF20,ISL1,HIC1,RNF128,DDIT3,RFPL4AL1,ATF3,DSC3,HIST1H2BC,COL17A1,PMEL,CASZ1,DLX2,NDRG4,ABCB1,CCDC148,IL20RB,GATA3,NTS,KLK7,GLIS1,XKRX,C3,RFPL4A,CCNB1,PRAMEF15,ADGRG6,CPAMD8,UGT3A2,IGFBP6,TRIM49D2,FAM83B,ATP6V1C2,ZBTB7C,CPA4,JUN,EGR2,STIL,XCR1,PSAP…
gene_set_query	695	ATF4	624.5	ARCHS4 Coexpression,775;Enrichr Queries,1010;ReMap ChIP-seq,211;GTEx Coexpression,502	IFITM3,ERRFI1,IFITM2,SPARC,TMEM200A,CCDC102B,IFIT3,MT2A,RASSF3,CREB3L1,HOXA3,RCC1,HIST3H2BB,GNAT1,CHAC1,TMPO,IER3,WSB2,SERPINF2,MAPK8IP2,BTC,MTAP,MTHFD2,DDIT3,DDIT4,CLDN7,HOXB4,HOXB3,KCTD14,TRIB3,UHRF1BP1,ATF3,ASF1B,SET,SHMT2,MEPCE,ZNF23,PRDX3,RAD21,STC2,ZNF703,SERPINH1,SNX9,TSPAN1,PRR22,PCK2,CDT1,EGR2,XBP1,JUN,RCC2,PYCR1,PBX2,PARVA,L1CAM,GDF9,SLC6A9,ID2,SNAI2,SPATS2L,MKX,ANP32B,AARS,NRP2,SH3KBP1…
gene_set_query	696	POU1F1	626	ARCHS4 Coexpression,798;Enrichr Queries,511;GTEx Coexpression,569	EHF,ATP8A2,TUSC3,IRS1,TNC,SPINT2,RORB,ETS1,IFIT3,SOX2,NPPC,PEG10,NDST4,CKMT1B,HMCN1,TP63,CHGB,IER3,SLC38A1,MSX2,KCNH8,IGFBP3,ANGEL2,RIIAD1,MITF,P3H3,ISL1,DKK1,DDIT3,DDIT4,SCG5,HIST1H2BF,TP53,ATF3,HIST1H2BD,HIST1H2BC,TPH2,PMEL,DLX2,ABCB1,TMEM63C,LHB,PCDH15,CACNA1D,ADRB1,ZNF23,GATA3,PKHD1,MAATS1,NEUROD4,UGT3A2,ARSG,CGA,PPARGC1A,CPA4,JUN,EGR2,ZFR2,NR2F1,FANCA,ABCA7,POU2F2,ESR1,NFKB1,FOSL1,NFKBIA,NR4…
gene_set_query	697	TLX3	626.3	ARCHS4 Coexpression,556;Enrichr Queries,912;GTEx Coexpression,411	STMN3,STMN4,HS6ST1,SLC8A2,SOX2,TMEM145,NPPC,CCND2,DPYSL4,KIF5C,TUBB3,PEG10,CKMT1B,SH3GL2,CALN1,MSX2,KCNH6,WNT5A,DIO3,EBF2,EBF3,ANK3,MAPK8IP3,ISL1,HIC1,MAPK8IP1,ACAP3,HOXB9,HOXB8,HOXB6,PLEKHD1,DLX2,CASZ1,TMEM59L,GATA3,SLC1A6,EFNA5,PKMYT1,CACNA1E,GOLGA7B,PCBP3,ADAMTS18,HOXC4,HOXC6,SPTBN2,ZBTB18,NGFR,CDT1,JUN,EGR2,PLK5,EGR3,WSCD2,BDNF,BCL11A,ALYREF,NR2F1,FZD9,L1CAM,POU2F2,SCRT1,MAFB,MEX3A,BHLHE40,FA…
gene_set_query	698	ZNF804B	626.3	ARCHS4 Coexpression,1034;Enrichr Queries,177;GTEx Coexpression,668	ATP8A2,ATP8A1,THSD7B,CLSTN2,FRY,ABCA13,SLC8A1,NR3C2,HS6ST3,CDH4,MCIDAS,RASSF4,ZNF606,HMCN1,SLC12A8,SH3GL2,PPFIA2,ANKS1B,GOLGA8R,KCNH5,DSCAM,COL23A1,KRT7,MTUS2,FBXO15,GOLGA8M,UNC5D,ANK3,GOLGA8Q,INPP4B,FNDC1,TBL1XR1,GOLGA8F,MT1F,KCNQ3,ELMO1,NUPR1,FREM2,DGKI,PMEL,TPH2,SUCNR1,ABCB1,PLD5,PCDH15,ITPR3,IQGAP2,PCDH19,KALRN,CACNA1E,NPAS3,PKHD1,ADGRG1,TPO,GRIN2A,NKAIN3,MAP2,CPAMD8,ZBED2,MYH13,PATZ1,B4GALNT…
gene_set_query	699	MAX	626.6	ARCHS4 Coexpression,963;ENCODE ChIP-seq,65;Enrichr Queries,1200;ReMap ChIP-seq,37;GTEx Coexpression,868	ANKLE1,SMC4,NDST1,FAM122A,CREB3L4,HOXA3,SAMD10,CDK5RAP2,MBNL1,PRKCB,UNC13D,CLDN6,DEPDC1B,DDIT3,DDIT4,CLDN7,ADPRH,PSME1,HOXB3,HOXB8,HOXB6,ATF3,FREM2,ATF4,HOXB5,TPH2,SET,CDCA3,ANAPC16,SHMT2,MEPCE,NCAPG,MEFV,SKA3,SKA1,MRPL11,C3,ST3GAL6,JUN,AFAP1L2,FN1,PBX2,ABCA7,CDC6,GP6,RPL3L,FOSL1,FA2H,RNF224,MEX3A,TRIP6,SASS6,FXYD7,ACHE,SRPX,ARPC1B,SMG9,TRIM8,TMEM189,C1QTNF2,TRIM7,CHAF1A,CASP10,NUF2,HELLS,ACTL6B,…
gene_set_query	700	ZNF530	626.7	ARCHS4 Coexpression,1128;Enrichr Queries,14;GTEx Coexpression,738	ANKLE1,LRR1,MKI67,SMC4,SMC2,CDC20,MTBP,STMN1,CHEK1,FBXO5,TMPO,WDHD1,IQCF3,ESCO2,WDR76,DEPDC1B,DNA2,KIF20B,ASF1B,TPH2,PLEKHD1,CDCA2,ABCB1,CDCA3,CDCA5,CDCA7,CDCA8,NCAPG,SKA3,NCAPH,SKA1,DSN1,RACGAP1,NXNL2,PLK4,CDT1,DDIAS,XRCC2,PLK1,ABCA9,PBX2,PARVB,CDC6,ZWINT,POLA1,TPX2,ANLN,FOXL2NB,SASS6,RAD18,TOP2A,FEN1,SUV39H1,NCAPG2,KIF14,BRCA1,KIF11,BRCA2,KIF15,CHAF1A,NUF2,PBK,ZNF367,DLGAP5,CEP55,TCF19,NDC1,HEL…
gene_set_query	701	HES4	627.3	ARCHS4 Coexpression,934;Enrichr Queries,298;GTEx Coexpression,650	IFITM3,ERRFI1,IFITM1,IFITM2,MT1X,IFI35,FRY,IFIT3,IFIT2,CDC20,SOX2,EFEMP2,MT2A,RASSF3,DPYSL4,PLAU,TUBB3,AKT3,DHX58,FBXO6,LZTS2,PHLDA1,HIST1H2AC,IER3,EPHB3,GBP5,SLC38A1,TPM2,IGFBP3,DAPK3,SMO,DDIT3,DDIT4,TRIB3,S100A4,NUPR1,ATF3,HIST1H2BD,SNRPA,MT1E,ATF4,ABCB1,TTYH1,INSIG1,PKMYT1,ADAMTS10,ADGRG1,GRK5,STC2,ZNF703,HOXC4,IGFBP6,CPA4,CDT1,JUN,EGR2,TNFSF12,ARHGEF39,FZD8,PARP14,LSM4,FOSL1,COL1A1,NFKBIA,NR4…
gene_set_query	702	SPIC	628	ARCHS4 Coexpression,1042;Enrichr Queries,760;GTEx Coexpression,82	IFITM3,IFITM1,ANKRD35,JMJD1C,IFIT3,IFIT2,CXCL16,NPPC,SCN11A,TBC1D10C,ENPP2,SIRPA,PGLYRP1,RAG1,CMKLR1,IER3,GBP5,EPHA8,ZGRF1,IL1R2,P3H2,NPY1R,PRAMEF20,ESCO2,UNC13D,DDIT4,ZFP42,NUPR1,ATF5,EMID1,ATF3,CFH,AK4,CD1D,RASAL3,MEFV,CORO1A,LY9,CD79B,C3,TSPAN8,NLRP7,CD19,INPP5D,CPA4,GSDMD,APOBEC3D,JUN,EGR2,VCAM1,PDE2A,FUCA2,POU2F2,NFKBIA,NR4A1,MAFB,ADI1,ID2,BHLHE40,BCL3,FOXL2NB,LCN2,SP140L,ABCD2,ARPC1B,DOCK8,…
gene_set_query	703	PAX1	628.3	ARCHS4 Coexpression,377;Enrichr Queries,971;GTEx Coexpression,537	CHRM4,FAM13A,RASEF,COMP,SOX2,NPPC,CDH4,MCIDAS,USP17L8,MACROD1,BORCS8,LZTS1,TP63,RAG1,MSX2,IGFBP3,WNT5A,EBF2,FBXO15,EBF3,ISL1,HIC1,HOXB9,MYL1,GOLGA8F,CD109,HOXB3,NUPR1,TBC1D28,ALPK1,CCDC151,ATF3,HOXB5,FBN3,DLX2,CASZ1,PCDH10,ITPR1,CLCNKA,GATA3,LYPD6,CACNA1E,RNF217,NLRP5,ZBED2,HOXC4,RREB1,HOXC8,PPIAL4G,HOXC6,EGR2,AFAP1L2,EGR3,BDNF,BCL11A,FN1,NR2F1,BTBD11,MAFA,ESR1,POU2F3,GOLGA6A,GOLGA6L22,PLCXD3,MAF…
gene_set_query	704	PRDM12	628.3	ARCHS4 Coexpression,788;Enrichr Queries,964;GTEx Coexpression,133	RAB3C,RAB3A,STMN2,STMN3,ABAT,HS6ST2,IL27RA,SOX2,NPPC,ATCAY,DPYSL4,CAPN6,TUBB3,SOX8,PRKACB,MSX2,IGFBP3,EBF2,EBF3,UNC5D,MAPK8IP2,HPCAL4,RUNDC3A,ISL1,HIC1,HOXB9,MAP1A,HOXB8,ATF3,ASTN1,HOXB5,FAIM,BEX4,DLX2,CASZ1,SHMT2,TMEM59L,PLD5,CEND1,GATA3,PKMYT1,CACNA1E,PGBD5,MAP2,TSPAN7,SCN3A,KIAA0319,HOXC6,SMIM10L2B,NGFR,CDT1,EGR2,EGR3,MAGEE1,WSCD1,BDNF,NR2F1,FZD9,IL31RA,SCRT1,MAFB,CALY,SYNJ1,COL5A1,CDK4,FGF19,…
gene_set_query	705	FOXI1	628.7	ARCHS4 Coexpression,789;Enrichr Queries,361;GTEx Coexpression,736	EHF,TNC,CLDN2,MKI67,ETS1,CLDN1,SOX2,NPPC,FGF6,TCL1B,PLAU,CREB3L4,CREB3L1,PHLDA1,SLC16A5,IER3,SSX1,FST,IGFBP3,NPY1R,KRT7,MITF,CMBL,OLFM4,DKK1,SCNN1G,AZGP1,NEIL3,RBP5,SCNN1A,DDIT4,HOXB6,ATF3,GRB7,FBN3,PMEL,DLX2,PDE1C,CCDC148,TACSTD2,CLCNKA,IL20RB,AK4,GATA3,KLK6,PKHD1,C3,STRA8,CNN1,ADGRG1,SCIN,TSPAN8,CPAMD8,BMF,HIST1H3H,KCNN4,MAGEA11,PPARGC1A,FAM83B,ATP6V1C2,CPA4,JUN,EGR2,XCR1,ESRRB,FZD9,ESR1,FOSL1,…
gene_set_query	706	NR2F6	629	ARCHS4 Coexpression,948;Enrichr Queries,615;ReMap ChIP-seq,143;GTEx Coexpression,810	IFITM3,SPARC,DQX1,ZMYND8,SPATA20,SPINT2,CDC20,KRTCAP3,NDST1,MT2A,RINL,CREB3L3,TRIM29,RASSF4,PEG10,STMN1,TBC1D10C,GNAT1,SAMD10,IER3,SLC6A19,CXADR,MBNL2,SERPINF2,DAPK3,MTUS1,UNC13D,CLDN6,RNF128,CLDN7,DDIT4,SUCLG2,TRIB3,ATF3,ATF4,GRB7,ABCB1,MGST2,C3,HIST1H3A,CD19,STC2,SERPINH1,PCK1,HIST1H3B,ARSB,PCK2,TMEM184A,GSDMD,CDT1,XBP1,JUN,EGR2,CYP4F2,RCC2,PLK1,FN1,NR2F1,PYCR1,ABCA7,FAM136A,GADD45G,COL1A1,TPX2…
gene_set_query	707	IRF7	629.3	ARCHS4 Coexpression,739;Enrichr Queries,597;GTEx Coexpression,552	IFITM3,IFITM1,IFITM2,IFI35,IFIT3,IL27RA,IFIT2,CXCL16,NPPC,MT2A,RINL,ARHGDIB,DHX58,TBC1D10C,FBXO6,IER3,CD96,GBP5,SLC38A1,NUP210,IGFBP3,SHISA5,UNC13D,DDIT4,PSME1,DPEP2,S100A4,NUPR1,ATF3,C5AR1,RASAL3,DDX60,CORO1A,LY9,C3,INPP5D,OTOF,GSDMD,APOBEC3D,JUN,EGR2,VCAM1,MLKL,APOBEC3H,TNFRSF9,FN1,ABCA7,NMI,POU2F2,PARP14,PARP12,NFKBIA,NR4A1,MAFB,ID2,BHLHE40,BCL3,LCN2,SP140L,LRP10,NFKBID,MYD88,LGALS3BP,ARPC1B,S…
gene_set_query	708	TIGD3	629.7	ARCHS4 Coexpression,823;Enrichr Queries,53;GTEx Coexpression,1013	IFITM2,CEP19,RTKN2,MKI67,CDC20,NPPC,PREX1,RINL,TUBB3,ARHGDIB,STMN1,ENPP2,SLC16A6,TBC1D10C,BORCS8,PGLYRP1,SLC25A44,IER3,SHISA5,ESCO2,UNC13D,RBP7,PHOSPHO1,MTHFD2,DDIT4,DPEP2,TRIB3,ATF3,ASF1B,ABCB1,CDCA5,NATD1,C5AR1,CDCA7,CDCA8,MEFV,PKMYT1,CORO1A,SKA1,RACGAP1,ARSG,CLSPN,CDT1,JUN,EGR2,EGR3,UBE2C,PLK1,FANCA,FZD9,PBX2,BTBD11,ABCA7,CDC6,GP6,NDC80,GADD45G,COL1A1,NFKBIA,NR4A1,POLA2,MEX3A,BHLHE40,CNTN1,CDK…
gene_set_query	709	ZNF658	630.5	ARCHS4 Coexpression,914;Enrichr Queries,347	SLC46A3,PRDM7,IRS1,PRDM5,XYLT1,MT1X,CYP46A1,CLU,CLDN1,IFIT3,NR3C2,CLGN,HMCN1,PRKACB,HIST1H2AC,IER3,ARRDC4,EPHA4,ANKRD36C,IQCF3,WNT5A,FBXO15,HNRNPUL1,DDIT4,ATF3,CES1,ABCG2,SHC4,TPH2,ABCB1,CFH,CCDC148,GATA3,ADRB2,DDX60,KLK6,AK9,C3,FLRT3,PDGFC,CPAMD8,NXNL2,CPA4,TCAF2,JUN,EGR2,EGR3,ABCA5,BCL11A,FN1,FZD9,ABCA9,PBX2,HRNR,COL1A1,MAFB,RCAN2,IGFL4,BHLHE40,CNTN1,CREBRF,PAEP,SERPINI1,SLC44A5,TOP2A,CNTNAP3,C…
gene_set_query	710	TFAP2D	631	ARCHS4 Coexpression,832;Enrichr Queries,938;GTEx Coexpression,123	THSD7B,FAM13A,STMN2,STMN3,RORB,CASC1,SOX2,NPPC,CDH4,ATCAY,PTTG1,KIF5C,STMN1,CHEK1,LZTS1,PPFIA2,NANOS1,WSB2,DSCAM,KCNH8,WNT5A,USP2,RIIAD1,EBF2,EBF3,UNC5D,ESCO2,MAPK8IP2,HPCAL4,RUNDC3A,ISL1,OLFM1,MAP1A,KCNQ3,NSMF,STX1A,KCTD16,ASTN1,DLX2,PCDH10,TROAP,GATA3,PCDH19,CPLX2,CACNA1E,NPAS3,PKHD1,CCNB3,GRIN2A,BRINP2,NLRP8,PGBD5,MAP2,NLRP4,TCTEX1D2,CPAMD8,NLRP5,PLXNA2,SLC38A8,SCN3B,CPA4,SMIM10L2B,EGR2,BDNF,B…
gene_set_query	711	DMRT2	631	ARCHS4 Coexpression,735;Enrichr Queries,431;GTEx Coexpression,727	CLSTN2,TNC,CLDN2,MKI67,SLC4A4,NR3C2,SOX2,NPPC,CCND2,ENPP2,MACROD1,IL13RA2,TNS2,SLC16A5,SEMA6C,SCARA5,ACTN2,FST,IGFBP3,TPM2,EBF2,EBF3,CMBL,RBP7,RBP5,CCDC80,COL4A1,MYL1,TLN2,HOXB7,HOXB6,ATF3,DLX2,CLCNKA,GATA3,ADRB2,PKHD1,C3,STRA8,IGFBP6,CACNA1S,PPARGC1A,HOXC8,CPA4,SLC38A4,EGR2,EGR3,PLK5,BCL11A,CAV1,FN1,NR2F1,FANCA,FZD9,ARHGAP29,BTBD11,INHBA,ESR1,BMP6,RPL3L,COL1A1,NR4A1,GJB2,MAFB,NR4A3,PPP1R1A,COL5A…
gene_set_query	712	C11ORF95	634	GTEx Coexpression,634	PHF2,CLSTN2,NPR2,PRICKLE2,DAPP1,TXNDC15,RERG,ZNF280D,EFEMP2,CHAF1A,AKT3,MAN1C1,E2F2,ME3,LZTS2,RIMKLB,CC2D2A,DENND2D,MGME1,CRTAP,SCARA3,TNFSF12,ALYREF,FBXO17,LCA5,P3H3,SNCAIP,DEF6,POU6F1,MAPK13,VAMP8,TET3,TACC3,ZNF358,PDE7B,ZMYND11,SSBP2
gene_set_query	713	TET2	635	ARCHS4 Coexpression,631;GTEx Coexpression,639	CNTNAP3,DOCK8,GADL1,SLA,JMJD1C,IL1RAP,FRY,CHD2,ADGRE1,DOCK11,PREX1,NHSL2,CASP8,PSTPIP2,CASP4,ITGAX,SLC16A6,TSPO,MAP3K5,DENND2D,MBNL1,TNFRSF18,IFNGR2,HAUS4,FBXO15,UNC13D,ELF1,TET3,ALPK1,DOCK2,CD44,LILRA6,TPH2,NFAT5,C5AR1,NLRC5,FAM129A,DAPP1,BAZ2B,LILRA1,MEFV,LILRA2,ADCY7,STX11,APOL6,ALOX5,INPP5D,CD58,B4GALNT2,TCAF2,NDE1,CARD8,PYCR1,NMI,CFLAR,LILRB3,PARP14,DEF6,CREBRF,ZNF217,TRIM38,MYD88,RAN
gene_set_query	714	HOXD9	635.7	ARCHS4 Coexpression,473;Enrichr Queries,508;GTEx Coexpression,926	TNC,ETS1,COMP,SOX2,NPPC,CCND2,CAPN6,HOXA3,HOXA1,PTGFRN,LZTS2,PKNOX2,MSX2,FST,IGFBP3,FBXO17,WNT5A,EBF2,MITF,EBF3,ISL1,HIC1,EEF1A1,HOXB9,SMO,HNRNPUL1,COL4A1,HOXB4,HOXB3,HOXB8,HOXB7,ATF3,HOXB6,KCTD15,HOXB5,ATF4,FBN2,FBN3,DLX2,TSHZ2,GATA3,IQGAP3,GLIS1,ADAMTS15,RAI1,CALHM2,ZNF703,SERPINH1,HOXC4,UGT3A2,IGFBP6,HOXC8,NXNL2,CPA4,HOXC6,CRTAP,JUN,EGR2,EGR3,BDNF,ALYREF,FN1,NR2F1,FZD9,PARP16,ESR1,COL1A1,BMP1,…
gene_set_query	715	RBPJ	636.8	Literature ChIP-seq,110;ARCHS4 Coexpression,1089;Enrichr Queries,677;ReMap ChIP-seq,162;GTEx Coexpression,1146	ERRFI1,ZMYND8,LRR1,JMJD1C,MKI67,IFIT3,PREX1,MT2A,RINL,CREB3L4,STMN1,TBC1D10C,SAMD10,TMPO,IER3,EPHA4,MBNL1,CXADR,PRKCB,IL1R2,UNC13D,DDIT4,CLDN7,PSME1,KCTD12,ALPK1,ATF5,ATF3,SMIM3,SET,CDCA3,ANAPC16,HIST1H3J,MEPCE,LY9,CD79B,LDHB,BRIP1,HIST1H3A,CD19,INPP5D,RAD21,ZBED2,HIST1H3H,KCNN3,HIST1H3B,PAG1,HIST1H3E,JUN,GPR15,HIST1H4K,ABCA9,FN1,SMARCA2,TPX2,HIST1H4A,STAG2,HIST1H4B,SESTD1,ID2,CREBRF,ANP32B,HIST1…
gene_set_query	716	PITX2	637	ARCHS4 Coexpression,432;Enrichr Queries,381;GTEx Coexpression,1098	SPARC,MAGEB17,TNC,KEAP1,ETS1,CLU,SOX2,FGF6,GJA1,CCND2,CREB3L1,MACROD1,ENPP2,EPHA4,SEMA6C,MSX2,ACTN2,FST,IGFBP3,TPM2,WNT5A,P3H2,EBF2,EBF3,ISL1,DKK1,CCDC80,MYL1,RGS9BP,COL4A1,DDIT4,PRKCQ,ATF3,CFAP61,FBN2,RHOBTB3,GATA3,EFNA5,NTS,PRDX3,CNN1,FLRT3,STC2,PDGFC,PLXNA2,S100A13,SERPINH1,CACNA1S,JUN,EGR2,BDNF,BCL11A,CAV1,FN1,NR2F1,HMGA2,MAFA,RPL3L,COL1A1,MAFB,COL5A1,BAMBI,ID2,BHLHE40,CNTN1,SNAI2,SPATS2L,PGP…
gene_set_query	717	TET3	637.3	ARCHS4 Coexpression,1359;ReMap ChIP-seq,297;GTEx Coexpression,256	LAD1,KCNK7,RARG,ANKRD35,SLC35F2,DOCK8,KRT23,HR,CHD3,DMKN,IKZF2,CLDN1,LMNB1,AADACL2,SDR16C5,PREX1,CAPNS2,TRIM29,TP63,EPHB3,STARD5,NUP210,TNFRSF18,TNFRSF19,IL18,IL17RE,ADGRF2,HNRNPUL1,ESRP1,RAB38,PKP3,ARHGEF2,DOCK2,HLA-DQB2,CD44,DSC3,FLG,COL17A1,CASZ1,DAPL1,TUFT1,UHRF1,IL20RB,GATA3,EVPL,SLC7A1,ADCY7,KLK7,XKRX,SCEL,RAI1,NLRP4,NLRP5,UGT3A2,RREB1,FAM83B,ATP6V1C2,CPA4,MGME1,XCR1,PSAPL1,WNT7B,RCC2,PBX2,…
gene_set_query	718	MBNL2	637.7	ARCHS4 Coexpression,212;Enrichr Queries,921;GTEx Coexpression,780	ERRFI1,SPARC,ATP8A1,TONSL,JMJD1C,NUCKS1,ETS1,CLU,SLC8A2,RGS4,CCND2,SLK,CAPN2,ENPP2,PRKACB,PHLDA1,SH3GL2,SLC16A5,ANKS1B,IER3,SCN1A,MBNL1,SLC38A1,IGFBP3,MTUS1,LMTK2,ANK3,CASD1,HPCAL4,OLFM1,FANCD2,COL4A1,DAAM2,DDIT4,MAP1A,SCG5,PHLDB2,ATF3,STX1A,ASF1B,NDRG4,TROAP,INSIG1,ITPR1,DAPP1,CPLX2,LPP,GRIN2A,CALD1,SERPINH1,TPPP,SLC38A2,LONRF2,JUN,ABCA5,RCC2,ALYREF,CAV1,FANCA,FN1,NR1D2,SMARCA2,NFKBIA,ID2,RCAN2,…
gene_set_query	719	ZBTB33	638	ARCHS4 Coexpression,1393;ENCODE ChIP-seq,85;Enrichr Queries,1249;ReMap ChIP-seq,197;GTEx Coexpression,266	IFITM3,ERRFI1,LRR1,JMJD1C,IKZF2,CLDN1,SMC4,CDC20,CAPNS2,TRIM29,CREB3L4,RCC1,HIST3H2BB,TP63,SAMD10,TMPO,IER3,MBNL1,CXADR,STARD5,MBNL2,NUP210,SCAF11,DAPK3,KRT7,CLDN6,HIST2H3A,ORAI3,DDIT4,CLDN7,PSME1,HIST2H3D,TP53,HIST2H3C,STX1A,ATF3,RHNO1,ATF4,ASF1B,SET,CDCA3,HIST1H3J,CFH,MEPCE,IL20RB,NCAPG,GATA3,SKA3,EVPL,KLK7,ZBTB2,BRIP1,HIST1H3A,RACGAP1,RAD21,PRAMEF15,HIST1H3H,HIST1H3B,GTF2IRD2B,PCK2,HIST1H3E,TO…
gene_set_query	720	FOXH1	638.3	ARCHS4 Coexpression,677;Enrichr Queries,546;GTEx Coexpression,692	ATP8A2,DQX1,ZMYND8,TONSL,STMN2,SPINT2,SOX2,KRTCAP3,NPPC,GJA1,CCND2,RPS6KA5,KIF5C,LIPH,CREB3L1,CAPN5,MBNL1,MSX2,FST,MYO7B,ENTPD8,HIC1,CDC25A,CLDN6,SLC9A3,CLDN4,HOXB9,CLDN7,DDIT4,ZFP42,TYRO3,TRIB3,HOXB6,ATF3,KIAA0408,GRB7,PMEL,FBN3,PIF1,CASZ1,RNASEH2B,ABCB1,CDCA5,GATA3,SKA3,TSPAN8,STC2,B4GALNT2,TSPAN1,AP1M2,CDT1,JUN,EGR2,BCL11A,RCC2,PLK1,FANCA,FZD9,HMGA2,FZD8,BTNL3,CDC6,ESR1,PAICS,SCRT1,GULP1,FOSL1…
gene_set_query	721	ZNF676	639	ARCHS4 Coexpression,800;Enrichr Queries,405;GTEx Coexpression,712	ERCC6L,GLDC,PRDM5,BUB1B,EFEMP2,KIF5C,SCMH1,OIP5,HMCN1,LZTS2,TNS2,ARRDC4,GOLGA8R,WDHD1,GOLGA8T,ST6GAL2,COL23A1,GOLGA8K,MTUS1,PRAMEF20,MTUS2,GOLGA8M,UNC5D,GOLGA8Q,CLDN6,CCDC80,GPD2,GOLGA8H,ZFP42,PRKCQ,CES1,PMEL,CFI,TSHZ2,HMMR,NTS,SKA3,C3,GRIN2A,CCNB1,FLRT3,NLRP7,PRAMEF15,CPAMD8,IGFBP6,RIMKLB,LONRF2,SCN3A,ZNF300,CPA4,CAV2,DDIAS,FN1,FZD9,DCLK1,IGSF11,COL1A1,PLCXD3,PKIA,BHLHE40,PDE3A,CNTN1,PAEP,ESAM,C…
gene_set_query	722	ZC3H8	641.8	ARCHS4 Coexpression,1432;Enrichr Queries,165;ReMap ChIP-seq,13;GTEx Coexpression,957	ERRFI1,EHF,GABPB2,ZMYND8,TONSL,MKI67,SMC4,IFIT2,CDC20,RINL,RPS6KA5,CREB3L4,LIPH,CHEK1,STMN1,HOXA3,DPF3,RCC1,CPNE2,FBXO5,CHAC1,TNS2,TMPO,ANK3,UNC13D,RBP5,HOXB9,MTHFD2,CD109,DDIT3,DDIT4,CLDN7,HOXB4,HOXB3,TRIB3,DNA2,HOXB8,HOXB7,HOXB6,ATF3,ATF4,HOXB5,ZBTB8A,CDCA3,HIST1H3J,TMEM63C,SHMT2,CDCA5,CDCA7,KLK4,CDCA8,KLK8,KLK7,C3,HIST1H3A,S100A16,STC2,S100A13,SERPINH1,HOXC4,S100A14,HIST1H3B,HOXC8,NTSR1,XBP1,J…
gene_set_query	723	NFIL3	642.7	ARCHS4 Coexpression,706;Enrichr Queries,233;GTEx Coexpression,989	IFITM3,ERRFI1,IFITM2,TNC,IL1RAP,ETS1,CLU,IFIT3,IFIT2,CXCL16,PREX1,MT2A,GJA1,CCND2,PLAU,C1RL,SIRPA,CHAC1,PGLYRP1,PHLDA1,IER3,SLC38A1,IL1R2,IGFBP3,CRISPLD2,MTHFD2,DDIT3,DDIT4,DPEP2,TRIB3,S100A4,NUPR1,ALPK1,ATF3,HIST1H2BC,ATF4,INSIG1,C5AR1,MEFV,KIAA0040,ZBTB2,C3,ERI1,STC2,SLC38A2,ATP8B4,JUN,EGR2,CBX5,EGR3,FN1,LIF,ASNS,INHBA,GADD45G,FOSL1,COL1A1,NFKBIA,NR4A1,NR4A3,MAFB,ID2,BCL3,BHLHE40,SNAI1,CREBRF,L…
gene_set_query	724	ZFP57	643.3	ARCHS4 Coexpression,1161;Enrichr Queries,76;GTEx Coexpression,693	IFITM3,IFITM1,SPARC,KLHL32,TNC,STMN2,STMN4,LDLRAD4,MKI67,SOX2,NPPC,MT2A,GJA1,CCND2,PEG10,STMN1,ARHGDIB,ENPP2,SOX8,CHAC1,PHLDA1,IER3,FBXW4,EPHA4,SPINK2,CXADR,KCNH8,FST,IGFBP3,WNT5A,ADAM19,CLDN4,CCDC80,DAAM2,COL4A1,DDIT4,ZFP42,PSME1,ELMO1,NUPR1,PHLDB2,ATF3,EMID1,FBN2,PDE1C,CFH,IQGAP2,ZFP36L2,KLK6,C3,CCNB1,GJC2,CALHM2,DPP7,NLRP7,INPP5D,SEC14L5,CPA4,JUN,EGR2,ATP8B4,VCAM1,BCL11A,GFPT2,FN1,FANCA,FZD9,E…
gene_set_query	725	HOXC10	644	ARCHS4 Coexpression,650;Enrichr Queries,246;GTEx Coexpression,1036	ATF1,TNC,KEAP1,COMP,SOX2,PLAU,CREB3L1,MACROD1,HOXA3,IER3,SEMA6C,SCARA3,MSX2,ACTN2,FST,IGFBP3,TPM2,WNT5A,KRT7,EBF2,DKK1,HOXB9,MYL1,RGS9BP,COL4A1,DDIT4,HOXB4,HOXB3,PRKCQ,NUPR1,HOXB8,HOXB7,ATF3,HOXB6,HOXB5,DLX2,GATA3,MRPL11,C3,TSPAN8,STC2,ZNF703,HOXC4,CACNA1S,IGFBP6,HOXC8,HOXC6,CPA4,JUN,EGR2,CRTAP,EGR3,FN1,NR2F1,FANCA,HMGA2,INHBA,MAFA,RPL3L,FOSL1,COL1A1,MAFB,COL5A1,ID2,BHLHE40,CNTN1,SNAI2,PGPEP1L,RE…
gene_set_query	726	MYOG	644.3	ARCHS4 Coexpression,619;ENCODE ChIP-seq,50;Enrichr Queries,818;GTEx Coexpression,1090	SPARC,IRS1,FRMPD1,TUSC2,TNC,KEAP1,ZC3HAV1L,ETS1,COMP,NPPC,CAPN6,RASSF4,STMN1,MACROD1,ZNF688,PHLDA1,SAMD10,SEMA6C,ACTN2,FST,IGFBP3,TPM2,DAPK3,MYL1,DDIT4,PRKCQ,S100A4,ATF3,RHNO1,CFAP61,RNASEH2B,CFH,NPR3,ADRB1,GATA3,ZFP36L2,HIST1H3A,SCUBE1,SERPINH1,CACNA1S,CPA4,JUN,EGR2,FN1,NR2F1,FZD9,MAFA,ESR1,RPL3L,GADD45G,FOSL1,COL1A1,NR4A1,MAFB,NR4A3,COL5A1,PKIA,ID2,BHLHE40,FGF18,SNAI1,PGPEP1L,KLLN,TRIM72,ACHE,M…
gene_set_query	727	LMX1A	644.3	ARCHS4 Coexpression,910;Enrichr Queries,455;GTEx Coexpression,568	ATP8A2,TUSC3,CPNE7,STMN2,SPINT2,SOX2,NPPC,CDH4,RPS6KA5,FAM110D,PEG10,STMN1,EPHB1,CHGB,KCNH1,WLS,EPHA4,KCNH6,MSX2,IGFBP3,WNT5A,RIIAD1,EBF2,EBF3,P3H3,UNC5D,ISL1,SCG5,ATF3,KIAA0408,ASTN1,BEX4,TPH2,CASZ1,ZBTB8A,TMEM63C,CAPSL,LHB,TSHZ2,PLD5,ZNF23,GATA3,EFNA5,CACNA1E,NPAS3,MAATS1,GRIN2A,NEUROD4,ORC6,MAP2,TCTEX1D2,PLXNA2,CGA,SCN3A,EGR3,ZFR2,BDNF,NR2F1,FZD9,ABCA7,ESR1,COL1A1,SDK1,MEX3B,RNF224,DAB1,MAFB,C…
gene_set_query	728	FEZF2	644.7	ARCHS4 Coexpression,1109;Enrichr Queries,656;GTEx Coexpression,169	RAB3A,CLSTN2,STMN2,STMN3,RORB,RGS4,SOX2,NPPC,CDH4,ATCAY,DPYSL4,KIF5C,EPHB1,PPFIA2,EPHB3,EPHA4,WSB2,DSCAM,MSX2,PRKCB,EBF2,DIO3,EBF3,MAPK8IP2,RUNDC3A,ISL1,LEMD1,OLFM1,MAP1A,KCNQ3,NSMF,TOX,STX1A,KIAA0408,KCTD16,ASTN1,DLX2,PCDH10,CEND1,CABP1,PCDH19,EFNA5,CPLX2,KALRN,CACNA1E,CACNA1G,GRIN2A,BRINP2,PGBD5,MAP2,CDH20,CPAMD8,TCTEX1D2,TPPP,SCN3B,PLXNA4,SMIM10L2B,EGR2,EGR3,BDNF,BCL11A,NR2F1,FZD9,FZD8,GRIN2B,…
gene_set_query	729	HIC2	646	ARCHS4 Coexpression,92;Enrichr Queries,925;GTEx Coexpression,921	ERRFI1,ZMYND8,LRRC73,BUB1B,MKI67,ETS1,SAMD15,CCND2,STMN1,CHEK1,CCDC96,MEIOB,RCC1,PHLDA1,SSX1,EPHA4,IQCF3,PCYT2,FBXO15,TTC21A,COX6B2,ZPBP,CDC25A,HOXB9,DDIT4,TIMELESS,CCDC87,ATF3,SNRPA,INSIG1,CDCA5,CDCA8,HMMR,PKMYT1,ZFP36L2,NCAPH,OAZ3,STK31,BRIP1,ORC1,GRK4,NLRP7,NLRP4,PATZ1,PRR22,SLC38A2,RREB1,FANCI,CDT1,JUN,EGR2,STIL,RCC2,PLK1,FN1,FANCA,FZD9,HMGA2,PBX2,PYCR1,PAICS,NFKBIA,DHFR,GDF9,NR4A1,TPX2,MEX3B…
gene_set_query	730	GTF2B	646.5	ARCHS4 Coexpression,1141;ENCODE ChIP-seq,91;ReMap ChIP-seq,49;GTEx Coexpression,1305	ERRFI1,IFITM1,ANKLE1,GABPB2,DQX1,LRR1,ZMYND8,NUDT1,MT1X,IFI35,TMEM97,SMC4,CDC20,LACTB,NDST1,RINL,RASSF3,CREB3L4,TBC1D10C,RCC1,FBXO5,CHAC1,SAMD10,TMPO,IER3,WDHD1,MBNL1,MBNL2,NUP210,EREG,RBP5,MTHFD2,DDIT3,CD109,DDIT4,CLDN7,ORAI3,SUCLG2,ALPK1,KIF20B,HOXB6,BEX4,SET,CDCA3,HIST1H3J,ANAPC16,CDCA5,MEPCE,CEND1,NCAPG,SKA3,SLC5A3,NCAPH,UBE2J1,LDHB,DSN1,HIST1H3A,ERI1,HIST1H3H,KCNN4,HIST1H3B,PCK2,HIST1H3E,APO…
gene_set_query	731	MAZ	647	ARCHS4 Coexpression,906;ENCODE ChIP-seq,76;Enrichr Queries,695;ReMap ChIP-seq,107;GTEx Coexpression,1451	ANKLE1,STMN3,ABAT,TMEM97,SLC4A4,GJA1,CREB3L4,STMN1,ROPN1L,GTSE1,SAMD10,IER3,NUP210,SYTL1,UNC13D,CLDN6,HOXB9,ORAI3,DDIT4,CLDN7,MAP1A,HOXB4,PSME1,HOXB3,HOXB8,HOXB6,HOXB5,ATF4,SET,ABCB1,CDCA3,SHMT2,MEPCE,SKA1,C3,PRDX3,S100A16,PDGFC,S100A13,SERPINH1,S100A14,HOXC6,GSDMD,JUN,ABCA5,SNAI3,PLK1,FN1,FZD9,PBX2,ABCA7,BTBD11,RPL3L,TMEM198,FOSL1,COL1A1,DHFR,RNF224,MEX3A,TRIP6,SASS6,RARG,RPLP0,GPR20,CSAD,TRIM8,…
gene_set_query	732	ZNF726	648.5	ARCHS4 Coexpression,1285;GTEx Coexpression,12	ERCC6L,GABPB2,DSCC1,FRMPD1,TONSL,HJURP,BUB1B,CPOX,IKZF2,MKI67,SMC4,SMC2,CDC20,MTBP,RPS6KA5,EME1,CHEK1,NUSAP1,KNTC1,FBXO5,GTSE1,SAMD10,TMPO,GEN1,WDHD1,BORA,LIG1,ZGRF1,VRK1,ESCO2,WDR76,TRAIP,DEPDC1B,NEIL3,MELK,TIMELESS,PPIH,DNA2,KIF20A,KIF20B,TP53,PRR11,RHNO1,PIF1,PLEKHD1,ZBTB8A,PARPBP,RNASEH2A,CDCA5,CDCA7,CDCA8,NCAPG,HMMR,SKA3,IQGAP3,NCAPH,SKA1,RAD51AP1,BRIP1,CCNB1,ORC6,RACGAP1,ORC1,AP4S1,CLSPN,EC…
gene_set_query	733	ZBTB7A	650.2	ARCHS4 Coexpression,1083;ENCODE ChIP-seq,42;Enrichr Queries,1290;ReMap ChIP-seq,160;GTEx Coexpression,676	STMN3,CLDN1,HTR7,CREB3L1,STMN1,GNAT1,PRKACB,SAMD10,MBNL1,CXADR,STARD5,NUP210,SERPINF2,SYTL1,UNC13D,CLDN6,MTAP,HOXB9,MAP1A,DDIT4,HOXB4,PSME1,HOXB3,HOXB8,HOXB7,HOXB6,ATF3,FREM2,HOXB5,ATF4,TPH2,ZBTB8A,SHMT2,CLCNKA,IQGAP2,NCAPH,C3,S100A16,HOXC4,ST3GAL6,S100A14,HOXC8,RREB1,HOXC6,GSDMD,NGFR,JUN,PLK5,SNAI3,PBX2,BTBD11,ABCA7,RPL3L,TMEM198,FOSL1,FA2H,GJB2,RNF224,MEX3A,PKIA,TRIP6,SNAI1,LAD1,ACHE,RARG,GPR20…
gene_set_query	734	ZBTB9	652	ARCHS4 Coexpression,269;Enrichr Queries,1032;GTEx Coexpression,655	TUSC3,CPNE7,ZMYND8,DSCC1,BUB1B,IPO5,CDC20,NPPC,RCC1,BANF1,PHLDA1,CHGB,IER3,SLC38A1,LIG1,HARBI1,VRK1,CDC25A,EEF1A1,DDIT4,SCG5,TIMELESS,SNRPA,ABCB1,CDCA3,TMEM63C,CDCA5,LHB,ITPR3,PKMYT1,ZFP36L2,LDHB,BRIP1,MAATS1,CCNB1,NEUROD4,RACGAP1,CGA,YARS,JUN,EGR2,CBX5,ZFR2,BCL11A,RCC2,PLK1,FANCA,FZD9,PYCR1,BTBD11,CDC6,PAICS,LSM4,GDF9,NR4A1,TPX2,MAFB,BHLHE40,IARS,FEN1,MCM7,CITED2,PTPRN,RPLP0,MCM10,SLC2A3,BRCA2,L…
gene_set_query	735	TAL2	652.3	ARCHS4 Coexpression,888;Enrichr Queries,231;GTEx Coexpression,838	TNC,MKI67,IFIT2,FGF6,NPPC,MT2A,GJA1,PLAU,CREB3L1,STMN1,MACROD1,MEIOB,PHLDA1,PRND,SEMA6C,EPHA4,CXADR,ACTN2,FST,IGFBP3,CDC25C,ISL1,DKK1,DAAM1,MYL1,RGS9BP,TBL1XR1,DDIT4,PRKCQ,ATF3,MGST2,SLCO5A1,GATA3,EFNA5,SMIM8,C3,NKAIN3,FLRT3,CACNA1S,ZNF300,CPA4,JUN,EGR2,EGR3,VCAM1,BCL11A,CAV1,FN1,NR2F1,FANCA,FZD9,HMGA2,INHBA,MAFA,RPL3L,GADD45G,GULP1,FOSL1,COL1A1,NR4A1,MAFB,NR4A3,PKIA,ID2,BHLHE40,BCL3,CNTN1,FAT4,P…
gene_set_query	736	RARA	652.4	Literature ChIP-seq,145;ARCHS4 Coexpression,986;Enrichr Queries,884;ReMap ChIP-seq,208;GTEx Coexpression,1039	ERRFI1,IFITM2,ANKLE1,GLDC,DQX1,ZMYND8,TONSL,STMN3,MILR1,PREX1,RASSF3,CREB3L3,CREB3L4,CCDC96,TBC1D10C,HOXA3,FBXO6,PGLYRP1,TNS2,IER3,ACTN2,EPHA8,SYTL1,KRT7,ENTPD8,P3H3,UNC13D,CLDN6,INPP4B,DDIT4,CLDN7,KCTD14,TRIB3,ALPK1,HOXB7,ATF3,ATF4,PIF1,ZBTB8A,SET,MEPCE,CEND1,GATA3,MEFV,ADAMTS12,IQGAP2,EVPL,MRPL11,UBE2J1,GRIN2A,TSPAN8,ADAMTS18,SEC14L5,HOXC4,ST3GAL6,SNX9,HIST1H3H,HOXC8,RREB1,B4GALNT2,TSPAN1,HOXC6…
gene_set_query	737	ZNF835	652.7	ARCHS4 Coexpression,1290;Enrichr Queries,276;GTEx Coexpression,392	ATP8A2,GABPB2,GLDC,STMN2,SLC8A2,NR3C2,TMEM145,RPS6KA5,KIF5C,HMCN1,ENPP5,LZTS1,SH3GL2,CALN1,ANKS1B,NANOS1,CXADR,ST6GAL2,DSCAM,SFMBT2,ANK3,UNC5D,MAPK8IP2,OLFM2,HNRNPUL1,TOX,KIAA0408,FREM2,PMEL,PLEKHD1,NDRG4,ZBTB8A,ABCB1,PCDH10,CEND1,CPLX2,SMIM8,CPAMD8,TSPAN7,PLXNA2,CDH23,AP4S1,CPA4,ST8SIA1,WSCD2,ZFR2,BCL11A,GTF2IRD2,FN1,FZD9,PBX2,BTBD11,L1CAM,DCLK1,POU6F1,SDK1,COL5A1,BHLHE40,FOXL2NB,CNTN1,FAT4,SCN2…
gene_set_query	738	SOX14	652.7	ARCHS4 Coexpression,643;Enrichr Queries,1073;GTEx Coexpression,242	PAGE4,RAB3C,CLSTN2,CPNE4,CPNE7,STMN2,STMN4,ETS1,HS6ST2,SOX2,NPPC,CDH4,ATCAY,RPS6KA5,CREB3L4,TUBB3,PEG10,SCN9A,STMN1,PRKACB,EPHB1,CXADR,DSCAM,MSX2,KCNH8,EBF2,EBF3,UNC5D,CASD1,ISL1,HIC1,DAAM1,HOXB3,ATF3,BEX4,DLX2,CASZ1,ZBTB8A,CHRNA2,TMEM59L,PLD5,KLK4,GATA3,PLD6,PCDH19,CACNA1E,ORC6,MAP2,TMEM249,HOXC4,SCN3B,SCN3A,MAP9,FGF22,SLC15A5,ZBTB7C,SMIM10L2B,EGR2,EGR3,MAGEE1,BDNF,BCL11A,ESRRB,NR2F1,ESR1,RPE65,…
gene_set_query	739	ZNF248	653.7	ARCHS4 Coexpression,201;Enrichr Queries,851;GTEx Coexpression,909	RAB3C,ATP8A2,RAB3A,ATP8A1,STMN2,JMJD1C,STMN4,FRY,IKZF2,MKI67,ETS1,IFIT3,SLC8A2,NR3C2,AADACL2,TMEM145,CCND2,ATCAY,DPYSL4,KIF5C,TUBB3,AKT3,STMN1,PRKACB,PHLDA1,SH3GL2,PPFIA2,ANKS1B,EPHA4,MBNL1,SLC38A1,MBNL2,ANK3,MAPK8IP3,DKK1,ACAP3,DDIT4,ATF3,KIAA0408,BEX4,NDRG4,INSIG1,PDE1A,TMEM59L,RHOBTB3,BAZ2B,LPP,KALRN,CACNA1E,MAP2,SCN3B,SLC38A2,SCN3A,ZNF300,JUN,ABCA5,WSCD2,BCL11A,CAV1,FN1,FZD9,CYBRD1,NR1D2,L1CA…
gene_set_query	740	ZNF697	654	ARCHS4 Coexpression,646;Enrichr Queries,753;GTEx Coexpression,563	ERRFI1,TNC,ETS1,CLU,CCDC102B,IFIT3,NDST1,MT2A,CCND2,PLAU,ARHGDIB,SLC16A6,SIRPA,PHLDA1,IER3,ARRDC4,CCBE1,SLC38A1,TPM4,SCAF11,IGFBP3,UBE2E1,MITF,EREG,SLFN12,CCDC80,MTHFD2,CD109,DDIT3,DDIT4,PRR16,PSME1,ADAM9,TRIB3,ATF3,ANAPC16,INSIG1,ARHGAP18,ADAMTS12,ITPRIPL2,STC2,SERPINH1,PLXNA2,HOXC8,SLC38A2,QSER1,TBC1D16,JUN,EGR2,EGR3,CAV2,BCL11A,CAV1,RCC2,FUCA2,FN1,LIF,FZD9,ARHGAP29,HMGA2,INHBA,FOSL1,COL1A1,NFK…
gene_set_query	741	NFIX	655.7	ARCHS4 Coexpression,688;Enrichr Queries,815;GTEx Coexpression,464	IFITM3,ERRFI1,SPARC,IRS1,TNC,ETS1,CLU,SLC8A2,TMEM145,NDST1,GJA1,EFEMP2,CCND2,CKMT1B,DPF3,LZTS2,EPHB1,PHLDA1,SH3GL2,TNS2,CALN1,SEMA6C,MBNL1,IGFBP3,TPM2,FRMD4A,ANK3,MAPK8IP3,MAPK8IP1,ACAP3,OLFM2,CCDC80,COL4A1,DAAM2,DDIT4,MAP1A,NDRG4,CFH,CEND1,IQGAP2,CPLX2,LPP,ZFP36L2,GOLGA7B,CALD1,SERPINH1,CACNA1S,TPPP,SPTBN2,ZBTB18,JUN,PLK5,WSCD2,CAV1,FN1,NR2F1,FANCA,NR1D2,SMARCA2,PARP12,DCLK1,POU6F1,COL1A1,NR4A1,…
gene_set_query	742	NR1H4	656.3	ARCHS4 Coexpression,616;Enrichr Queries,399;GTEx Coexpression,954	SLC46A3,IFITM3,ERRFI1,SPARC,GLDC,TNC,ABAT,CLDN2,ETS1,SLC4A4,CLU,NR3C2,TDO2,CREB3L3,ENPP2,SLC6A19,PCYT2,IGFBP3,SERPINF2,ANK3,AZGP1,RBP5,RNF128,DDIT4,TRIB3,CYP2E1,NUPR1,ATF5,ATF3,ABCG2,PMEL,ENPEP,ABCB1,CFH,CFI,MTTP,MGST1,MGST2,IQGAP2,MRPL11,C3,TSPAN8,PCK1,PPARGC1A,PCK2,SLC38A4,CPA4,CYP2J2,JUN,EGR2,VCAM1,CYP4F2,FUCA2,FN1,FANCA,BTNL3,CYP4F11,ESR1,CYP4F12,INHBE,GADD45G,COL1A1,NR4A1,MAFB,NAT2,ADI1,PAH,…
gene_set_query	743	ZNF281	657	ARCHS4 Coexpression,73;Enrichr Queries,982;GTEx Coexpression,916	ERRFI1,ERCC6L,SPARC,CEP19,DSCC1,JMJD1C,BUB1B,NUCKS1,TMEM97,ETS1,SMC4,SMC2,IPO5,MILR1,LACTB,GJA1,CHEK1,HIST1H2AG,FBXO5,SLC25A44,PHLDA1,IER3,TMPO,CCBE1,WDHD1,MBNL1,SLC38A1,CXADR,WNT5A,ZFP69B,VRK1,DKK1,CDC25A,SLFN12,CLDN6,MTHFD2,TBL1XR1,DDIT4,ZFP42,DNA2,KIF20B,ATF3,STEAP1B,SET,CDCA2,PARPBP,INSIG1,MGST1,NCAPG,AK4,HMMR,SKA3,LPP,ZFP36L2,RAD51AP1,LDHB,CCNB1,DPP7,ERI1,ECT2,SLC38A2,QSER1,JUN,TOR1A,DDIAS,C…
gene_set_query	744	ZNF74	657.7	ARCHS4 Coexpression,475;Enrichr Queries,967;GTEx Coexpression,531	ATP8A2,ZMYND8,STMN2,STMN3,STMN4,MKI67,COMT,SLC8A2,NDST1,NPPC,ATCAY,CCND2,DPYSL4,TUBB3,STMN1,CAPN2,SIRPA,SH3GL2,EPHA4,MBNL1,CXADR,NUP210,MAPK8IP2,MAPK8IP3,RUNDC3A,CDC25A,PCDHA10,ACAP3,DDIT4,ZFP42,TYRO3,ADAM9,TRIB3,TP53,KIAA0408,STX1A,CCDC150,BEX4,FBN3,PIF1,CASZ1,DLX2,ZBTB8A,ABCB1,SHMT2,TMEM59L,CEND1,LPP,ZFP36L2,NPAS3,GOLGA7B,ITPRIPL2,MAP2,ZNF703,PATZ1,TBC1D16,CDT1,JUN,CBX5,MAGEE1,BCL11A,RCC2,FANCA…
gene_set_query	745	TFAP2E	658.7	ARCHS4 Coexpression,924;Enrichr Queries,682;GTEx Coexpression,370	STMN3,HR,DCAF8L2,SLC8A2,TMEM145,NPPC,STMN1,ARHGDIB,HOXA3,TBC1D10C,CKMT1B,SOX8,PTGDS,SH3GL2,CALN1,SPINK2,PAQR7,MSX2,IGFBP3,SYTL1,ANK3,MAPK8IP3,HIC1,UNC13D,ACAP3,HOXB9,GOLGA8G,GOLGA8F,DDIT4,PADI2,HOXB3,HOXB7,ATF3,PLEKHD1,NDRG4,DLX2,CASZ1,TACSTD2,GATA3,SLC1A6,RASAL3,CORO1A,ZFP36L2,GOLGA7B,C3,KLRK1,DPP7,INPP5D,HOXC4,KCNN3,HOXC8,CPA4,ZBTB18,APOBEC3C,NGFR,JUN,EGR2,PLK5,EGR3,WSCD2,BCL11A,APOBEC3H,FANCA,…
gene_set_query	746	SMAD5	659.5	ARCHS4 Coexpression,570;Enrichr Queries,1175;ReMap ChIP-seq,109;GTEx Coexpression,784	GABPB2,ZMYND8,JMJD1C,IFI35,PREX1,RINL,CREB3L4,AKT3,TBC1D10C,RCC1,FBXO5,TNS2,IER3,TMPO,MBNL1,MBNL2,SCAF11,DAPK3,UNC13D,EREG,MTAP,HOXB9,DDIT3,ORAI3,CLDN7,PSME1,HOXB4,HOXB3,ATF5,HOXB8,HOXB6,ATF4,HOXB5,ZBTB8A,HIST1H3J,CEND1,BAZ2B,SLC5A5,BRIP1,INPP5D,RNF217,SNX9,HIST1H3H,HIST1H3B,RREB1,HOXC6,HIST1H3E,GSDMD,CDT1,JUN,GPR15,HIST1H4K,RCC2,FN1,PBX2,ABCA7,GP6,FAM136A,SMARCA2,PAICS,RPL3L,FOSL1,ANLN,HIST1H4B,…
gene_set_query	747	RORC	660.7	ARCHS4 Coexpression,595;Enrichr Queries,469;GTEx Coexpression,918	ERRFI1,ALDH1L1,ATP8A1,TNC,KEAP1,ABAT,SLC4A4,CLU,IFIT3,NR3C2,NPPC,TDO2,PLAU,MACROD1,PTGDS,ENPP5,IER3,SEMA6C,ACTN2,IGFBP3,USP2,SERPINF2,CMBL,AZGP1,MYL1,RGS9BP,DDIT4,PRKCQ,S100A4,NUPR1,CYP2E1,ATF3,CFAP61,GRB7,ABCB1,CFH,INSIG1,MGST1,GATA3,ADRB2,IQGAP2,C3,SCIN,ZBED1,CACNA1S,TPPP,PCK1,PPARGC1A,CPA4,SLC38A4,CYP2J2,JUN,EGR2,ABCA5,SRD5A2,CYP4F2,FN1,FANCA,LIF,FZD9,MAFA,ESR1,RPL3L,GADD45G,COL1A1,NR4A1,MAFB,…
gene_set_query	748	HLX	661.3	ARCHS4 Coexpression,869;Enrichr Queries,538;GTEx Coexpression,577	IFITM3,ERRFI1,IFITM1,IFITM2,SPARC,TNC,GIMAP4,ETS1,IFIT3,IL27RA,IFIT2,MILR1,CCND2,PLAU,ARHGDIB,SIRPA,PHLDA1,IER3,IGFBP3,ADAM19,PHOSPHO1,CRISPLD2,COL4A1,DDIT4,DPEP2,S100A4,KCTD12,ALPK1,ATF3,CFH,C5AR1,GATA3,ADRB2,MEFV,CORO1A,ZFP36L2,C3,KCNN4,JUN,EGR2,VCAM1,MLKL,CAV1,FN1,NMI,INHBA,GADD45G,COL1A1,NFKBIA,NR4A1,MAFB,COL5A1,ID2,BHLHE40,BCL3,LRP10,MYD88,LGALS3BP,CITED2,ARPC1B,SLC40A1,LRRC32,AKAP12,ADGRE1,…
gene_set_query	749	LYL1	663	Literature ChIP-seq,109;ARCHS4 Coexpression,858;Enrichr Queries,913;ReMap ChIP-seq,268;GTEx Coexpression,1167	IFITM3,IFITM1,IFITM2,SPARC,CPNE4,XYLT1,IFI35,IFIT3,HS6ST3,MILR1,MT2A,SCN11A,TBC1D10C,CHAC1,PGLYRP1,CMKLR1,IER3,MBNL1,PRKCB,TANGO2,SYTL1,UNC13D,BTC,DEPDC1B,MTHFD2,DDIT4,CLDN7,KCTD12,ZNF710,TRIM10,STX1A,ATF3,CFAP99,SMIM3,ANAPC16,MEFV,IQGAP2,UBE2J1,CD79B,C3,PRDX3,RACGAP1,INPP5D,NEU1,KCNN4,PAG1,NTSR1,CDT1,XBP1,JUN,EGR3,XCR1,GTF2IRD2,ST8SIA1,RCC2,PDE2A,ABCA7,GP6,SMARCA2,ALOX15B,SLC16A14,COL1A1,LPAR5,I…
gene_set_query	750	ELF4	665.7	ARCHS4 Coexpression,908;Enrichr Queries,499;GTEx Coexpression,590	IFITM3,IFITM1,IFITM2,SPARC,TNC,MKI67,ETS1,IFIT3,IL27RA,IFIT2,PREX1,MT2A,CCND2,RASSF3,PLAU,ARHGDIB,TBC1D10C,CAPN2,SIRPA,IER3,SLC38A1,TPM4,IGFBP3,UNC13D,ADAM19,PHOSPHO1,HNRNPUL1,COL4A1,DDIT4,DPEP2,S100A4,ALPK1,ATF3,C5AR1,ITPR3,MEFV,RASAL3,CORO1A,ZFP36L2,ITPRIPL2,INPP5D,SERPINH1,APOBEC3D,JUN,MLKL,CAV2,CAV1,FN1,PBX2,ABCA7,NMI,PARP14,NFKB1,FOSL1,COL1A1,NFKBIA,MAFB,BHLHE40,BCL3,SP140L,LRP10,MYD88,LGALS…
gene_set_query	751	ESRRB	665.8	Literature ChIP-seq,118;ARCHS4 Coexpression,994;Enrichr Queries,310;GTEx Coexpression,1241	GLDC,CPNE7,NUDT1,ABAT,AQP3,SOX2,KRTCAP3,LIPH,STMN1,HABP4,RCC1,ROPN1L,GNAT1,PTGFRN,EPHA4,MBNL1,STARD5,PAQR7,ACTN2,SFMBT2,MTUS1,EBF3,ANK3,MAPK8IP2,MAPK8IP3,DKK1,HOXB9,DAAM1,RNF128,KCNQ3,CCDC87,ALPK2,ATF3,CASZ1,CDCA5,CEND1,GATA3,IQGAP3,CD79B,PRDX3,DSN1,PDGFC,SNX9,PPARGC1A,RREB1,ZBTB7C,NGFR,JUN,EGR2,FAM9B,AFAP1L2,BCL11A,ST8SIA1,FN1,NR2F1,FZD9,LIF,FZD8,BTBD11,PARP16,PARVB,HSPBAP1,PAICS,PRDX6,RPL3L,SLC…
gene_set_query	752	GSX2	666	ARCHS4 Coexpression,378;Enrichr Queries,1122;GTEx Coexpression,498	AQP4,CLU,HS6ST2,SOX2,NPPC,CCND2,DPYSL4,TUBB3,SOX8,HOXA1,SLC16A9,EPHB1,PKNOX2,MSX2,MYH15,UBE2E1,EBF2,EBF3,ISL1,MOB3B,MAPK8IP1,OLFM2,HOXB9,HOXB3,ATF3,HOXB5,SHC4,DLX2,TTYH1,ARHGAP19,CDCA7,SLC1A3,MRO,GATA3,NPAS3,BRINP2,NKAIN3,CDH20,SEC14L5,HOXC4,KCNN3,HOXC8,MFAP3L,EGR2,CBX5,EGR3,VCAM1,KLHL25,BCL11A,TMEM132B,NR2F1,FZD9,SCRT1,RPE65,GADD45G,IGSF11,MAFB,H2AFY2,BHLHE40,ANP32E,FXYD7,SP5,FAT4,SPAG16,GAL3ST1…
gene_set_query	753	ZNF114	666.7	ARCHS4 Coexpression,1434;Enrichr Queries,28;GTEx Coexpression,538	ERRFI1,IFITM1,GLDC,MKI67,IFIT3,IFIT2,CDC20,SOX2,RASSF4,ZNF606,PEG10,CHAC1,SLC12A8,ARRDC4,NUP210,COL23A1,KRT7,DKK1,EREG,DEPDC1B,FNDC1,DDIT3,DDIT4,MT1F,TRIB3,KIF20A,FREM2,ATF3,PLEKHD1,ZBTB8A,CDCA7,MGST1,SKA1,C3,STC2,ZBED2,S100A13,PATZ1,KCNN4,PAG1,CDT1,AFAP1L2,JUN,GTF2IRD2,FN1,LIF,FZD9,PBX2,BTBD11,FOSL1,ANLN,ID2,FOXL2NB,SNAI2,PAEP,COL9A3,AARS,GPR19,TOP2A,SLC35F2,KIF14,SLC7A11,AKAP12,EFCAB2,HEY2,ANKR…
gene_set_query	754	ZNF827	667	ARCHS4 Coexpression,621;Enrichr Queries,634;GTEx Coexpression,746	CPNE4,IRS1,ZMYND8,ABAT,IL1RAP,MSI2,JADE2,ETS1,NR3C2,SOX2,CDH4,CCND2,CREB3L4,ZNF606,KIF5C,AKT3,PHLDA1,IER3,EPHA4,SLC38A1,KCNH6,TMEM178B,MTUS1,FRMD4A,ANK3,ADAM19,INPP4B,DAAM1,TBL1XR1,DDIT4,TOX,STEAP2,PHLDB2,KIAA0408,CHRNA2,ABCB1,ITPR1,STK39,KLK4,ILDR2,ITPR3,BAZ2B,LPP,KALRN,ZFP36L2,NPAS3,RAI1,ADGRG1,IRAK1,CALD1,MAP2,ADGRG6,PDGFC,PATZ1,SLC38A2,JUN,CBX5,BCL11A,CAV1,FN1,TNFRSF10A,SMARCA2,DCLK1,EXT1,PM2…
gene_set_query	755	LCORL	667.3	ARCHS4 Coexpression,1046;Enrichr Queries,915;GTEx Coexpression,41	ATF1,ATP8A1,DSCC1,HJURP,JMJD1C,MSI2,MKI67,SMC4,SMC2,LACTB,EME1,TUBB3,CHEK1,AKT3,STMN1,NUSAP1,OIP5,FBXO5,PRKACB,TMPO,WDHD1,MBNL1,BORA,MBNL2,CXADR,ZGRF1,SCAF11,ESCO2,ANK3,WDR76,DEPDC1B,NEIL3,MELK,DAAM1,HNRNPUL1,TBL1XR1,GPD2,DDIT4,DNA2,KIF20B,PRR11,ATF3,RNASEH2A,INSIG1,CDCA7,NCAPG,ITPR2,HMMR,BAZ2B,EFNA5,IQGAP2,LPP,SKA1,RAD51AP1,BRIP1,ORC1,IRAK1,MAP2,PLXNA2,ECT2,SLC38A2,QSER1,ZNF300,CDT1,CCDC18,STIL,…
gene_set_query	756	ZNF57	668.3	ARCHS4 Coexpression,1253;Enrichr Queries,550;GTEx Coexpression,202	IFITM3,ERRFI1,ANKLE1,ANKRD35,HR,MT1X,CLDN1,ETS1,AQP3,IFIT3,IFIT2,AADACL2,MT2A,CAPNS2,TRIM29,TP63,HIST1H2AC,SLC12A8,EPHB3,IER3,ARRDC4,SLC38A1,CXADR,STARD5,MAPK8IP3,HNRNPUL1,CRISPLD2,DDIT3,DDIT4,ZFP42,SCG5,RAB38,TRIB3,PKP3,ATF3,HIST1H2BD,DSC3,MT1E,FLG,COL17A1,CASZ1,ABCB1,CDCA7,IL20RB,ITPR2,GATA3,EVPL,KLK8,KLK7,XKRX,PRDX3,FLRT3,STC2,KIAA1522,NLRP5,FAM83B,ATP6V1C2,CPA4,JUN,EGR2,PSAPL1,RCC2,FANCA,LIF,…
gene_set_query	757	L3MBTL1	670	ARCHS4 Coexpression,581;GTEx Coexpression,759	TRIM72,ATP8A2,ANKLE1,GABPB2,PODXL2,PTPRN,RASEF,LRRC74B,GADL1,GRIK2,CYP46A1,SLC8A2,UNC80,TRIM9,TMEM145,KCNT1,RPS6KA5,ATCAY,ADAMTSL3,EFCAB2,NOS1,SH3GL2,ANKS1B,RPS6KL1,CDKL5,ACTL6B,GSTO2,PDE4C,FBXO15,MAPK8IP2,MAPK8IP3,AP3B2,KIF6,PCDHA10,ACAP3,FAM153B,MAPRE3,TPH2,PLEKHD1,ZBTB8A,SLC24A4,TMEM63C,TMEM59L,NRXN3,NRXN2,KALRN,JAKMIP3,ADD2,KIAA0513,CAMK2N2,AP4S1,P4HTM,B4GALNT2,NXNL2,PPIAL4G,PURG,POLR2J3,TCAF…
gene_set_query	758	ZNF462	670	ARCHS4 Coexpression,439;Enrichr Queries,619;GTEx Coexpression,952	SPARC,IRS1,ZMYND8,TNC,MSI2,FRY,MKI67,ETS1,SLC4A4,IL27RA,SOX2,GJA1,RINL,CCND2,ATCAY,DPYSL4,KIF5C,TBC1D10C,SOX8,ZNF688,PHLDA1,ANKS1B,EPHA4,SLC38A1,MBNL1,DSCAM,IGFBP3,MTUS1,FRMD4A,ANK3,DDIT4,PHLDB2,ASTN1,PCDH15,BAZ2B,CD1D,RASAL3,EFNA5,CORO1A,LPP,NPAS3,IRAK1,CALD1,MAP2,PDGFC,PLXNA2,PAG1,PLXNA4,JUN,TOR1A,CBX5,WSCD1,BCL11A,CAV1,FN1,FZD9,DCLK1,EXT1,COL5A1,BHLHE40,FAT3,FAT4,LRP10,ZNF532,MYD88,SDK2,GABRB3…
gene_set_query	759	GLMP	672	ARCHS4 Coexpression,863;GTEx Coexpression,481	LGALS3BP,NRP2,ARPC1B,HFE,COMT,ATRAID,LASP1,SPR,SMPD1,RNPEP,C1RL,CASP4,STAB1,SLC16A6,TSPO,SIRPA,CMKLR1,IKBIP,HS3ST3B1,CCBE1,RPS6KL1,GSTO1,PLAUR,ABHD14B,FAM219A,MITF,EMP3,RENBP,MMP9,CKAP4,TNFRSF1A,SLFN12,RCN3,DCTD,MMP14,ORAI3,PSME1,ERP29,ADAM9,MAPRE3,CERS2,PMEL,SRC,PTGER2,C5AR1,ARHGAP18,ADCY7,MRPL11,DDT,ALDH3B1,NEU1,S100A13,STAT6,BID,MPDU1,APOBEC3C,HSD3B7,NQO1,TOR1A,FUCA2,SUSD1,NR1H4,LILRB5,MAFB,TC…
gene_set_query	760	MAFA	672.3	ARCHS4 Coexpression,478;Enrichr Queries,515;GTEx Coexpression,1024	CHRM4,KEAP1,CLU,HS6ST1,NPPC,MT2A,CDH4,TUBB3,FAM174B,CREB3L1,MACROD1,SOX8,EPHB3,IER3,CHGB,SEMA6C,MSX2,ACTN2,FST,IGFBP3,TPM2,USP2,MTUS2,EBF3,HIC1,MYL1,RGS9BP,DDIT4,SCG5,PRKCQ,TRIB3,ATF3,STX1A,ASF1B,CFAP61,DLX2,CASZ1,TMEM63C,GATA3,STC2,PLXNA2,CACNA1S,TPPP,NGFR,JUN,EGR2,EGR3,ABCA5,WSCD2,FZD9,PARVB,RPL3L,SCRT1,GADD45G,FOSL1,COL1A1,NR4A1,PLCXD3,MAFB,NR4A3,PPP1R1A,COL5A1,ID2,BHLHE40,SNAI1,PGPEP1L,TRIM72…
gene_set_query	761	ZNF219	673.3	ARCHS4 Coexpression,938;Enrichr Queries,803;GTEx Coexpression,279	IFITM3,HS6ST1,SOX2,PREX1,NDST1,FADS2,MT2A,CCND2,RASSF3,DPYSL4,PLAU,SCMH1,HOXA3,PTGFRN,LZTS2,PHLDA1,TNS2,IER3,DAPK3,SYTL1,BTC,CLDN6,OLFM2,SMO,HNRNPUL1,DDIT4,HOXB4,HOXB3,TRIB3,S100A4,NUPR1,KCTD15,ATF3,SNRPA,ATF4,FBN3,ABCB1,ITPR3,LPP,ZFP36L2,CNN1,ADGRG1,CALD1,CNTNAP3B,KIAA1522,SERPINH1,FAM83D,KCNN4,TBC1D16,CDT1,CRTAP,JUN,BCL11A,TNFSF12,CAV1,RCC2,FANCA,FZD9,PBX2,PARVA,FOSL1,COL1A1,NFKBIA,BMP1,DLG5,ID…
gene_set_query	762	NR1I2	674	Literature ChIP-seq,82;ARCHS4 Coexpression,794;Enrichr Queries,779;GTEx Coexpression,1041	SLC46A3,ERRFI1,ALDH1L1,EHF,IRS1,CPNE4,CPOX,ABAT,MSI2,COMT,CYP46A1,ETS1,CLDN1,NR3C2,TDO2,CREB3L3,RASSF4,CAPN5,ENPP1,PTGDS,MAP3K5,ANKS1B,SLC6A19,MBNL1,SCARA5,PRKCB,IL1R2,SERPINF2,ENTPD8,TTC21A,EBF3,ANK3,CMBL,GPRIN3,DKK4,SLC9A3,ACAP3,SMO,DDIT4,ORAI3,ELMO1,SUCLG2,CYP2E1,ATF5,TP53,ATF3,STX1A,ABCG2,ENPEP,ABCB1,PDE1A,MTTP,CFI,ITPR1,GATA3,ADRB2,IQGAP2,EFNA5,LPP,CACNA1G,RFPL4A,C3,TSPAN8,PCK1,PPARGC1A,PAG1…
gene_set_query	763	LTF	674	ARCHS4 Coexpression,989;GTEx Coexpression,359	HIST2H2AA3,SLC2A3,ABCA13,HIST2H2AC,C1RL,TBC1D10C,HIST1H1E,SIRPA,FLOT2,CD37,CPNE2,PGLYRP1,CCR4,DENND2D,CD96,CNOT6L,ANXA3,PLAUR,KRT7,HBA2,HBA1,AMPD3,TNFRSF1B,TMEM170B,HIST2H2BF,UNC13D,CD200R1,HSH2D,AZGP1,PADI2,HIST2H3D,DOCK2,TRIM10,CD101,JDP2,C5AR1,CD5L,NATD1,CXCR4,RASAL3,LILRA2,LY9,CORO1A,TSPAN32,STX11,KLRK1,HLX,INPP5D,ALOX5,CEACAM21,LAIR2,KLRC1,KCNN4,XDH,SAMD3,CMTM7,ATP8B4,KLRC3,KLRC4,GZMB,PBX2,A…
gene_set_query	764	UNCX	674.3	ARCHS4 Coexpression,574;Enrichr Queries,1082;GTEx Coexpression,367	STMN2,STMN3,STMN4,SLC8A2,SOX2,TMEM145,NPPC,CDH4,ATCAY,DPYSL4,KIF5C,TUBB3,CKMT1B,SOX8,SH3GL2,CALN1,MSX2,KCNH8,EBF2,EBF3,ANK3,MAPK8IP3,ISL1,HIC1,LEMD1,ACAP3,OLFM1,RBP7,HOXB3,HOXB6,KIAA0408,HOXB5,PLEKHD1,DLX2,CASZ1,GATA3,BAZ2B,SLC1A6,PKMYT1,CACNA1E,KALRN,GOLGA7B,PCBP3,ADAMTS18,TCTEX1D2,HOXC4,TAC3,HOXC8,ZBTB18,EGR2,PLK5,EGR3,WSCD2,BDNF,BCL11A,NR2F1,FZD9,L1CAM,POU2F2,SCRT1,TMEM198,MAFB,MEX3A,STAG2,PPP…
gene_set_query	765	CEBPZ	674.4	ARCHS4 Coexpression,109;ENCODE ChIP-seq,101;Enrichr Queries,1294;ReMap ChIP-seq,291;GTEx Coexpression,1577	ATF1,ANKLE1,ZMYND8,SMC4,SMC2,CDC20,LACTB,CREB3L4,CHEK1,RCC1,TMPO,ARRDC4,WDHD1,STARD5,SCAF11,TANGO2,DAPK3,P3H3,MAPK8IP3,CLDN6,MTHFD2,DDIT4,PSME1,UHRF1BP1,DNA2,KIF20B,PRR11,ATF4,ASF1B,ASTN1,SET,CDCA2,CDCA3,CDCA5,NCAPG,SKA3,SLC5A5,C3,LDHB,CD19,NEU1,HIST1H3B,PCK1,HIST1H3E,GSDMD,JUN,XRCC4,XRCC2,RCC2,PBX2,ABCA7,NR1D2,CDC6,FAM136A,SMARCA2,PAICS,RPL3L,TPX2,GDF9,RNF224,HIST1H4B,ANP32E,CYP1A1,ADCK5,HIST1H4…
gene_set_query	766	SKIL	675.3	ARCHS4 Coexpression,799;Enrichr Queries,703;GTEx Coexpression,524	ERRFI1,SPARC,JMJD1C,ETS1,CLU,CCDC102B,SLC8A2,MT2A,GJA1,CCND2,HMCN1,EPHB1,PHLDA1,SAMD10,IER3,IL15RA,MBNL1,SLC38A1,CXADR,TPM4,IGFBP3,HNRNPUL1,TBL1XR1,MTHFD2,DDIT4,ZFP42,DNA2,ATF3,NDRG4,SET,PARPBP,CFH,INSIG1,AK4,SKA3,LPP,ZFP36L2,GOLGA7B,PRDX3,LDHB,BRIP1,GRK5,CALD1,RNF217,A2M,SLC38A2,QSER1,SPTBN2,JUN,EGR2,CBX5,CAV2,BCL11A,CAV1,FN1,CYBRD1,INHBA,FAM136A,PAICS,NFKB1,GADD45G,GULP1,EXT1,COL1A1,NFKBIA,NR4A…
gene_set_query	767	ZUP1	675.7	ARCHS4 Coexpression,1133;Enrichr Queries,843;GTEx Coexpression,51	IFITM3,ERCC6L,JMJD1C,IFI35,IKZF2,MKI67,IKZF3,SMC4,IFIT3,SMC2,IFIT2,NPPC,NDST1,CCND2,PTTG1,CHEK1,DHX58,STMN1,NUSAP1,FBXO5,LZTS2,TMPO,IER3,ARRDC4,WDHD1,IL15RA,GBP5,SLC38A1,BORA,CXADR,ZGRF1,VRK1,ESCO2,WDR76,DEPDC1B,NEIL3,HNRNPUL1,MTHFD2,DDIT3,DDIT4,PRR11,ATF3,PIF1,SET,NCAPG,BAZ2B,DDX60,SKA1,UBE2J1,RAD51AP1,PRDX3,LDHB,ORC1,TCAF2,CDT1,STIL,JUN,MLKL,DDIAS,UBE2C,FANCA,CLEC17A,PBX2,NR1D2,NMI,PARP14,PAICS…
gene_set_query	768	ZFP3	677.7	ARCHS4 Coexpression,416;Enrichr Queries,465;GTEx Coexpression,1152	SLC46A3,KEAP1,ABAT,FRY,ETS1,CLU,IFIT3,NR3C2,IFIT2,CDC20,NPPC,MACROD1,DPF3,RCC1,CHAC1,ENPP5,PHLDA1,SCN1A,ARRDC4,EPHA4,CXADR,ACTN2,IGFBP3,DNAAF1,MTUS1,CCDC80,CRISPLD2,TBL1XR1,DDIT4,UHRF1BP1,KCTD12,NUPR1,ATF3,CFAP61,ABCB1,SHMT2,CAPSL,LPP,DNAJC28,ZFP36L2,C3,MAATS1,STC2,ZBBX,SERPINH1,B4GALNT2,NXNL2,CPA4,DNAH12,JUN,EGR2,ABCA5,BCL11A,RCC2,FANCA,FZD9,PYCR1,PAICS,PRDX6,LSM4,RPL3L,GADD45G,COL1A1,NR4A1,MAFB…
gene_set_query	769	PLAG1	678.7	ARCHS4 Coexpression,976;Enrichr Queries,289;GTEx Coexpression,771	GLDC,ZC3HAV1L,IKZF2,ETS1,NR3C2,CCND2,PEG10,LIPH,CHCHD7,ZNF688,CCBE1,EPHA4,PAQR7,FST,IGFBP3,WNT5A,MTUS1,MITF,ANK3,DKK1,ABCA10,DAAM1,FANCD2,DDIT4,ZSCAN23,ATF3,FBN2,ZNF550,ZBTB8A,STEAP1B,CFH,INSIG1,ARHGAP19,PLD5,LPP,SLC5A3,SCUBE1,FLRT3,PDGFC,BMF,PPARGC1A,QSER1,PAG1,HOXC6,CPA4,NGFR,JUN,EGR2,EGR3,BDNF,BCL11A,CAV1,XRCC2,FN1,FZD9,HMGA2,INHBA,MAFB,NR4A3,COL5A1,PKIA,ID2,BHLHE40,CREBRF,SNAI2,FAT4,SERPINI1,…
gene_set_query	770	ZNF652	679	Literature ChIP-seq,78;ARCHS4 Coexpression,826;Enrichr Queries,1229;GTEx Coexpression,583	ANKRD35,TRAF3IP2,NUCKS1,CLDN1,ETS1,AADACL2,GRIP1,CCND2,RPS6KA5,HIST3H2BB,ZNF688,EPHB3,FBXW4,ARRDC4,MBNL1,SLC38A1,MTUS1,ANK3,RUNDC3A,BTC,DAAM1,TBL1XR1,DDIT4,ALPK1,PLPP2,FLG,COL17A1,CASZ1,RNASEH2B,INSIG1,RHOBTB3,CACNA1D,ADRB1,GATA3,BAZ2B,LPP,ZFP36L2,XKRX,BRIP1,SCUBE1,KCNN4,SLC38A2,RREB1,NTSR1,PPIAL4G,ATP6V1C2,TOE1,TMEM86A,JUN,XCR1,PSAPL1,CBX5,GTF2IRD2,FZD9,CYBRD1,HSPA2,POU2F3,NFKBIA,IGSF11,STAG2,SL…
gene_set_query	771	HSFY2	679.5	ARCHS4 Coexpression,1110;GTEx Coexpression,249	SNAP25,KCNC1,KCNK9,SLC35F4,STMN2,GRIK2,GRM1,SLC8A2,UNC80,TRIM9,TMEM145,KCNT1,SCRN1,SPANXN5,RASGEF1C,MS4A14,SH3GL2,KCNH1,CALN1,RPS6KL1,GOLGA8T,ACTL6B,RAD21L1,PPP2R5B,GOLGA8K,GOLGA6L2,ETV1,ANK3,MAPK8IP2,GOLGA8O,MAPK8IP3,AP3B2,DNM1,ZPBP,DNM3,GOLGA8G,GOLGA8F,FAM153A,THEGL,TBC1D28,CAMK2B,FAM71F1,NDRG4,CATSPER3,NRXN3,NRXN2,CPLX2,ADD2,GOLGA7B,KIAA0513,FSTL5,GRIN2A,ZDHHC19,SV2B,SLC22A18AS,ANKRD53,DYNC1I1…
gene_set_query	772	ATF2	679.6	ARCHS4 Coexpression,970;ENCODE ChIP-seq,99;Enrichr Queries,1304;ReMap ChIP-seq,74;GTEx Coexpression,951	GABPB2,ZMYND8,LRR1,JMJD1C,STMN4,IFI35,IKZF2,SMC4,SMC2,SOX2,GJA1,CREB3L4,AKT3,STMN1,RCC1,FBXO6,PRKACB,TNS2,TMPO,IER3,CDK5RAP2,MBNL1,MBNL2,CXADR,DAPK3,MAPK8IP3,CLDN6,DAAM1,MTHFD2,DDIT4,CLDN7,ORAI3,ZSCAN23,KIF20B,TP53,ATF3,FREM2,ATF4,BEX4,GRB7,TPH2,CASZ1,SET,HIST1H3J,ANAPC16,PDE1A,CEND1,C2CD4A,NCAPG,BAZ2B,SKA3,SLC5A5,MRPL11,LDHB,BRIP1,HIST1H3A,RACGAP1,FLRT3,MAP2,NEU1,S100A13,HIST1H3H,HIST1H3B,SCN3A,…
gene_set_query	773	DLX6	680	ARCHS4 Coexpression,630;Enrichr Queries,811;GTEx Coexpression,599	CHRM4,STMN4,CYP46A1,SOX2,NPPC,CDH4,ATCAY,KIF5C,TUBB3,ZNF606,PEG10,RESP18,STMN1,HABP4,SOX8,ZNF688,RGS9,LZTS1,ANKS1B,CXADR,MSX2,PRKCB,FST,WNT5A,EBF2,EBF3,ISL1,DKK1,PCP4,DAAM1,KCNQ3,ATF3,FBN2,BEX4,DLX2,PCDH10,PDE1A,CHAT,PLD5,SLCO5A1,GATA3,EFNA5,CACNA1E,CACNA1G,SCIN,MAP2,ZMAT4,TSPAN7,CPAMD8,OTOF,DRD1,HOXC8,ZNF300,EGR2,EGR3,BDNF,BCL11A,HTR1D,NR2F1,FZD9,INHBA,GRIN2B,SLC16A14,MAFB,H2AFY2,ID2,PKIA,BHLHE4…
gene_set_query	774	LEUTX	680.3	ARCHS4 Coexpression,1399;Enrichr Queries,614;GTEx Coexpression,28	ERCC6L,IL23R,DSCC1,HJURP,MKI67,IKZF3,ETS1,PLB1,SMC2,NPPC,CCND2,EME1,TRIM29,CHEK1,RESP18,NUSAP1,ENPP2,TNFRSF8,FBXO5,TMPO,IER3,WDHD1,BORA,NUP210,MSX2,ZNF705D,ZGRF1,IGFBP3,RIIAD1,PRAMEF20,MTUS2,VRK1,EBF3,ESCO2,WDR76,DEPDC1B,NEIL3,DNA2,RFPL4AL1,ASF1B,PIF1,PMEL,BLM,DLX2,NCAPG,HMMR,EFNA5,KALRN,NCAPH,SKA1,UBE2J1,RAD51AP1,RFPL4A,NLRP8,CCNB1,ORC6,ORC1,PGBD5,NLRP4,PRAMEF15,TRIM49D2,PLXNA4,APOBEC3C,CDT1,STI…
gene_set_query	775	IKZF4	680.3	ARCHS4 Coexpression,370;Enrichr Queries,673;GTEx Coexpression,998	ATP8A1,STMN2,STMN4,MSI2,FRY,IKZF2,MKI67,ETS1,SOX2,NPPC,MT2A,CCND2,DPYSL4,KIF5C,TUBB3,SCMH1,STMN1,ENPP2,SLC25A43,PTGFRN,PHLDA1,IER3,NANOS1,SEMA6C,EPHA4,CXADR,KCNK10,SFMBT2,ANK3,ADAM19,DDIT4,UHRF1BP1,TOX,ATF3,KIAA0408,BEX4,FBN3,TSHZ2,CACNA1D,LPP,ZFP36L2,S100A16,MAP2,TCTEX1D2,PLXNA2,KCNN3,SCN3B,GTF2IRD2B,LONRF2,ZNF300,JUN,EGR2,CBX5,GTF2IRD2,BCL11A,XRCC2,FANCA,LIF,FZD9,NR2F1,SMARCA2,GADD45G,PM20D2,NR…
gene_set_query	776	DDIT3	682	ARCHS4 Coexpression,1309;Enrichr Queries,281;GTEx Coexpression,456	IFITM3,PAGE4,ERRFI1,SPARC,CLU,IFIT3,IFIT2,IPO5,MT2A,CCND2,PLAU,HIST3H2BB,CHAC1,PHLDA1,HIST1H2AC,IER3,GTF2I,CD96,SLC38A1,IGFBP3,HNRNPUL1,MTHFD2,DDIT4,TRIB3,NUPR1,HIST2H3D,ATF5,ATF3,HIST1H2BD,HIST1H2BC,ATF4,SHMT2,INSIG1,C5AR1,STC1,KLRK1,STC2,NEU1,SERPINH1,KLRC1,SLC38A2,PCK2,JUN,EGR2,EGR3,KLRC3,KLRC4,CAV1,RCC2,FN1,FANCA,LIF,ASNS,PBX2,GADD45G,FOSL1,COL1A1,NFKBIA,NR4A1,MAFB,NR4A3,SLC6A9,ID2,BHLHE40,BC…
gene_set_query	777	PROX2	683.7	ARCHS4 Coexpression,812;Enrichr Queries,408;GTEx Coexpression,831	FAM49A,SLC46A3,ANKLE1,GABPB2,PRDM5,ZC3HAV1L,ABAT,IKZF2,MKI67,CYP46A1,IKZF3,IFIT3,NR3C2,NPPC,RPS6KA5,KIF5C,CREB3L1,FBXO5,CHAC1,TMPO,ANKS1B,IL15RA,IQCF3,BORA,SCAF11,MTUS1,FBXO15,ANK3,EEF1A1,DEPDC1B,ELMO1,ZSCAN23,DNA2,ALPK1,ATF3,ABCG2,ZNF550,PMEL,TPH2,PLEKHD1,ABCB1,PDE1C,GATA3,EFNA5,SLC1A6,MEFV,C3,OTOA,CPAMD8,CDH23,BMF,AP4S1,KCNN3,ARSG,B4GALNT2,PLXNA4,NXNL2,MAP2K6,CPA4,APOBEC3D,NGFR,JUN,EGR2,ATP8B4,…
gene_set_query	778	ZHX2	684.5	ARCHS4 Coexpression,955;Enrichr Queries,684;ReMap ChIP-seq,189;GTEx Coexpression,910	IFITM3,ERRFI1,ANKLE1,DQX1,ZMYND8,TONSL,STMN3,XYLT1,IFI35,PREX1,TCL1B,RASSF3,CREB3L4,DHX58,TBC1D10C,HABP4,GNAT1,SAMD10,TNS2,IER3,ARSA,ACTN2,SERPINF2,SYTL1,MTUS1,ANK3,MAPK8IP2,UNC13D,CLDN6,DAAM1,MYL1,ORAI3,DDIT4,PSME1,PRKCQ,TRIB3,NSMF,ZNF710,ATF3,ATF4,ASF1B,HIST1H3J,CEND1,IQGAP2,EVPL,KIAA0040,C3,CD79B,HIST1H3A,STC2,CD19,NEU1,PATZ1,HIST1H3B,GTF2IRD2B,PAG1,PCK2,TMEM184A,GSDMD,CDT1,JUN,BCL11A,PYCR1,PB…
gene_set_query	779	DBP	685.7	ARCHS4 Coexpression,593;Enrichr Queries,920;GTEx Coexpression,544	IFITM3,ERRFI1,SPARC,GABPB2,FBXO27,STMN3,CLU,IFIT3,NPPC,MT2A,CCND2,RPS6KA5,ENPP2,MACROD1,HIST3H2BB,ZNF688,EPHB1,PHLDA1,CALN1,IER3,SLC38A1,TPM4,HIST1H2AH,IGFBP3,USP2,MAPK8IP2,MAPK8IP3,RUNDC3A,ACAP3,OLFM2,HIST2H3A,DDIT3,DDIT4,HIST1H2BF,S100A4,NUPR1,HIST2H3D,HIST2H3C,PLPP2,ATF3,HIST1H2BD,ASTN1,NDRG4,ZBTB8A,ABCB1,HIST1H3J,INSIG1,TMEM59L,ITPR1,CEND1,GOLGA7B,C3,SCUBE1,TSPAN7,AP4S1,IGFBP6,KIAA0319,SPTBN2…
gene_set_query	780	EBF4	686	ARCHS4 Coexpression,657;Enrichr Queries,247;GTEx Coexpression,1154	CLSTN2,CPNE7,TNC,STMN3,ABAT,CLU,HS6ST1,SOX2,LACTB,PREX1,NPPC,FGF6,CDH4,CCND2,DPYSL4,CREB3L1,SCMH1,ENPP2,SOX8,LZTS2,TNS2,EPHB3,EPHA4,SEMA6C,SCARA3,FST,IGFBP3,WNT5A,EBF3,MAPK8IP2,MAPK8IP3,MAPK8IP1,ACAP3,OLFM2,SMO,DAAM2,DDIT4,NSMF,TOX,ATF3,NDRG4,FBLN1,EFNA5,ADAMTS10,CACNA1G,CNN1,RAI1,ADGRG1,STC2,PLXNA2,BMF,PATZ1,GTF2IRD2B,SPTBN2,NGFR,JUN,EGR2,EGR3,GTF2IRD2,FN1,NR2F1,FZD9,PBX2,DCLK1,COL1A1,SDK1,NR4A1…
gene_set_query	781	DMRT1	686.5	Literature ChIP-seq,116;ARCHS4 Coexpression,901;Enrichr Queries,846;GTEx Coexpression,883	ATF1,SLC46A3,GABPB2,TRAF3IP2,GLDC,JMJD1C,MKI67,SLC4A4,HS6ST1,TXNDC15,HS6ST3,SOX2,PREX1,GJA1,RASSF3,TRIM29,DPF3,FBXO6,ROPN1L,FBXO5,PRKACB,CALN1,TMPO,WSB2,SLC6A16,DNAAF1,IL1R2,MTUS1,KRT7,EBF2,MTUS2,ESCO2,ANK3,ISL1,ZPBP,HOXB9,DAAM2,DDIT3,DDIT4,PRR16,CCDC87,MAGEB6,ATF3,ASF1B,GRB7,TPH2,MEPCE,TSHZ2,GATA3,BAZ2B,IQGAP2,LYPD6,SLC5A3,OAZ3,ZBTB2,BRIP1,PGBD5,PCBP3,PATZ1,HOXC8,RREB1,PAG1,JUN,EGR2,FAM9B,EGR3,B…
[truncated: 851 more rows]

## Sheet: ChEA3 list_DE TFs
Supplementary Table_List of differentially expressed transcription factors, identified in ChEA3 analysis.
Gene_name	log2FoldChange	padj
ZBED2	-6.4409	6.26752e-75
[truncated: 188 more rows]

## Sheet: ChEA3 list of DE-TF reg'd genes
Supplementary Table_ Altered expression of genes downstream of butyrate repressed TFs; TFs ranked in the Top 10 by ChEA3
[truncated: 581 more rows]

[truncated: 1 more sheets: TF-miRNA_TransmiR]
