# Supplementary material for: Integrative Transcriptomic Network Analysis of Butyrate Treated Colorectal Cancer Cells
Source: Cancers (Basel). 2021 Feb 5;13(4):636. doi: 10.3390/cancers13040636 (PMC7914650; doi:10.3390/cancers13040636)
Supplement: Supplementary file 1 [file cancers-13-00636-s001.zip › cancers-1066397-supplementary-update/Table S4_PPI_network_interactors.xlsx]

## Sheet: PPI Network Interactors
Gene_id	Gene_name	Degree	log2FoldChange	padj
ENSG00000141510.16	TP53	80	-2.13946	9.8e-11
ENSG00000166803.10	KIAA0101	75	-3.58776	4.55e-17
ENSG00000115414.18	FN1	75	1.53866	1.91e-10
ENSG00000055130.15	CUL1	53	-1.70147	2.36e-11
ENSG00000012048.20	BRCA1	49	-3.03993	4.01e-21
ENSG00000276966.2	HIST1H4E	44	-2.4399	7.73e-15
ENSG00000170312.15	CDK1	42	-4.2749	2.86e-31
ENSG00000177606.6	JUN	38	2.52638	3.61e-21
ENSG00000188486.3	H2AFX	38	-1.66249	5.03e-06
ENSG00000132383.11	RPA1	34	-1.529	1.52e-06
ENSG00000197122.11	SRC	34	-1.72092	5.54e-11
ENSG00000166851.14	PLK1	33	-3.61223	1.81e-24
ENSG00000278828.1	HIST1H3H	30	-2.96525	0.000135025
ENSG00000109320.11	NFKB1	27	-2.46683	1.15e-17
ENSG00000156508.17	EEF1A1	27	-1.88825	2.37e-14
ENSG00000170345.9	FOS	26	2.43845	9.52e-17
ENSG00000094916.13	CBX5	26	-2.19066	1.72e-19
ENSG00000164754.12	RAD21	25	-1.69888	3.72e-10
ENSG00000178999.12	AURKB	25	-4.4942	3.08e-36
ENSG00000101412.12	E2F1	25	-2.33824	1.03e-09
ENSG00000143321.18	HDGF	25	-3.18609	2.29e-30
ENSG00000162521.18	RBBP4	24	-1.5525	5.05e-10
ENSG00000134057.14	CCNB1	23	-3.58358	4.76e-23
ENSG00000112118.17	MCM3	23	-2.31673	2.98e-18
ENSG00000145386.9	CCNA2	22	-3.73283	6.32e-32
ENSG00000115163.14	CENPA	22	-3.94299	3.6e-25
ENSG00000073111.13	MCM2	22	-2.5395	3.16e-16
ENSG00000076003.4	MCM6	22	-1.63006	1.48e-07
ENSG00000166508.17	MCM7	21	-3.1254	6.2e-29
ENSG00000117399.13	CDC20	21	-2.99961	1.12e-19
ENSG00000087586.17	AURKA	20	-3.17311	3.24e-20
ENSG00000196230.12	TUBB	20	-1.69124	7.98e-12
ENSG00000170004.16	CHD3	19	-2.20025	9.37e-20
ENSG00000122565.18	CBX3	19	-1.59238	1.28e-08
ENSG00000147889.16	CDKN2A	19	-2.20877	3.37e-14
ENSG00000147010.17	SH3KBP1	19	-2.07367	1.08e-15
ENSG00000167670.15	CHAF1A	19	-2.224	1.55e-10
ENSG00000203852.3	HIST2H3A	19	-3.63974	1.46e-05
ENSG00000156970.12	BUB1B	19	-4.20176	2.12e-37
ENSG00000119335.16	SET	18	-1.64314	1.55e-10
ENSG00000146834.13	MEPCE	18	-1.71596	2.64e-10
ENSG00000078900.14	TP73	17	-2.08086	9.73e-08
ENSG00000167900.11	TK1	17	-2.10614	0.0093779
ENSG00000197299.10	BLM	17	-2.53785	5.94e-16
ENSG00000114346.13	ECT2	17	-2.27261	1.27e-14
ENSG00000116663.10	FBXO6	17	-1.50715	1.37e-07
ENSG00000105974.11	CAV1	16	-2.81034	4.3e-24
ENSG00000149554.12	CHEK1	16	-2.97187	7.06e-23
ENSG00000134954.14	ETS1	16	2.2802	6.01e-16
ENSG00000094804.9	CDC6	16	-2.02861	4.33e-10
ENSG00000080986.12	NDC80	16	-4.17107	7.05e-29
ENSG00000184678.9	HIST2H2BE	16	-3.02691	1.56e-19
ENSG00000100906.10	NFKBIA	15	-2.31191	5.37e-17
ENSG00000144381.16	HSPD1	15	-1.71891	1.2e-10
ENSG00000139618.14	BRCA2	15	-2.50042	4.49e-19
ENSG00000048052.21	HDAC9	15	1.84066	3.47e-10
ENSG00000067182.7	TNFRSF1A	15	-2.47264	1.29e-15
ENSG00000104738.16	MCM4	15	-2.47245	3.57e-18
ENSG00000180198.15	RCC1	14	-1.88771	1.72e-12
ENSG00000169679.14	BUB1	14	-3.25805	2.21e-21
ENSG00000088305.18	DNMT3B	14	-1.81652	7.24e-09
ENSG00000100297.15	MCM5	14	-3.09533	1.61e-21
ENSG00000167552.13	TUBA1A	14	1.62643	2.29e-10
ENSG00000120885.19	CLU	14	3.85583	9.22e-51
ENSG00000070756.13	PABPC1	14	-1.78262	1.75e-10
ENSG00000135446.16	CDK4	14	-2.03671	7.9e-14
ENSG00000167513.8	CDT1	14	-2.51592	5.6e-12
ENSG00000141736.13	ERBB2	14	-1.95123	2.07e-14
ENSG00000122952.16	ZWINT	14	-2.48943	4.29e-16
ENSG00000221869.4	CEBPD	14	-1.97613	3.01e-06
ENSG00000102804.14	TSC22D1	13	-2.03123	5.97e-18
ENSG00000090447.11	TFAP4	13	-2.0794	3.44e-13
ENSG00000136824.18	SMC2	13	-2.24672	2.83e-16
ENSG00000093009.9	CDC45	13	-2.98023	3.73e-22
ENSG00000145335.15	SNCA	13	1.78642	1.25e-06
ENSG00000156711.16	MAPK13	13	-2.92691	4.17e-26
ENSG00000087077.11	TRIP6	13	-3.8947	4.38e-44
ENSG00000051180.16	RAD51	12	-2.88433	3.57e-18
ENSG00000080503.20	SMARCA2	12	1.80586	2.96e-13
ENSG00000064012.21	CASP8	12	-1.78036	2.16e-12
ENSG00000026508.16	CD44	12	-3.36474	1.19e-37
ENSG00000085840.12	ORC1	12	-2.55138	3.25e-16
ENSG00000128272.14	ATF4	12	-1.73801	3.05e-09
ENSG00000175197.10	DDIT3	12	-1.9475	7.41e-09
ENSG00000132341.11	RAN	12	-1.51483	3.86e-08
ENSG00000184260.5	HIST2H2AC	12	-2.26735	0.00506655
ENSG00000189403.14	HMGB1	11	-2.3768	1.9e-15
ENSG00000144554.10	FANCD2	11	-3.96165	2.85e-33
ENSG00000113368.11	LMNB1	11	-2.58739	9.35e-18
ENSG00000166228.8	PCBD1	11	-2.89198	3.45e-28
ENSG00000184216.11	IRAK1	11	-2.41912	2.48e-19
ENSG00000114942.13	EEF1B2	11	-2.22949	1.99e-18
ENSG00000164104.11	HMGB2	11	-4.06139	1.62e-36
ENSG00000143228.12	NUF2	11	-4.34599	2.24e-36
ENSG00000123358.19	NR4A1	10	2.61568	1.82e-22
ENSG00000105323.16	HNRNPUL1	10	-1.5927	5.15e-10
ENSG00000149257.13	SERPINH1	10	-2.60907	1.66e-22
ENSG00000026103.19	FAS	10	-1.70334	6.34e-09
ENSG00000187109.13	NAP1L1	10	-2.26258	1.67e-19
ENSG00000121152.9	NCAPH	10	-3.67936	3.22e-27
ENSG00000131747.14	TOP2A	10	-3.86291	2.86e-30
ENSG00000036672.15	USP2	10	2.06599	9.87e-10
ENSG00000196305.17	IARS	10	-1.54931	2.26e-08
ENSG00000089685.14	BIRC5	10	-4.49562	4.49e-41
ENSG00000091651.8	ORC6	10	-2.66364	1.07e-14
ENSG00000006634.7	DBF4	10	-1.88238	3e-10
ENSG00000168496.3	FEN1	10	-2.46154	3.17e-15
ENSG00000175592.8	FOSL1	10	-1.90738	2.95e-10
ENSG00000101966.12	XIAP	10	-1.72241	7.24e-12
ENSG00000138778.11	CENPE	10	-3.08868	3.08e-22
ENSG00000111716.12	LDHB	10	-1.63524	5.89e-09
ENSG00000109339.18	MAPK10	9	1.89759	1.33e-05
ENSG00000100823.11	APEX1	9	-1.76083	9.34e-09
ENSG00000141905.17	NFIC	9	-2.37383	7.89e-12
ENSG00000166888.10	STAT6	9	-2.22341	6.78e-20
ENSG00000101868.10	POLA1	9	-1.50689	1.92e-09
ENSG00000175334.7	BANF1	9	-1.82237	7.81e-09
ENSG00000148773.12	MKI67	9	-3.82557	6.68e-34
ENSG00000065328.16	MCM10	9	-2.71518	3.05e-13
ENSG00000198873.11	GRK5	9	1.71994	1.15e-05
ENSG00000175899.14	A2M	9	1.94868	2.11e-07
ENSG00000187741.14	FANCA	9	-1.90832	2.84e-15
ENSG00000221829.9	FANCG	9	-2.35967	1.07e-16
ENSG00000161800.12	RACGAP1	9	-2.93511	4.23e-22
ENSG00000105011.8	ASF1B	9	-2.86376	3.89e-17
ENSG00000132170.19	PPARG	9	-2.38257	8.17e-19
ENSG00000117592.8	PRDX6	9	-1.61246	2.55e-10
ENSG00000183684.7	ALYREF	9	-1.90052	6.17e-11
ENSG00000172936.12	MYD88	9	-1.53054	2.55e-05
ENSG00000173207.12	CKS1B	9	-3.56567	6.85e-40
ENSG00000120802.13	TMPO	9	-2.17595	6.26e-15
ENSG00000100749.7	VRK1	8	-1.55216	2.02e-08
ENSG00000134690.10	CDCA8	8	-3.14501	1.26e-16
ENSG00000164045.11	CDC25A	8	-2.31665	4.77e-10
ENSG00000100784.9	RPS6KA5	8	-2.22731	2.17e-19
ENSG00000198901.13	PRC1	8	-3.31926	4.68e-28
ENSG00000160949.16	TONSL	8	-1.97913	2.5e-11
ENSG00000109805.9	NCAPG	8	-3.98652	1.27e-30
ENSG00000197442.9	MAP3K5	8	-1.51237	1.63e-08
ENSG00000164109.13	MAD2L1	8	-3.83056	5.6e-28
ENSG00000079999.13	KEAP1	8	-1.93703	8e-14
ENSG00000128050.8	PAICS	7	-1.92607	1.86e-13
ENSG00000162772.16	ATF3	7	1.75819	2.9e-06
ENSG00000164611.12	PTTG1	7	-2.18111	5.19e-12
ENSG00000015475.18	BID	7	-2.47062	1.09e-16
ENSG00000165672.6	PRDX3	7	-1.52744	2.77e-08
ENSG00000263001.5	GTF2I	7	-1.74444	1.74e-12
ENSG00000077312.8	SNRPA	7	-2.11992	7.17e-13
ENSG00000101773.16	RBBP8	7	-1.7192	1.55e-11
ENSG00000163781.12	TOPBP1	7	-1.82841	4.53e-13
ENSG00000088325.15	TPX2	7	-3.12956	1.07e-21
ENSG00000089157.15	RPLP0	7	-1.88795	2.05e-12
ENSG00000070950.9	RAD18	7	-2.25659	9.74e-15
ENSG00000106976.19	DNM1	7	1.80731	5.75e-09
ENSG00000153044.9	CENPH	7	-2.56618	1.02e-15
ENSG00000161888.11	SPC24	7	-3.48966	3.82e-23
ENSG00000122861.15	PLAU	7	-4.00014	2.32e-48
ENSG00000071539.13	TRIP13	7	-2.25892	6.82e-17
ENSG00000123416.15	TUBA1B	7	-2.06043	3.21e-16
ENSG00000113810.15	SMC4	7	-2.84864	4.05e-18
ENSG00000175063.16	UBE2C	7	-4.5895	5.4e-46
ENSG00000010292.12	NCAPD2	7	-2.00476	1.07e-11
ENSG00000166451.13	CENPN	7	-2.4831	3.21e-16
ENSG00000092010.14	PSME1	6	-1.70894	6.81e-12
ENSG00000101255.10	TRIB3	6	-3.27767	9.95e-19
ENSG00000171206.13	TRIM8	6	-2.18803	4.35e-11
ENSG00000113643.8	RARS	6	1.51682	1.07e-10
ENSG00000168918.13	INPP5D	6	-2.08313	2.01e-05
ENSG00000083720.12	OXCT1	6	-1.60985	7.95e-09
ENSG00000149636.15	DSN1	6	-1.82322	2e-10
ENSG00000129810.14	SGOL1	6	-3.42369	1.89e-21
ENSG00000092621.11	PHGDH	6	-2.37913	2.16e-11
ENSG00000064300.8	NGFR	6	2.88923	2.31e-19
ENSG00000187790.10	FANCM	6	-1.58436	1.5e-07
ENSG00000136938.8	ANP32B	6	-2.61805	2.48e-11
ENSG00000158402.18	CDC25C	6	-3.97169	5.2e-25
ENSG00000188827.10	SLX4	6	1.57771	7.22e-09
ENSG00000118515.11	SGK1	6	2.55935	5.45e-19
ENSG00000166349.9	RAG1	6	1.53832	8.24e-05
ENSG00000147403.16	RPL10	6	-1.88197	5.52e-12
ENSG00000008735.13	MAPK8IP2	6	1.74208	4.01e-09
ENSG00000070669.16	ASNS	6	-1.77343	1.68e-06
ENSG00000090861.15	AARS	6	-1.75396	1.85e-09
ENSG00000012822.15	CALCOCO1	6	2.15959	3.17e-13
ENSG00000185345.18	PARK2	6	1.60183	0.000129313
ENSG00000065361.14	ERBB3	6	-2.27338	1.19e-20
ENSG00000105976.14	MET	6	-2.63376	8.42e-29
ENSG00000119383.19	PPP2R4	6	-2.13373	1.05e-16
ENSG00000108821.13	COL1A1	6	1.67156	4.33e-09
ENSG00000002834.17	LASP1	6	-1.6585	4.92e-09
ENSG00000137812.19	CASC5	6	-3.44578	1.05e-28
ENSG00000137807.13	KIF23	6	-3.52747	2.13e-34
ENSG00000112242.14	E2F3	6	-1.60189	2.8e-09
ENSG00000123609.10	NMI	6	-2.44306	4.34e-10
ENSG00000166165.12	CKB	6	1.57207	1.19e-06
ENSG00000187837.3	HIST1H1C	6	-2.50235	4.82e-15
ENSG00000123219.12	CENPK	6	-2.52249	4.02e-18
ENSG00000109685.17	WHSC1	6	-2.15418	4.7e-15
ENSG00000124795.14	DEK	6	-2.04934	2.44e-15
ENSG00000136813.14	KIAA0368	6	-1.93557	8.85e-16
ENSG00000136231.13	IGF2BP3	6	-2.51848	1.12e-16
ENSG00000164032.11	H2AFZ	6	-2.12345	8.67e-13
ENSG00000100162.14	CENPM	6	-3.03663	1.27e-22
ENSG00000142731.10	PLK4	5	-3.04009	2.18e-24
ENSG00000146674.14	IGFBP3	5	2.83516	1.89e-23
ENSG00000003402.19	CFLAR	5	-2.81115	7.53e-29
ENSG00000196154.11	S100A4	5	-3.37795	1.96e-34
ENSG00000120129.5	DUSP1	5	1.84632	1.63e-11
ENSG00000178568.13	ERBB4	5	3.44214	3.38e-22
ENSG00000107262.17	BAG1	5	-1.74546	4.08e-11
ENSG00000140525.17	FANCI	5	-3.42107	5.42e-32
ENSG00000168298.6	HIST1H1E	5	-2.5856	4.18e-16
ENSG00000101945.16	SUV39H1	5	-2.77862	3.47e-14
ENSG00000102317.17	RBM3	5	-1.8139	6.47e-10
ENSG00000136492.8	BRIP1	5	-2.84449	1.77e-24
ENSG00000142856.16	ITGB3BP	5	-2.02854	7e-13
ENSG00000112029.9	FBXO5	5	-2.54412	7.15e-18
ENSG00000092853.13	CLSPN	5	-1.76022	2.54e-07
ENSG00000138834.12	MAPK8IP3	5	1.51449	3.95e-08
ENSG00000170142.11	UBE2E1	5	-2.1861	3.85e-16
ENSG00000152253.8	SPC25	5	-2.99401	0.000218463
ENSG00000179051.13	RCC2	5	-1.67079	3.37e-08
ENSG00000123268.8	ATF1	5	-1.66915	5.04e-10
ENSG00000136026.13	CKAP4	5	-1.91216	2.9e-13
ENSG00000196954.12	CASP4	5	-3.8122	8.43e-41
ENSG00000132182.11	NUP210	5	-2.63817	4.47e-29
ENSG00000166295.8	ANAPC16	5	-1.80763	7.79e-13
ENSG00000108679.12	LGALS3BP	5	-1.87107	4.07e-12
ENSG00000143878.9	RHOB	5	2.54824	2.66e-23
ENSG00000137497.17	NUMA1	5	-1.76352	4.02e-11
ENSG00000100219.16	XBP1	5	-1.68947	1.95e-09
ENSG00000120690.14	ELF1	5	1.77704	1.12e-12
ENSG00000137693.13	YAP1	5	-2.087	4.5e-17
ENSG00000164404.8	GDF9	4	1.93468	2.6e-05
ENSG00000185813.10	PCYT2	4	1.73308	3.14e-13
ENSG00000160783.19	PMF1	4	-2.78926	6.09e-18
ENSG00000143476.17	DTL	4	-2.71128	6.35e-15
ENSG00000145391.13	SETD7	4	-1.88785	4.13e-12
ENSG00000112742.9	TTK	4	-3.38309	1.34e-23
ENSG00000067066.16	SP100	4	-1.60216	7.27e-10
ENSG00000175745.11	NR2F1	4	-4.48399	1.03e-63
ENSG00000196890.4	HIST3H2BB	4	-1.55337	4.7e-05
ENSG00000162909.17	CAPN2	4	-1.84424	5.1e-15
ENSG00000171346.13	KRT15	4	2.37862	4.64e-21
ENSG00000011422.11	PLAUR	4	-2.52854	1.07e-24
ENSG00000126803.9	HSPA2	4	3.41615	3.32e-19
ENSG00000168003.16	SLC3A2	4	-1.76704	1.89e-07
ENSG00000117724.12	CENPF	4	-4.13469	2.94e-41
ENSG00000111206.12	FOXM1	4	-3.63168	2.69e-33
ENSG00000166483.10	WEE1	4	-2.54158	3.59e-18
ENSG00000127564.16	PKMYT1	4	-2.29803	8.95e-12
ENSG00000063046.17	EIF4B	4	-1.65661	5.5e-11
ENSG00000031691.6	CENPQ	4	-2.16182	2.26e-10
ENSG00000181938.13	GINS3	4	-1.50953	1.96e-07
ENSG00000099901.16	RANBP1	4	-1.98859	7.05e-12
ENSG00000142541.16	RPL13A	4	-1.69022	1.75e-10
ENSG00000145012.12	LPP	4	-1.6456	3.51e-09
ENSG00000014138.8	POLA2	4	-1.57752	1.23e-08
ENSG00000106089.11	STX1A	4	1.56818	4.41e-08
ENSG00000168906.12	MAT2A	4	-1.57577	2.63e-11
ENSG00000172819.16	RARG	4	-2.27488	1.73e-15
ENSG00000198554.11	WDHD1	4	-1.67582	5.64e-12
ENSG00000196975.15	ANXA4	4	-1.94153	3.82e-13
ENSG00000154839.9	SKA1	4	-3.37136	9.28e-19
ENSG00000082781.11	ITGB5	4	-2.34047	1.79e-19
ENSG00000141756.18	FKBP10	4	-2.6136	2.25e-26
ENSG00000117650.12	NEK2	4	-4.04842	1.84e-26
ENSG00000117632.20	STMN1	4	-2.45686	1.07e-17
ENSG00000163435.15	ELF3	4	-1.67528	5.35e-10
ENSG00000085563.14	ABCB1	4	3.28213	3.19e-24
ENSG00000132589.15	FLOT2	4	-1.75697	1.21e-10
ENSG00000130520.10	LSM4	4	-1.64664	2e-09
ENSG00000133119.12	RFC3	4	-2.57596	4.47e-16
ENSG00000213551.4	DNAJC9	4	-1.95508	4.13e-14
ENSG00000132570.14	PCBD2	4	-2.40715	3.68e-16
ENSG00000111602.11	TIMELESS	4	-2.39322	6.6e-17
ENSG00000187098.14	MITF	4	2.7422	2.66e-16
ENSG00000125730.16	C3	4	1.65867	2.88e-07
ENSG00000142945.12	KIF2C	4	-4.34337	9.87e-33
ENSG00000104689.9	TNFRSF10A	4	-1.7574	5.7e-12
ENSG00000101057.15	MYBL2	4	-3.04601	5.29e-18
ENSG00000130429.12	ARPC1B	4	-1.68268	5.19e-09
ENSG00000077348.8	EXOSC5	4	-1.78644	1.82e-09
ENSG00000185507.19	IRF7	4	2.12834	1.63e-16
ENSG00000172340.14	SUCLG2	4	-1.9451	2.78e-11
ENSG00000069399.12	BCL3	4	-2.10706	5.09e-08
ENSG00000156802.12	ATAD2	4	-2.5376	2.57e-18
ENSG00000137801.10	THBS1	4	3.73834	7.74e-53
ENSG00000125148.6	MT2A	4	2.90581	9.45e-30
ENSG00000175832.12	ETV4	4	-1.7152	4.53e-11
ENSG00000028277.20	POU2F2	4	2.35437	1.38e-08
ENSG00000134107.4	BHLHE40	3	-3.16907	9.58e-34
ENSG00000105048.16	TNNT1	3	-1.91524	3.08e-13
ENSG00000168078.9	PBK	3	-4.57245	5.79e-33
ENSG00000066279.16	ASPM	3	-3.94842	1.36e-34
ENSG00000187554.11	TLR5	3	2.3829	8.87e-13
ENSG00000181019.12	NQO1	3	-4.07654	3e-51
ENSG00000171848.13	RRM2	3	-2.91763	5.96e-05
ENSG00000198833.6	UBE2J1	3	-1.75051	1.34e-11
ENSG00000228716.6	DHFR	3	-2.74162	3.59e-21
ENSG00000156136.9	DCK	3	-1.50372	1.16e-07
ENSG00000137871.19	ZNF280D	3	-1.61789	3.95e-11
ENSG00000142449.12	FBN3	3	-2.71581	1.17e-16
ENSG00000171843.15	MLLT3	3	2.9994	2.26e-35
ENSG00000140044.12	JDP2	3	-1.68928	4.41e-09
ENSG00000136861.17	CDK5RAP2	3	-1.56815	6.14e-10
ENSG00000142303.13	ADAMTS10	3	-1.91952	1.49e-07
ENSG00000077942.18	FBLN1	3	-1.86691	1.11e-06
ENSG00000134222.16	PSRC1	3	-1.68569	2.92e-07
ENSG00000136122.15	BORA	3	-2.10612	1.73e-11
ENSG00000157456.7	CCNB2	3	-4.51338	4.12e-43
ENSG00000204305.13	AGER	3	-1.60953	1.69e-05
ENSG00000175084.11	DES	3	2.53999	1.9e-17
ENSG00000167460.14	TPM4	3	-2.52247	3.21e-25
ENSG00000121653.11	MAPK8IP1	3	2.61562	3.38e-22
ENSG00000108557.17	RAI1	3	-1.76745	1.61e-09
ENSG00000111319.12	SCNN1A	3	-4.89335	2.38e-54
ENSG00000118640.10	VAMP8	3	-2.2472	3.28e-11
ENSG00000145920.14	CPLX2	3	1.6902	0.00121555
ENSG00000163840.9	DTX3L	3	-2.8149	2.87e-26
ENSG00000109814.11	UGDH	3	-1.66977	7.42e-10
ENSG00000167601.11	AXL	3	-3.70392	2.02e-44
ENSG00000078018.19	MAP2	3	2.67332	2.69e-23
ENSG00000104267.9	CA2	3	2.12054	3.26e-18
ENSG00000084764.10	MAPRE3	3	1.84566	5.72e-11
ENSG00000093010.11	COMT	3	-1.84124	3.13e-10
ENSG00000118523.5	CTGF	3	6.11968	1.06e-89
ENSG00000119139.16	TJP2	3	-2.38075	3.33e-19
ENSG00000105649.9	RAB3A	3	1.90078	1.9e-06
ENSG00000129354.11	AP1M2	3	-2.61103	1.84e-22
ENSG00000141738.13	GRB7	3	-2.35878	4.76e-18
ENSG00000100505.13	TRIM9	3	3.04027	2.33e-29
ENSG00000065150.18	IPO5	3	-1.7729	4.24e-12
ENSG00000142875.19	PRKACB	3	-3.63371	5.45e-42
ENSG00000114019.14	AMOTL2	3	1.53944	2.09e-06
ENSG00000188643.10	S100A16	3	-3.00985	1.37e-29
ENSG00000164237.8	CMBL	3	-2.30204	2.16e-13
ENSG00000173267.13	SNCG	3	-3.13334	1.41e-27
ENSG00000175643.8	RMI2	3	-2.01189	3.69e-10
ENSG00000101224.17	CDC25B	3	-2.27887	5.78e-20
ENSG00000154237.12	LRRK1	3	-1.91541	1.47e-11
ENSG00000136827.11	TOR1A	3	-1.87359	1.22e-12
ENSG00000176619.10	LMNB2	3	-1.59303	1.64e-08
ENSG00000163535.17	SGOL2	3	-2.45768	1.22e-12
ENSG00000123485.11	HJURP	3	-4.11027	4.28e-29
ENSG00000090889.11	KIF4A	3	-4.13897	8.42e-31
ENSG00000140678.16	ITGAX	3	2.07752	2.41e-09
ENSG00000151012.13	SLC7A11	3	-4.9485	7.01e-43
ENSG00000108854.15	SMURF2	3	-1.8868	7.13e-14
ENSG00000123427.15	METTL21B	3	-2.67452	2.78e-11
ENSG00000157782.9	CABP1	3	2.03617	2.12e-06
ENSG00000107554.15	DNMBP	3	-1.56381	3.87e-11
ENSG00000091136.13	LAMB1	3	-1.98534	1.28e-14
ENSG00000072571.19	HMMR	3	-4.54212	2.99e-38
ENSG00000167034.9	NKX3-1	3	1.82771	1.5e-09
ENSG00000168404.12	MLKL	3	-2.35064	5.71e-14
ENSG00000184584.12	TMEM173	3	-3.59403	1.03e-33
ENSG00000184363.9	PKP3	3	-1.94549	6.57e-11
ENSG00000177565.15	TBL1XR1	3	-1.72885	1.7e-11
ENSG00000124635.8	HIST1H2BJ	3	-3.63184	2.94e-06
ENSG00000171960.10	PPIH	3	-2.18117	1.28e-14
ENSG00000204287.13	HLA-DRA	3	1.61503	5.63e-06
ENSG00000143401.14	ANP32E	3	-1.50368	1.54e-08
ENSG00000120334.15	CENPL	3	-2.10351	1.2e-11
ENSG00000163808.16	KIF15	2	-3.78006	2.59e-34
ENSG00000130956.13	HABP4	2	1.5509	1.13e-06
ENSG00000138772.12	ANXA3	2	-3.9893	3.82e-46
ENSG00000172638.12	EFEMP2	2	1.51627	2.01e-05
ENSG00000107984.9	DKK1	2	2.74675	6.99e-25
ENSG00000167657.11	DAPK3	2	2.41451	7.61e-13
ENSG00000124216.3	SNAI1	2	1.88733	6.32e-09
ENSG00000015171.18	ZMYND11	2	-2.04924	1.4e-14
ENSG00000117322.16	CR2	2	1.63086	4.94e-09
ENSG00000132773.11	TOE1	2	-1.89649	1.01e-10
ENSG00000118495.18	PLAGL1	2	-1.92329	1.45e-12
ENSG00000181472.4	ZBTB2	2	-1.96126	5.03e-12
ENSG00000100592.15	DAAM1	2	1.99186	2.17e-15
ENSG00000099284.13	H2AFY2	2	-3.39302	4.99e-34
ENSG00000100479.12	POLE2	2	-2.37014	5.47e-16
ENSG00000023839.10	ABCC2	2	-4.89108	3.55e-89
ENSG00000173805.15	HAP1	2	1.98501	6.88e-14
ENSG00000171988.17	JMJD1C	2	-1.70944	2.95e-12
ENSG00000139631.18	CSAD	2	1.65218	6.23e-09
ENSG00000120254.15	MTHFD1L	2	-2.72104	1.8e-24
ENSG00000169136.8	ATF5	2	-2.68214	1.36e-12
ENSG00000134470.19	IL15RA	2	-1.90674	1e-07
ENSG00000101972.18	STAG2	2	-2.05587	1.73e-12
ENSG00000075218.18	GTSE1	2	-3.97989	5.58e-27
ENSG00000186871.6	ERCC6L	2	-2.7651	5.24e-20
ENSG00000101955.14	SRPX	2	-1.57781	1.89e-06
ENSG00000176890.15	TYMS	2	-3.79507	2e-28
ENSG00000242265.5	PEG10	2	4.21234	7.4e-57
ENSG00000155363.18	MOV10	2	-1.64461	5.64e-11
ENSG00000181856.14	SLC2A4	2	2.01782	1.38e-09
ENSG00000104611.11	SH2D4A	2	-1.79818	7.71e-12
ENSG00000158445.8	KCNB1	2	1.67335	5.07e-07
ENSG00000143507.17	DUSP10	2	2.61746	6.29e-21
ENSG00000013810.18	TACC3	2	-2.5553	1.85e-14
ENSG00000104889.4	RNASEH2A	2	-2.2155	1.21e-13
ENSG00000196584.2	XRCC2	2	-2.15918	1.11e-12
ENSG00000105971.14	CAV2	2	-2.11029	4.56e-16
ENSG00000095637.21	SORBS1	2	2.98236	2.61e-32
ENSG00000165731.17	RET	2	1.53734	3.41e-08
ENSG00000104814.12	MAP4K1	2	1.50412	5.49e-06
ENSG00000092445.11	TYRO3	2	-1.69402	2.55e-10
ENSG00000164749.11	HNF4G	2	-2.89077	1.32e-12
ENSG00000050438.16	SLC4A8	2	4.1022	1.08e-55
ENSG00000160862.12	AZGP1	2	3.03966	5.63e-15
ENSG00000102265.11	TIMP1	2	1.50257	4.6e-10
ENSG00000177602.5	GSG2	2	-2.55273	3.54e-12
ENSG00000165480.15	SKA3	2	-2.97908	1.76e-19
ENSG00000107829.13	FBXW4	2	-2.24109	5.8e-15
ENSG00000076382.16	SPAG5	2	-3.34347	8.44e-36
ENSG00000117152.13	RGS4	2	1.56691	0.000389106
ENSG00000167325.14	RRM1	2	-2.29145	1.37e-16
ENSG00000100867.14	DHRS2	2	4.82049	1.25e-11
ENSG00000198467.13	TPM2	2	-2.89265	5.92e-21
ENSG00000182199.10	SHMT2	2	-1.66545	5.5e-08
ENSG00000012779.10	ALOX5	2	2.46431	1.07e-14
ENSG00000096433.10	ITPR3	2	-1.73348	2.86e-10
ENSG00000107874.10	CUEDC2	2	-1.95274	9.42e-13
ENSG00000049618.21	ARID1B	2	-2.2175	6.19e-13
ENSG00000197915.5	HRNR	2	3.31166	2.9e-20
ENSG00000041880.14	PARP3	2	-1.63222	1.21e-09
ENSG00000165304.7	MELK	2	-2.8083	5.45e-23
ENSG00000105991.7	HOXA1	2	2.32538	4.23e-12
ENSG00000162409.10	PRKAA2	2	1.66296	3.69e-08
ENSG00000183508.4	FAM46C	2	2.60641	9.6e-21
ENSG00000110321.15	EIF4G2	2	-1.75696	3.06e-13
ENSG00000119969.14	HELLS	2	-1.62028	2.12e-11
ENSG00000111665.11	CDCA3	2	-3.01739	1.15e-23
ENSG00000106268.15	NUDT1	2	-1.95017	7.94e-08
ENSG00000132481.6	TRIM47	2	-2.51676	1.11e-15
ENSG00000174547.13	MRPL11	2	-2.13481	1.09e-12
ENSG00000196787.3	HIST1H2AG	2	-3.32645	1.25e-19
ENSG00000128951.13	DUT	2	-1.70972	1.32e-10
ENSG00000140022.9	STON2	2	2.99036	8.75e-30
ENSG00000010803.16	SCMH1	2	-1.87939	4.24e-12
ENSG00000169567.11	HINT1	2	-1.6211	6.52e-10
ENSG00000111328.6	CDK2AP1	2	-2.81558	1.95e-20
ENSG00000183814.15	LIN9	2	-2.0094	2.91e-10
ENSG00000089248.6	ERP29	2	-1.57062	3.34e-08
ENSG00000147862.14	NFIB	2	-1.79214	4.78e-08
ENSG00000132938.18	MTUS2	2	3.65934	1.65e-26
ENSG00000126787.12	DLGAP5	2	-3.88989	1.81e-25
ENSG00000183763.8	TRAIP	2	-2.36882	6.35e-13
ENSGR0000214717.10	ZBED1	2	-1.80764	8.11e-11
ENSG00000105516.10	DBP	2	-1.64274	5.12e-07
ENSG00000171241.8	SHCBP1	2	-3.14159	4.67e-05
ENSG00000066379.14	ZNRD1	2	-1.88361	1.64e-10
ENSG00000164136.16	IL15	2	1.75783	7.2e-09
ENSG00000138378.17	STAT4	2	2.1239	1.95e-10
ENSG00000196083.9	IL1RAP	2	2.64203	4.53e-21
ENSG00000102908.20	NFAT5	2	-1.94716	4.02e-12
ENSG00000156876.9	SASS6	2	-2.448	2.15e-18
ENSG00000071282.11	LMCD1	2	2.25591	4.13e-16
ENSG00000150995.18	ITPR1	2	2.33173	9.01e-22
ENSG00000127955.15	GNAI1	2	-1.50829	1.24e-08
ENSG00000100234.11	TIMP3	2	3.33358	2.59e-29
ENSG00000104147.8	OIP5	2	-3.03915	1.46e-17
ENSG00000119669.4	IRF2BPL	2	-2.25333	1.46e-09
ENSG00000110492.15	MDK	2	-1.68976	1.17e-07
ENSG00000149294.16	NCAM1	2	6.22768	2.57e-85
ENSG00000149948.13	HMGA2	2	-4.42069	1.41e-68
ENSG00000140365.15	COMMD4	2	-1.622	2.63e-10
ENSG00000138160.5	KIF11	2	-3.32561	2.92e-28
ENSG00000072864.12	NDE1	2	-1.99481	6.2e-13
ENSG00000139946.9	PELI2	2	1.65375	2.94e-07
ENSG00000135476.11	ESPL1	2	-3.50386	3.74e-26
ENSG00000121552.3	CSTA	2	-3.28137	2.05e-20
ENSG00000240694.8	PNMA2	2	1.76704	1.14e-07
ENSG00000061337.15	LZTS1	2	2.32772	7.73e-15
ENSG00000204304.11	PBX2	2	-1.81658	8.21e-12
ENSG00000130340.14	SNX9	2	-1.62613	7.43e-10
ENSG00000159082.17	SYNJ1	2	1.73498	1.96e-10
ENSG00000049449.8	RCN1	2	-2.62832	1.84e-22
ENSG00000142871.15	CYR61	2	2.65411	1.47e-13
ENSG00000144724.18	PTPRG	2	-1.629	3.23e-08
ENSG00000170275.14	CRTAP	2	-1.99994	1.05e-11
ENSG00000005884.17	ITGA3	2	-1.67286	6.79e-10
ENSG00000197903.7	HIST1H2BK	2	-3.733	4.27e-27
ENSG00000198743.5	SLC5A3	2	-1.70498	2.69e-12
ENSG00000171428.13	NAT1	2	2.83678	7.31e-23
ENSG00000134716.9	CYP2J2	2	1.79807	6.23e-06
ENSG00000223865.10	HLA-DPB1	2	1.9229	5.84e-07
ENSG00000046604.12	DSG2	2	-1.54617	4.54e-09
ENSG00000134755.14	DSC2	2	-2.36238	1.91e-19
ENSG00000087085.13	ACHE	2	2.04446	2.56e-08
ENSG00000182742.5	HOXB4	2	-2.42861	1.49e-15
ENSG00000007968.6	E2F2	2	-2.79415	6.09e-19
ENSG00000136104.18	RNASEH2B	2	-1.59252	3.96e-08
ENSG00000240849.10	TMEM189	2	1.60939	3.3e-11
ENSG00000166311.9	SMPD1	2	2.48202	2.01e-15
ENSG00000131153.8	GINS2	2	-1.77006	1.29e-08
ENSG00000101003.9	GINS1	2	-2.09424	7.38e-12
ENSG00000145349.16	CAMK2D	1	-2.5131	1.55e-22
ENSG00000122877.13	EGR2	1	2.61039	1.69e-13
ENSG00000102879.15	CORO1A	1	2.6648	5.84e-20
ENSG00000120896.13	SORBS3	1	-1.93442	6.38e-10
ENSG00000138814.16	PPP3CA	1	-1.53111	4.41e-08
ENSG00000162433.14	AK4	1	-1.64046	2.18e-08
ENSG00000173193.13	PARP14	1	-3.11456	1.61e-36
ENSG00000116285.12	ERRFI1	1	-2.78194	9.44e-29
ENSG00000132470.13	ITGB4	1	-2.88365	6.66e-23
ENSG00000137331.11	IER3	1	-1.55232	2.19e-07
ENSG00000122966.13	CIT	1	-2.67697	5.73e-21
ENSG00000154920.14	EME1	1	-2.25212	1.14e-13
