# Supplementary material for: Integrative Transcriptomic Network Analysis of Butyrate Treated Colorectal Cancer Cells
Source: Cancers (Basel). 2021 Feb 5;13(4):636. doi: 10.3390/cancers13040636 (PMC7914650; doi:10.3390/cancers13040636)
Supplement: Supplementary file 1 [file cancers-13-00636-s001.zip › cancers-1066397-supplementary-update/Table S5_Integrative_network_interactions.xlsx]

## Sheet: miRNA & PPI interactions
Node	Edge	Interaction type	Source
CHD3	TP53	PPI	IMEx Interactome
CHD3	CBX3	PPI	IMEx Interactome
CHD3	TSC22D1	PPI	IMEx Interactome
CHD3	BHLHE40	PPI	IMEx Interactome
CHD3	PSME1	PPI	IMEx Interactome
CHD3	KIF15	PPI	IMEx Interactome
CHD3	NR4A1	PPI	IMEx Interactome
CHD3	PAICS	PPI	IMEx Interactome
CHD3	RAD51	PPI	IMEx Interactome
CHD3	SMARCA2	PPI	IMEx Interactome
CHD3	RBBP4	PPI	IMEx Interactome
CHD3	PLK4	PPI	IMEx Interactome
CHD3	TNNT1	PPI	IMEx Interactome
CHD3	RAD21	PPI	IMEx Interactome
CHD3	HIST1H3H	PPI	IMEx Interactome
CHD3	CASP8	PPI	IMEx Interactome
CHD3	JUN	PPI	IMEx Interactome
CHD3	TP73	PPI	IMEx Interactome
CHD3	HABP4	PPI	IMEx Interactome
GDF9	TK1	PPI	IMEx Interactome
GDF9	TRIB3	PPI	IMEx Interactome
GDF9	PCYT2	PPI	IMEx Interactome
GDF9	PMF1	PPI	IMEx Interactome
TP53	NFKBIA	PPI	IMEx Interactome
TP53	TK1	PPI	IMEx Interactome
TP53	PBK	PPI	IMEx Interactome
TP53	TSC22D1	PPI	IMEx Interactome
TP53	BHLHE40	PPI	IMEx Interactome
TP53	RPA1	PPI	IMEx Interactome
TP53	PLK1	PPI	IMEx Interactome
TP53	HMGB1	PPI	IMEx Interactome
TP53	HNRNPUL1	PPI	IMEx Interactome
TP53	NR4A1	PPI	IMEx Interactome
TP53	SERPINH1	PPI	IMEx Interactome
TP53	MAPK10	PPI	IMEx Interactome
TP53	RAD51	PPI	IMEx Interactome
TP53	FAS	PPI	IMEx Interactome
TP53	ANXA3	PPI	IMEx Interactome
TP53	AURKB	PPI	IMEx Interactome
TP53	IGFBP3	PPI	IMEx Interactome
TP53	APEX1	PPI	IMEx Interactome
TP53	CAV1	PPI	IMEx Interactome
TP53	CDKN2A	PPI	IMEx Interactome
TP53	NAP1L1	PPI	IMEx Interactome
TP53	ASPM	PPI	IMEx Interactome
TP53	RCC1	PPI	IMEx Interactome
TP53	SET	PPI	IMEx Interactome
TP53	CFLAR	PPI	IMEx Interactome
TP53	CD44	PPI	IMEx Interactome
TP53	NFIC	PPI	IMEx Interactome
TP53	EFEMP2	PPI	IMEx Interactome
TP53	DKK1	PPI	IMEx Interactome
TP53	S100A4	PPI	IMEx Interactome
TP53	BLM	PPI	IMEx Interactome
TP53	H2AFX	PPI	IMEx Interactome
TP53	HSPD1	PPI	IMEx Interactome
TP53	CCNA2	PPI	IMEx Interactome
TP53	BRCA2	PPI	IMEx Interactome
TP53	E2F1	PPI	IMEx Interactome
TP53	BRCA1	PPI	IMEx Interactome
TP53	AURKA	PPI	IMEx Interactome
TP53	DTL	PPI	IMEx Interactome
TP53	CHEK1	PPI	IMEx Interactome
TP53	CASP8	PPI	IMEx Interactome
TP53	DAPK3	PPI	IMEx Interactome
TP53	CDK1	PPI	IMEx Interactome
TP53	CCNB1	PPI	IMEx Interactome
TP53	DUSP1	PPI	IMEx Interactome
TP53	BUB1	PPI	IMEx Interactome
TP53	SETD7	PPI	IMEx Interactome
TP53	STAT6	PPI	IMEx Interactome
TP53	POLA1	PPI	IMEx Interactome
TP53	ERBB4	PPI	IMEx Interactome
TP53	NCAPH	PPI	IMEx Interactome
TP53	BAG1	PPI	IMEx Interactome
TP53	FOS	PPI	IMEx Interactome
TP53	TLR5	PPI	IMEx Interactome
TP53	JUN	PPI	IMEx Interactome
TP53	ETS1	PPI	IMEx Interactome
TP53	HDAC9	PPI	IMEx Interactome
TP53	NQO1	PPI	IMEx Interactome
TP53	TP73	PPI	IMEx Interactome
TP53	VRK1	PPI	IMEx Interactome
TP53	TOP2A	PPI	IMEx Interactome
TP53	TTK	PPI	IMEx Interactome
TP53	CENPA	PPI	IMEx Interactome
TP53	ECT2	PPI	IMEx Interactome
TP53	HABP4	PPI	IMEx Interactome
TP53	TFAP4	PPI	IMEx Interactome
TP53	TRIM8	PPI	IMEx Interactome
TP53	RRM2	PPI	IMEx Interactome
TP53	ATF3	PPI	IMEx Interactome
TP53	SNAI1	PPI	IMEx Interactome
TP53	ZMYND11	PPI	IMEx Interactome
TP53	UBE2J1	PPI	IMEx Interactome
TP53	PTTG1	PPI	IMEx Interactome
TP53	CR2	PPI	IMEx Interactome
TP53	KIAA0101	PPI	IMEx Interactome
TP53	DHFR	PPI	IMEx Interactome
TP53	TOE1	PPI	IMEx Interactome
TP53	PLAGL1	PPI	IMEx Interactome
TP53	ZBTB2	PPI	IMEx Interactome
TNFRSF1A	BID	PPI	IMEx Interactome
TNFRSF1A	SRC	PPI	IMEx Interactome
TNFRSF1A	FAS	PPI	IMEx Interactome
TNFRSF1A	FANCI	PPI	IMEx Interactome
TNFRSF1A	CAV1	PPI	IMEx Interactome
TNFRSF1A	NAP1L1	PPI	IMEx Interactome
TNFRSF1A	RARS	PPI	IMEx Interactome
TNFRSF1A	USP2	PPI	IMEx Interactome
TNFRSF1A	FANCD2	PPI	IMEx Interactome
TNFRSF1A	TUBB	PPI	IMEx Interactome
TNFRSF1A	CASP8	PPI	IMEx Interactome
TNFRSF1A	SH3KBP1	PPI	IMEx Interactome
TNFRSF1A	HIST1H4E	PPI	IMEx Interactome
TNFRSF1A	INPP5D	PPI	IMEx Interactome
TNFRSF1A	PRDX3	PPI	IMEx Interactome
CBX3	CBX5	PPI	IMEx Interactome
CBX3	DCK	PPI	IMEx Interactome
CBX3	CUL1	PPI	IMEx Interactome
CBX3	BANF1	PPI	IMEx Interactome
CBX3	CHAF1A	PPI	IMEx Interactome
CBX3	HIST1H3H	PPI	IMEx Interactome
CBX3	DNMT3B	PPI	IMEx Interactome
CBX3	HIST1H1E	PPI	IMEx Interactome
CBX3	HIST1H4E	PPI	IMEx Interactome
CBX3	SP100	PPI	IMEx Interactome
CBX3	FN1	PPI	IMEx Interactome
CBX3	MKI67	PPI	IMEx Interactome
CBX3	CENPA	PPI	IMEx Interactome
CBX3	OXCT1	PPI	IMEx Interactome
CBX3	DSN1	PPI	IMEx Interactome
CBX3	KIAA0101	PPI	IMEx Interactome
CBX3	HDGF	PPI	IMEx Interactome
CBX3	ZNF280D	PPI	IMEx Interactome
CBX5	SUV39H1	PPI	IMEx Interactome
CBX5	AURKB	PPI	IMEx Interactome
CBX5	SMARCA2	PPI	IMEx Interactome
CBX5	CHAF1A	PPI	IMEx Interactome
CBX5	RBBP4	PPI	IMEx Interactome
CBX5	H2AFX	PPI	IMEx Interactome
CBX5	SGOL1	PPI	IMEx Interactome
CBX5	SMC2	PPI	IMEx Interactome
CBX5	HIST1H3H	PPI	IMEx Interactome
CBX5	DNMT3B	PPI	IMEx Interactome
CBX5	HIST1H1E	PPI	IMEx Interactome
CBX5	ORC1	PPI	IMEx Interactome
CBX5	HIST1H4E	PPI	IMEx Interactome
CBX5	DAAM1	PPI	IMEx Interactome
CBX5	SP100	PPI	IMEx Interactome
CBX5	NR2F1	PPI	IMEx Interactome
CBX5	CDCA8	PPI	IMEx Interactome
CBX5	HDAC9	PPI	IMEx Interactome
CBX5	MKI67	PPI	IMEx Interactome
CBX5	HIST2H3A	PPI	IMEx Interactome
CBX5	H2AFY2	PPI	IMEx Interactome
CBX5	DSN1	PPI	IMEx Interactome
CBX5	KIAA0101	PPI	IMEx Interactome
CBX5	HIST3H2BB	PPI	IMEx Interactome
CBX5	ZNF280D	PPI	IMEx Interactome
SUV39H1	RBBP4	PPI	IMEx Interactome
SUV39H1	HIST1H3H	PPI	IMEx Interactome
SUV39H1	DNMT3B	PPI	IMEx Interactome
SUV39H1	HDAC9	PPI	IMEx Interactome
BID	RPA1	PPI	IMEx Interactome
BID	FAS	PPI	IMEx Interactome
BID	CAV1	PPI	IMEx Interactome
BID	CASP8	PPI	IMEx Interactome
BID	CAPN2	PPI	IMEx Interactome
BID	FBN3	PPI	IMEx Interactome
MCM10	MCM2	PPI	IMEx Interactome
MCM10	MCM7	PPI	IMEx Interactome
MCM10	CDC45	PPI	IMEx Interactome
MCM10	CDKN2A	PPI	IMEx Interactome
MCM10	MCM3	PPI	IMEx Interactome
MCM10	LMNB1	PPI	IMEx Interactome
MCM10	MCM6	PPI	IMEx Interactome
MCM10	KRT15	PPI	IMEx Interactome
MCM10	CDC6	PPI	IMEx Interactome
NFKBIA	SRC	PPI	IMEx Interactome
NFKBIA	ATF4	PPI	IMEx Interactome
NFKBIA	MCM7	PPI	IMEx Interactome
NFKBIA	MCM5	PPI	IMEx Interactome
NFKBIA	MCM3	PPI	IMEx Interactome
NFKBIA	CUL1	PPI	IMEx Interactome
NFKBIA	PCBD1	PPI	IMEx Interactome
NFKBIA	TUBA1A	PPI	IMEx Interactome
NFKBIA	TUBB	PPI	IMEx Interactome
NFKBIA	NFKB1	PPI	IMEx Interactome
NFKBIA	CLU	PPI	IMEx Interactome
NFKBIA	AURKA	PPI	IMEx Interactome
NFKBIA	IRAK1	PPI	IMEx Interactome
NFKBIA	JUN	PPI	IMEx Interactome
EEF1A1	TK1	PPI	IMEx Interactome
EEF1A1	MLLT3	PPI	IMEx Interactome
EEF1A1	HNRNPUL1	PPI	IMEx Interactome
EEF1A1	NR4A1	PPI	IMEx Interactome
EEF1A1	POLE2	PPI	IMEx Interactome
EEF1A1	FAS	PPI	IMEx Interactome
EEF1A1	PLAUR	PPI	IMEx Interactome
EEF1A1	EEF1B2	PPI	IMEx Interactome
EEF1A1	PABPC1	PPI	IMEx Interactome
EEF1A1	GTF2I	PPI	IMEx Interactome
EEF1A1	SNRPA	PPI	IMEx Interactome
EEF1A1	CUL1	PPI	IMEx Interactome
EEF1A1	CDC25A	PPI	IMEx Interactome
EEF1A1	HSPA2	PPI	IMEx Interactome
EEF1A1	H2AFX	PPI	IMEx Interactome
EEF1A1	TUBB	PPI	IMEx Interactome
EEF1A1	RBBP8	PPI	IMEx Interactome
EEF1A1	JDP2	PPI	IMEx Interactome
EEF1A1	STAT6	PPI	IMEx Interactome
EEF1A1	FN1	PPI	IMEx Interactome
EEF1A1	SNCA	PPI	IMEx Interactome
EEF1A1	MAPK13	PPI	IMEx Interactome
EEF1A1	PHGDH	PPI	IMEx Interactome
EEF1A1	ABCC2	PPI	IMEx Interactome
EEF1A1	KIAA0101	PPI	IMEx Interactome
EEF1A1	GRK5	PPI	IMEx Interactome
EEF1A1	RBM3	PPI	IMEx Interactome
HAP1	CDK5RAP2	PPI	IMEx Interactome
HAP1	TNNT1	PPI	IMEx Interactome
TK1	CDK4	PPI	IMEx Interactome
TK1	RPA1	PPI	IMEx Interactome
TK1	PSME1	PPI	IMEx Interactome
TK1	A2M	PPI	IMEx Interactome
TK1	CDC20	PPI	IMEx Interactome
TK1	RBBP4	PPI	IMEx Interactome
TK1	TUBA1A	PPI	IMEx Interactome
TK1	FN1	PPI	IMEx Interactome
TK1	NGFR	PPI	IMEx Interactome
TK1	MKI67	PPI	IMEx Interactome
TK1	ADAMTS10	PPI	IMEx Interactome
TK1	FBN3	PPI	IMEx Interactome
TK1	JMJD1C	PPI	IMEx Interactome
TK1	CSAD	PPI	IMEx Interactome
PBK	H2AFX	PPI	IMEx Interactome
PBK	CDK1	PPI	IMEx Interactome
TSC22D1	SERPINH1	PPI	IMEx Interactome
TSC22D1	A2M	PPI	IMEx Interactome
TSC22D1	FANCI	PPI	IMEx Interactome
TSC22D1	CDC45	PPI	IMEx Interactome
TSC22D1	SLC3A2	PPI	IMEx Interactome
TSC22D1	MCM3	PPI	IMEx Interactome
TSC22D1	MTHFD1L	PPI	IMEx Interactome
TSC22D1	IARS	PPI	IMEx Interactome
TSC22D1	DNMT3B	PPI	IMEx Interactome
TSC22D1	CENPF	PPI	IMEx Interactome
TSC22D1	FBN3	PPI	IMEx Interactome
BHLHE40	FBLN1	PPI	IMEx Interactome
TRIB3	ATF4	PPI	IMEx Interactome
TRIB3	CDC25A	PPI	IMEx Interactome
TRIB3	DDIT3	PPI	IMEx Interactome
TRIB3	ATF5	PPI	IMEx Interactome
TRIB3	FN1	PPI	IMEx Interactome
CDK4	MCM2	PPI	IMEx Interactome
CDK4	CDKN2A	PPI	IMEx Interactome
CDK4	ASPM	PPI	IMEx Interactome
CDK4	CUL1	PPI	IMEx Interactome
CDK4	BIRC5	PPI	IMEx Interactome
CDK4	CCNA2	PPI	IMEx Interactome
CDK4	BRCA1	PPI	IMEx Interactome
CDK4	CDT1	PPI	IMEx Interactome
CDK4	CDC6	PPI	IMEx Interactome
CDK4	FOXM1	PPI	IMEx Interactome
CDK4	SNCA	PPI	IMEx Interactome
CDK4	KIAA0101	PPI	IMEx Interactome
CDK4	IL15RA	PPI	IMEx Interactome
RPA1	MCM2	PPI	IMEx Interactome
RPA1	HNRNPUL1	PPI	IMEx Interactome
RPA1	RAD51	PPI	IMEx Interactome
RPA1	MCM7	PPI	IMEx Interactome
RPA1	MCM4	PPI	IMEx Interactome
RPA1	MCM3	PPI	IMEx Interactome
RPA1	CHAF1A	PPI	IMEx Interactome
RPA1	RCC1	PPI	IMEx Interactome
RPA1	MCM6	PPI	IMEx Interactome
RPA1	FANCA	PPI	IMEx Interactome
RPA1	BLM	PPI	IMEx Interactome
RPA1	SMC2	PPI	IMEx Interactome
RPA1	CCNA2	PPI	IMEx Interactome
RPA1	BRCA2	PPI	IMEx Interactome
RPA1	BRCA1	PPI	IMEx Interactome
RPA1	RBBP8	PPI	IMEx Interactome
RPA1	RPS6KA5	PPI	IMEx Interactome
RPA1	ORC6	PPI	IMEx Interactome
RPA1	CDK1	PPI	IMEx Interactome
RPA1	CCNB1	PPI	IMEx Interactome
RPA1	SH3KBP1	PPI	IMEx Interactome
RPA1	POLA1	PPI	IMEx Interactome
RPA1	TOPBP1	PPI	IMEx Interactome
RPA1	FN1	PPI	IMEx Interactome
RPA1	BRIP1	PPI	IMEx Interactome
RPA1	CENPA	PPI	IMEx Interactome
RPA1	FANCM	PPI	IMEx Interactome
RPA1	ANP32B	PPI	IMEx Interactome
RPA1	FANCG	PPI	IMEx Interactome
RPA1	KIAA0101	PPI	IMEx Interactome
RPA1	HDGF	PPI	IMEx Interactome
PSME1	ITGB3BP	PPI	IMEx Interactome
PSME1	PRDX3	PPI	IMEx Interactome
PSME1	OXCT1	PPI	IMEx Interactome
PSME1	PSRC1	PPI	IMEx Interactome
KIF15	MKI67	PPI	IMEx Interactome
PLK1	MCM2	PPI	IMEx Interactome
PLK1	BORA	PPI	IMEx Interactome
PLK1	NDC80	PPI	IMEx Interactome
PLK1	RACGAP1	PPI	IMEx Interactome
PLK1	MCM7	PPI	IMEx Interactome
PLK1	MCM3	PPI	IMEx Interactome
PLK1	WEE1	PPI	IMEx Interactome
PLK1	CDC20	PPI	IMEx Interactome
PLK1	PRC1	PPI	IMEx Interactome
PLK1	SGOL1	PPI	IMEx Interactome
PLK1	TUBA1A	PPI	IMEx Interactome
PLK1	BRCA2	PPI	IMEx Interactome
PLK1	AURKA	PPI	IMEx Interactome
PLK1	BUB1B	PPI	IMEx Interactome
PLK1	STAG2	PPI	IMEx Interactome
PLK1	PKMYT1	PPI	IMEx Interactome
PLK1	CDC25C	PPI	IMEx Interactome
PLK1	CDC6	PPI	IMEx Interactome
PLK1	FBXO5	PPI	IMEx Interactome
PLK1	CCNB1	PPI	IMEx Interactome
PLK1	BUB1	PPI	IMEx Interactome
PLK1	EIF4B	PPI	IMEx Interactome
PLK1	SNCA	PPI	IMEx Interactome
PLK1	HDAC9	PPI	IMEx Interactome
PLK1	ECT2	PPI	IMEx Interactome
PLK1	SLX4	PPI	IMEx Interactome
PLK1	CLSPN	PPI	IMEx Interactome
PLK1	GTSE1	PPI	IMEx Interactome
PLK1	ERCC6L	PPI	IMEx Interactome
PLK1	CENPQ	PPI	IMEx Interactome
PLK1	SRPX	PPI	IMEx Interactome
MCM2	MCM7	PPI	IMEx Interactome
MCM2	MCM4	PPI	IMEx Interactome
MCM2	CDC45	PPI	IMEx Interactome
MCM2	CDKN2A	PPI	IMEx Interactome
MCM2	MCM5	PPI	IMEx Interactome
MCM2	MCM3	PPI	IMEx Interactome
MCM2	ASF1B	PPI	IMEx Interactome
MCM2	MCM6	PPI	IMEx Interactome
MCM2	DBF4	PPI	IMEx Interactome
MCM2	RAD21	PPI	IMEx Interactome
MCM2	ORC6	PPI	IMEx Interactome
MCM2	CDC6	PPI	IMEx Interactome
MCM2	CCNB2	PPI	IMEx Interactome
MCM2	ORC1	PPI	IMEx Interactome
MCM2	HIST1H4E	PPI	IMEx Interactome
MCM2	FN1	PPI	IMEx Interactome
MCM2	TONSL	PPI	IMEx Interactome
MCM2	GINS3	PPI	IMEx Interactome
MLLT3	SGK1	PPI	IMEx Interactome
MLLT3	MCM6	PPI	IMEx Interactome
BORA	CUL1	PPI	IMEx Interactome
BORA	BRCA1	PPI	IMEx Interactome
DCK	RANBP1	PPI	IMEx Interactome
DCK	TYMS	PPI	IMEx Interactome
RPL13A	CUL1	PPI	IMEx Interactome
RPL13A	FN1	PPI	IMEx Interactome
RPL13A	ETS1	PPI	IMEx Interactome
RPL13A	KIAA0101	PPI	IMEx Interactome
FEN1	LPP	PPI	IMEx Interactome
FEN1	APEX1	PPI	IMEx Interactome
FEN1	NCAPG	PPI	IMEx Interactome
FEN1	BLM	PPI	IMEx Interactome
FEN1	CCNA2	PPI	IMEx Interactome
FEN1	RAD21	PPI	IMEx Interactome
FEN1	CDK1	PPI	IMEx Interactome
FEN1	FN1	PPI	IMEx Interactome
FEN1	VRK1	PPI	IMEx Interactome
FEN1	KIAA0101	PPI	IMEx Interactome
HMGB1	NFIC	PPI	IMEx Interactome
HMGB1	NFKB1	PPI	IMEx Interactome
HMGB1	CDK1	PPI	IMEx Interactome
HMGB1	FN1	PPI	IMEx Interactome
HMGB1	ETS1	PPI	IMEx Interactome
HMGB1	TP73	PPI	IMEx Interactome
HMGB1	RAG1	PPI	IMEx Interactome
HMGB1	TFAP4	PPI	IMEx Interactome
HMGB1	AGER	PPI	IMEx Interactome
HMGB1	HMGB2	PPI	IMEx Interactome
HNRNPUL1	APEX1	PPI	IMEx Interactome
HNRNPUL1	CUL1	PPI	IMEx Interactome
HNRNPUL1	PPARG	PPI	IMEx Interactome
HNRNPUL1	DES	PPI	IMEx Interactome
HNRNPUL1	MEPCE	PPI	IMEx Interactome
HNRNPUL1	KIAA0101	PPI	IMEx Interactome
HNRNPUL1	PEG10	PPI	IMEx Interactome
RPL10	SRC	PPI	IMEx Interactome
RPL10	RAD21	PPI	IMEx Interactome
RPL10	FN1	PPI	IMEx Interactome
RPL10	KIAA0101	PPI	IMEx Interactome
RPL10	MOV10	PPI	IMEx Interactome
RPL10	HDGF	PPI	IMEx Interactome
NR4A1	POLA2	PPI	IMEx Interactome
NR4A1	SRC	PPI	IMEx Interactome
NR4A1	NFKB1	PPI	IMEx Interactome
NR4A1	E2F1	PPI	IMEx Interactome
NR4A1	CLU	PPI	IMEx Interactome
NR4A1	TOP2A	PPI	IMEx Interactome
NR4A1	PRDX6	PPI	IMEx Interactome
SERPINH1	TRIP6	PPI	IMEx Interactome
SERPINH1	SLC2A4	PPI	IMEx Interactome
SERPINH1	BRCA2	PPI	IMEx Interactome
SERPINH1	PPARG	PPI	IMEx Interactome
SERPINH1	TPX2	PPI	IMEx Interactome
SERPINH1	SH3KBP1	PPI	IMEx Interactome
SERPINH1	FBXO6	PPI	IMEx Interactome
SERPINH1	TPM4	PPI	IMEx Interactome
MAPK8IP2	MAPK10	PPI	IMEx Interactome
MAPK8IP2	MAPK8IP3	PPI	IMEx Interactome
MAPK8IP2	MAPK8IP1	PPI	IMEx Interactome
MAPK8IP2	RAI1	PPI	IMEx Interactome
MAPK8IP2	ERBB2	PPI	IMEx Interactome
MAPK8IP2	MAPK13	PPI	IMEx Interactome
ASNS	ATF4	PPI	IMEx Interactome
ASNS	SH2D4A	PPI	IMEx Interactome
ASNS	IARS	PPI	IMEx Interactome
ASNS	CAPN2	PPI	IMEx Interactome
ASNS	AARS	PPI	IMEx Interactome
ASNS	ATF3	PPI	IMEx Interactome
STX1A	SCNN1A	PPI	IMEx Interactome
STX1A	VAMP8	PPI	IMEx Interactome
STX1A	CPLX2	PPI	IMEx Interactome
STX1A	KCNB1	PPI	IMEx Interactome
CALCOCO1	NDC80	PPI	IMEx Interactome
CALCOCO1	PCBD1	PPI	IMEx Interactome
CALCOCO1	KRT15	PPI	IMEx Interactome
CALCOCO1	FOSL1	PPI	IMEx Interactome
CALCOCO1	HIST1H3H	PPI	IMEx Interactome
CALCOCO1	HIST1H4E	PPI	IMEx Interactome
POLA2	IGFBP3	PPI	IMEx Interactome
POLA2	ITGB3BP	PPI	IMEx Interactome
POLA2	POLA1	PPI	IMEx Interactome
MAPK10	MAPK8IP3	PPI	IMEx Interactome
MAPK10	CDKN2A	PPI	IMEx Interactome
MAPK10	PKMYT1	PPI	IMEx Interactome
MAPK10	DUSP1	PPI	IMEx Interactome
MAPK10	JUN	PPI	IMEx Interactome
MAPK10	HDAC9	PPI	IMEx Interactome
MAPK10	DUSP10	PPI	IMEx Interactome
RPLP0	CUL1	PPI	IMEx Interactome
RPLP0	RARS	PPI	IMEx Interactome
RPLP0	IARS	PPI	IMEx Interactome
RPLP0	JDP2	PPI	IMEx Interactome
RPLP0	FN1	PPI	IMEx Interactome
RPLP0	MEPCE	PPI	IMEx Interactome
RPLP0	KIAA0101	PPI	IMEx Interactome
PAICS	SGK1	PPI	IMEx Interactome
PAICS	SET	PPI	IMEx Interactome
PAICS	FN1	PPI	IMEx Interactome
PAICS	MAPK13	PPI	IMEx Interactome
PAICS	TACC3	PPI	IMEx Interactome
PAICS	KIAA0101	PPI	IMEx Interactome
POLE2	TFAP4	PPI	IMEx Interactome
UBE2E1	PARK2	PPI	IMEx Interactome
UBE2E1	ASF1B	PPI	IMEx Interactome
UBE2E1	XIAP	PPI	IMEx Interactome
UBE2E1	BRCA1	PPI	IMEx Interactome
UBE2E1	DTX3L	PPI	IMEx Interactome
UGDH	RAD51	PPI	IMEx Interactome
UGDH	MAT2A	PPI	IMEx Interactome
UGDH	RNASEH2A	PPI	IMEx Interactome
RAD51	BLM	PPI	IMEx Interactome
RAD51	H2AFX	PPI	IMEx Interactome
RAD51	BRCA2	PPI	IMEx Interactome
RAD51	BRCA1	PPI	IMEx Interactome
RAD51	RBBP8	PPI	IMEx Interactome
RAD51	CHEK1	PPI	IMEx Interactome
RAD51	RAD18	PPI	IMEx Interactome
RAD51	XRCC2	PPI	IMEx Interactome
SRC	FAS	PPI	IMEx Interactome
SRC	CAV2	PPI	IMEx Interactome
SRC	MAPK8IP3	PPI	IMEx Interactome
SRC	ERBB3	PPI	IMEx Interactome
SRC	CAV1	PPI	IMEx Interactome
SRC	TRIP6	PPI	IMEx Interactome
SRC	SORBS1	PPI	IMEx Interactome
SRC	CD44	PPI	IMEx Interactome
SRC	HSPA2	PPI	IMEx Interactome
SRC	FANCA	PPI	IMEx Interactome
SRC	CCNA2	PPI	IMEx Interactome
SRC	BRCA1	PPI	IMEx Interactome
SRC	CDC25C	PPI	IMEx Interactome
SRC	ERBB2	PPI	IMEx Interactome
SRC	DNM1	PPI	IMEx Interactome
SRC	STAT6	PPI	IMEx Interactome
SRC	SH3KBP1	PPI	IMEx Interactome
SRC	MET	PPI	IMEx Interactome
SRC	RET	PPI	IMEx Interactome
SRC	AXL	PPI	IMEx Interactome
SRC	MAP2	PPI	IMEx Interactome
SRC	MAP4K1	PPI	IMEx Interactome
SRC	ETS1	PPI	IMEx Interactome
SRC	RARG	PPI	IMEx Interactome
SRC	SNCA	PPI	IMEx Interactome
SRC	TYRO3	PPI	IMEx Interactome
SRC	MKI67	PPI	IMEx Interactome
SRC	HNF4G	PPI	IMEx Interactome
SRC	WDHD1	PPI	IMEx Interactome
SRC	KCNB1	PPI	IMEx Interactome
CA2	CUL1	PPI	IMEx Interactome
CA2	HSPD1	PPI	IMEx Interactome
CA2	SLC4A8	PPI	IMEx Interactome
NUF2	AURKB	PPI	IMEx Interactome
NUF2	NDC80	PPI	IMEx Interactome
NUF2	CENPH	PPI	IMEx Interactome
NUF2	SPC24	PPI	IMEx Interactome
NUF2	AURKA	PPI	IMEx Interactome
NUF2	ZWINT	PPI	IMEx Interactome
NUF2	BUB1	PPI	IMEx Interactome
NUF2	CENPE	PPI	IMEx Interactome
NUF2	SPC25	PPI	IMEx Interactome
NUF2	ATF3	PPI	IMEx Interactome
NUF2	AZGP1	PPI	IMEx Interactome
TIMP1	EEF1B2	PPI	IMEx Interactome
TIMP1	ETS1	PPI	IMEx Interactome
FAS	CAV1	PPI	IMEx Interactome
FAS	CFLAR	PPI	IMEx Interactome
FAS	CASP8	PPI	IMEx Interactome
FAS	INPP5D	PPI	IMEx Interactome
FAS	MAP3K5	PPI	IMEx Interactome
ANXA3	ANXA4	PPI	IMEx Interactome
AURKB	MAPRE3	PPI	IMEx Interactome
AURKB	NDC80	PPI	IMEx Interactome
AURKB	RACGAP1	PPI	IMEx Interactome
AURKB	RCC2	PPI	IMEx Interactome
AURKB	CDC20	PPI	IMEx Interactome
AURKB	SKA1	PPI	IMEx Interactome
AURKB	BIRC5	PPI	IMEx Interactome
AURKB	SGOL1	PPI	IMEx Interactome
AURKB	BRCA2	PPI	IMEx Interactome
AURKB	BUB1B	PPI	IMEx Interactome
AURKB	HIST1H3H	PPI	IMEx Interactome
AURKB	DTL	PPI	IMEx Interactome
AURKB	CDK1	PPI	IMEx Interactome
AURKB	TPX2	PPI	IMEx Interactome
AURKB	NCAPH	PPI	IMEx Interactome
AURKB	CDCA8	PPI	IMEx Interactome
AURKB	DES	PPI	IMEx Interactome
AURKB	CENPA	PPI	IMEx Interactome
AURKB	PPP2R4	PPI	IMEx Interactome
AURKB	HIST2H3A	PPI	IMEx Interactome
AURKB	GSG2	PPI	IMEx Interactome
AURKB	SKA3	PPI	IMEx Interactome
CAV2	CAV1	PPI	IMEx Interactome
PLAUR	PLAU	PPI	IMEx Interactome
PLAUR	OXCT1	PPI	IMEx Interactome
PLAUR	WDHD1	PPI	IMEx Interactome
COMT	TRIP13	PPI	IMEx Interactome
COMT	FN1	PPI	IMEx Interactome
COMT	KIAA0101	PPI	IMEx Interactome
ATF4	LMNB1	PPI	IMEx Interactome
ATF4	DDIT3	PPI	IMEx Interactome
ATF4	FOSL1	PPI	IMEx Interactome
ATF4	FOS	PPI	IMEx Interactome
ATF4	JUN	PPI	IMEx Interactome
ATF4	CEBPD	PPI	IMEx Interactome
ATF4	ATF1	PPI	IMEx Interactome
ATF4	ATF3	PPI	IMEx Interactome
ATF4	CKAP4	PPI	IMEx Interactome
IGFBP3	CD44	PPI	IMEx Interactome
IGFBP3	FN1	PPI	IMEx Interactome
IGFBP3	COL1A1	PPI	IMEx Interactome
ITGB3BP	NFKB1	PPI	IMEx Interactome
ITGB3BP	CCNA2	PPI	IMEx Interactome
ITGB3BP	ITGB5	PPI	IMEx Interactome
FBLN1	FN1	PPI	IMEx Interactome
FBLN1	CTGF	PPI	IMEx Interactome
MAPRE3	AURKA	PPI	IMEx Interactome
MAPRE3	JUN	PPI	IMEx Interactome
LPP	TJP2	PPI	IMEx Interactome
LPP	LASP1	PPI	IMEx Interactome
LPP	FKBP10	PPI	IMEx Interactome
A2M	RAB3A	PPI	IMEx Interactome
A2M	AP1M2	PPI	IMEx Interactome
A2M	H2AFX	PPI	IMEx Interactome
A2M	TYRO3	PPI	IMEx Interactome
A2M	TUBA1B	PPI	IMEx Interactome
A2M	FBXW4	PPI	IMEx Interactome
MAPK8IP3	MAPK8IP1	PPI	IMEx Interactome
MAPK8IP3	MAP3K5	PPI	IMEx Interactome
SPAG5	CDK1	PPI	IMEx Interactome
SPAG5	CEBPD	PPI	IMEx Interactome
ERBB3	ERBB2	PPI	IMEx Interactome
ERBB3	ERBB4	PPI	IMEx Interactome
ERBB3	GRB7	PPI	IMEx Interactome
ERBB3	RGS4	PPI	IMEx Interactome
TRIM9	USP2	PPI	IMEx Interactome
TRIM9	TRIM8	PPI	IMEx Interactome
TRIM9	DTX3L	PPI	IMEx Interactome
TRIP13	PARK2	PPI	IMEx Interactome
TRIP13	LASP1	PPI	IMEx Interactome
TRIP13	S100A4	PPI	IMEx Interactome
TRIP13	ALYREF	PPI	IMEx Interactome
TRIP13	ECT2	PPI	IMEx Interactome
TRIP13	MEPCE	PPI	IMEx Interactome
RAN	RANBP1	PPI	IMEx Interactome
RAN	SMARCA2	PPI	IMEx Interactome
RAN	RCC1	PPI	IMEx Interactome
RAN	IPO5	PPI	IMEx Interactome
RAN	RAD21	PPI	IMEx Interactome
RAN	FN1	PPI	IMEx Interactome
RAN	VRK1	PPI	IMEx Interactome
RAN	TFAP4	PPI	IMEx Interactome
RAN	MAPK13	PPI	IMEx Interactome
RAN	SLX4	PPI	IMEx Interactome
RAN	KIAA0101	PPI	IMEx Interactome
RAN	HDGF	PPI	IMEx Interactome
PARK2	CUL1	PPI	IMEx Interactome
PARK2	TUBA1A	PPI	IMEx Interactome
PARK2	SNCA	PPI	IMEx Interactome
PARK2	UBE2J1	PPI	IMEx Interactome
RRM1	RRM2	PPI	IMEx Interactome
RRM1	KIAA0101	PPI	IMEx Interactome
EEF1B2	SNRPA	PPI	IMEx Interactome
EEF1B2	CUL1	PPI	IMEx Interactome
EEF1B2	H2AFX	PPI	IMEx Interactome
EEF1B2	HSPD1	PPI	IMEx Interactome
EEF1B2	DHRS2	PPI	IMEx Interactome
EEF1B2	AARS	PPI	IMEx Interactome
EEF1B2	FN1	PPI	IMEx Interactome
EEF1B2	MAPK13	PPI	IMEx Interactome
EEF1B2	KIAA0101	PPI	IMEx Interactome
CDK5RAP2	PCBD1	PPI	IMEx Interactome
CDK5RAP2	PRKACB	PPI	IMEx Interactome
NDC80	CENPH	PPI	IMEx Interactome
NDC80	SKA1	PPI	IMEx Interactome
NDC80	AMOTL2	PPI	IMEx Interactome
NDC80	SPC24	PPI	IMEx Interactome
NDC80	AURKA	PPI	IMEx Interactome
NDC80	ZWINT	PPI	IMEx Interactome
NDC80	CCNB1	PPI	IMEx Interactome
NDC80	BUB1	PPI	IMEx Interactome
NDC80	CASC5	PPI	IMEx Interactome
NDC80	CENPE	PPI	IMEx Interactome
NDC80	SPC25	PPI	IMEx Interactome
NDC80	NEK2	PPI	IMEx Interactome
RACGAP1	KIF23	PPI	IMEx Interactome
RACGAP1	CUL1	PPI	IMEx Interactome
RACGAP1	CDK1	PPI	IMEx Interactome
RACGAP1	SH3KBP1	PPI	IMEx Interactome
RACGAP1	ECT2	PPI	IMEx Interactome
RACGAP1	PPP2R4	PPI	IMEx Interactome
RACGAP1	KIAA0101	PPI	IMEx Interactome
MAPK8IP1	ERBB2	PPI	IMEx Interactome
MCM7	MCM4	PPI	IMEx Interactome
MCM7	CDC45	PPI	IMEx Interactome
MCM7	MCM5	PPI	IMEx Interactome
MCM7	MCM3	PPI	IMEx Interactome
MCM7	RBBP4	PPI	IMEx Interactome
MCM7	MCM6	PPI	IMEx Interactome
MCM7	DBF4	PPI	IMEx Interactome
MCM7	RAD21	PPI	IMEx Interactome
MCM7	CDT1	PPI	IMEx Interactome
MCM7	ORC6	PPI	IMEx Interactome
MCM7	CDC6	PPI	IMEx Interactome
MCM7	ORC1	PPI	IMEx Interactome
MCM7	HIST1H4E	PPI	IMEx Interactome
MCM7	FN1	PPI	IMEx Interactome
MCM7	FBXO6	PPI	IMEx Interactome
MCM7	TONSL	PPI	IMEx Interactome
PABPC1	APEX1	PPI	IMEx Interactome
PABPC1	SGK1	PPI	IMEx Interactome
PABPC1	SNRPA	PPI	IMEx Interactome
PABPC1	CUL1	PPI	IMEx Interactome
PABPC1	CHAF1A	PPI	IMEx Interactome
PABPC1	H2AFX	PPI	IMEx Interactome
PABPC1	BRCA1	PPI	IMEx Interactome
PABPC1	SH3KBP1	PPI	IMEx Interactome
PABPC1	EIF4B	PPI	IMEx Interactome
PABPC1	FN1	PPI	IMEx Interactome
PABPC1	FBXO6	PPI	IMEx Interactome
PABPC1	MAPK13	PPI	IMEx Interactome
PABPC1	KIAA0101	PPI	IMEx Interactome
CASP4	SMC4	PPI	IMEx Interactome
CASP4	MTHFD1L	PPI	IMEx Interactome
CASP4	XIAP	PPI	IMEx Interactome
CASP4	SMC2	PPI	IMEx Interactome
CASP4	CASP8	PPI	IMEx Interactome
FANCI	FANCD2	PPI	IMEx Interactome
FANCI	RAD18	PPI	IMEx Interactome
FANCI	KIAA0101	PPI	IMEx Interactome
STMN1	TPM2	PPI	IMEx Interactome
STMN1	S100A16	PPI	IMEx Interactome
STMN1	PPARG	PPI	IMEx Interactome
STMN1	FN1	PPI	IMEx Interactome
SHMT2	CUL1	PPI	IMEx Interactome
SHMT2	KIAA0101	PPI	IMEx Interactome
CMBL	TRIP6	PPI	IMEx Interactome
CMBL	H2AFX	PPI	IMEx Interactome
CMBL	KIAA0101	PPI	IMEx Interactome
MCM4	CDC45	PPI	IMEx Interactome
MCM4	MCM5	PPI	IMEx Interactome
MCM4	MCM3	PPI	IMEx Interactome
MCM4	MCM6	PPI	IMEx Interactome
MCM4	DBF4	PPI	IMEx Interactome
MCM4	RAD21	PPI	IMEx Interactome
MCM4	CDT1	PPI	IMEx Interactome
MCM4	ORC6	PPI	IMEx Interactome
MCM4	ORC1	PPI	IMEx Interactome
MCM4	HIST1H4E	PPI	IMEx Interactome
MCM4	E2F3	PPI	IMEx Interactome
MCM4	TONSL	PPI	IMEx Interactome
APEX1	SET	PPI	IMEx Interactome
APEX1	ABCB1	PPI	IMEx Interactome
APEX1	TFAP4	PPI	IMEx Interactome
APEX1	ALOX5	PPI	IMEx Interactome
APEX1	PRDX6	PPI	IMEx Interactome
CAV1	ABCB1	PPI	IMEx Interactome
CAV1	CD44	PPI	IMEx Interactome
CAV1	FLOT2	PPI	IMEx Interactome
CAV1	IRAK1	PPI	IMEx Interactome
CAV1	SNCA	PPI	IMEx Interactome
CAV1	NGFR	PPI	IMEx Interactome
CAV1	PPP2R4	PPI	IMEx Interactome
CAV1	GRK5	PPI	IMEx Interactome
CAV1	ITPR3	PPI	IMEx Interactome
CAMK2D	EIF4B	PPI	IMEx Interactome
RCC2	FN1	PPI	IMEx Interactome
RCC2	CDCA8	PPI	IMEx Interactome
RCC2	KIAA0101	PPI	IMEx Interactome
RCC2	HDGF	PPI	IMEx Interactome
RANBP1	RCC1	PPI	IMEx Interactome
RANBP1	FN1	PPI	IMEx Interactome
CDC45	CDKN2A	PPI	IMEx Interactome
CDC45	MCM3	PPI	IMEx Interactome
CDC45	MCM6	PPI	IMEx Interactome
CDC45	HIST1H3H	PPI	IMEx Interactome
CDC45	ORC6	PPI	IMEx Interactome
CDC45	ORC1	PPI	IMEx Interactome
CDC45	POLA1	PPI	IMEx Interactome
CDC45	TOPBP1	PPI	IMEx Interactome
SNCG	MCM3	PPI	IMEx Interactome
SNCG	BUB1B	PPI	IMEx Interactome
SNCG	GRK5	PPI	IMEx Interactome
KIF23	PRC1	PPI	IMEx Interactome
KIF23	SH3KBP1	PPI	IMEx Interactome
KIF23	CENPA	PPI	IMEx Interactome
KIF23	ECT2	PPI	IMEx Interactome
KIF23	KIAA0101	PPI	IMEx Interactome
MAD2L1	CDC20	PPI	IMEx Interactome
MAD2L1	KEAP1	PPI	IMEx Interactome
MAD2L1	BUB1B	PPI	IMEx Interactome
MAD2L1	CUEDC2	PPI	IMEx Interactome
MAD2L1	ZWINT	PPI	IMEx Interactome
MAD2L1	CCNB1	PPI	IMEx Interactome
MAD2L1	TP73	PPI	IMEx Interactome
MAD2L1	UBE2C	PPI	IMEx Interactome
SMARCA2	PCBD1	PPI	IMEx Interactome
SMARCA2	BANF1	PPI	IMEx Interactome
SMARCA2	RBBP4	PPI	IMEx Interactome
SMARCA2	H2AFX	PPI	IMEx Interactome
SMARCA2	BRCA1	PPI	IMEx Interactome
SMARCA2	HIST1H3H	PPI	IMEx Interactome
SMARCA2	ETS1	PPI	IMEx Interactome
SMARCA2	ZMYND11	PPI	IMEx Interactome
SMARCA2	ARID1B	PPI	IMEx Interactome
SMC4	NCAPD2	PPI	IMEx Interactome
SMC4	NCAPG	PPI	IMEx Interactome
SMC4	SMC2	PPI	IMEx Interactome
SMC4	RAD21	PPI	IMEx Interactome
SMC4	DNMT3B	PPI	IMEx Interactome
SMC4	NCAPH	PPI	IMEx Interactome
LSM4	NMI	PPI	IMEx Interactome
LSM4	MEPCE	PPI	IMEx Interactome
LSM4	RMI2	PPI	IMEx Interactome
LSM4	TOE1	PPI	IMEx Interactome
RFC3	MCM3	PPI	IMEx Interactome
RFC3	RAD21	PPI	IMEx Interactome
RFC3	MEPCE	PPI	IMEx Interactome
RFC3	HDGF	PPI	IMEx Interactome
SGK1	CUL1	PPI	IMEx Interactome
SGK1	FANCA	PPI	IMEx Interactome
SGK1	IARS	PPI	IMEx Interactome
GTF2I	CHAF1A	PPI	IMEx Interactome
GTF2I	BRCA1	PPI	IMEx Interactome
GTF2I	FOS	PPI	IMEx Interactome
GTF2I	TFAP4	PPI	IMEx Interactome
GTF2I	MEPCE	PPI	IMEx Interactome
GTF2I	KIAA0101	PPI	IMEx Interactome
HRNR	FBXO6	PPI	IMEx Interactome
HRNR	KIAA0101	PPI	IMEx Interactome
PARP3	HIST2H2BE	PPI	IMEx Interactome
PARP3	HIST2H3A	PPI	IMEx Interactome
CDC25B	MELK	PPI	IMEx Interactome
CDC25B	CHEK1	PPI	IMEx Interactome
CDC25B	FOXM1	PPI	IMEx Interactome
TRIP6	HOXA1	PPI	IMEx Interactome
TRIP6	MYD88	PPI	IMEx Interactome
TRIP6	NUP210	PPI	IMEx Interactome
TRIP6	FOS	PPI	IMEx Interactome
TRIP6	IRAK1	PPI	IMEx Interactome
TRIP6	UBE2C	PPI	IMEx Interactome
TRIP6	PRKAA2	PPI	IMEx Interactome
TRIP6	TPM4	PPI	IMEx Interactome
TRIP6	FAM46C	PPI	IMEx Interactome
CDKN2A	MCM5	PPI	IMEx Interactome
CDKN2A	SNRPA	PPI	IMEx Interactome
CDKN2A	MCM6	PPI	IMEx Interactome
CDKN2A	NMI	PPI	IMEx Interactome
CDKN2A	TUBA1A	PPI	IMEx Interactome
CDKN2A	TUBB	PPI	IMEx Interactome
CDKN2A	E2F1	PPI	IMEx Interactome
CDKN2A	BRCA1	PPI	IMEx Interactome
CDKN2A	AURKA	PPI	IMEx Interactome
CDKN2A	CDC6	PPI	IMEx Interactome
CDKN2A	FN1	PPI	IMEx Interactome
CDKN2A	KIAA0101	PPI	IMEx Interactome
CDKN2A	HIST3H2BB	PPI	IMEx Interactome
MCM5	MCM3	PPI	IMEx Interactome
MCM5	MCM6	PPI	IMEx Interactome
MCM5	ORC6	PPI	IMEx Interactome
MCM5	ORC1	PPI	IMEx Interactome
MCM5	SH3KBP1	PPI	IMEx Interactome
MCM5	HIST1H4E	PPI	IMEx Interactome
MCM5	FN1	PPI	IMEx Interactome
MCM5	FBXO6	PPI	IMEx Interactome
MCM5	TONSL	PPI	IMEx Interactome
NCAPD2	NCAPG	PPI	IMEx Interactome
NCAPD2	SMC2	PPI	IMEx Interactome
NCAPD2	HSPD1	PPI	IMEx Interactome
NCAPD2	RAD21	PPI	IMEx Interactome
NCAPD2	CDK1	PPI	IMEx Interactome
NCAPD2	NCAPH	PPI	IMEx Interactome
EIF4G2	EIF4B	PPI	IMEx Interactome
EIF4G2	FN1	PPI	IMEx Interactome
NCAPG	SMC2	PPI	IMEx Interactome
NCAPG	RAD21	PPI	IMEx Interactome
NCAPG	DNMT3B	PPI	IMEx Interactome
NCAPG	CDK1	PPI	IMEx Interactome
NCAPG	NCAPH	PPI	IMEx Interactome
NAP1L1	LRRK1	PPI	IMEx Interactome
NAP1L1	CUL1	PPI	IMEx Interactome
NAP1L1	SET	PPI	IMEx Interactome
NAP1L1	RBBP4	PPI	IMEx Interactome
NAP1L1	RAD21	PPI	IMEx Interactome
NAP1L1	TPX2	PPI	IMEx Interactome
NAP1L1	KIAA0101	PPI	IMEx Interactome
SNRPA	CUL1	PPI	IMEx Interactome
SNRPA	FN1	PPI	IMEx Interactome
SNRPA	KIAA0101	PPI	IMEx Interactome
SLC3A2	CD44	PPI	IMEx Interactome
SLC3A2	FN1	PPI	IMEx Interactome
SLC3A2	JUN	PPI	IMEx Interactome
HELLS	DNMT3B	PPI	IMEx Interactome
HELLS	E2F3	PPI	IMEx Interactome
MCM3	MCM6	PPI	IMEx Interactome
MCM3	KEAP1	PPI	IMEx Interactome
MCM3	DBF4	PPI	IMEx Interactome
MCM3	RAD21	PPI	IMEx Interactome
MCM3	CDC6	PPI	IMEx Interactome
MCM3	POLA1	PPI	IMEx Interactome
MCM3	HIST1H4E	PPI	IMEx Interactome
MCM3	FN1	PPI	IMEx Interactome
MCM3	FBXO6	PPI	IMEx Interactome
MCM3	KIAA0101	PPI	IMEx Interactome
MCM3	TONSL	PPI	IMEx Interactome
WEE1	CDCA3	PPI	IMEx Interactome
WEE1	CDK1	PPI	IMEx Interactome
WEE1	FOS	PPI	IMEx Interactome
ASPM	TP73	PPI	IMEx Interactome
CDC20	CCNA2	PPI	IMEx Interactome
CDC20	AURKA	PPI	IMEx Interactome
CDC20	BUB1B	PPI	IMEx Interactome
CDC20	CDT1	PPI	IMEx Interactome
CDC20	CUEDC2	PPI	IMEx Interactome
CDC20	CDC6	PPI	IMEx Interactome
CDC20	FBXO5	PPI	IMEx Interactome
CDC20	CCNB1	PPI	IMEx Interactome
CDC20	BUB1	PPI	IMEx Interactome
CDC20	TP73	PPI	IMEx Interactome
CDC20	CKS1B	PPI	IMEx Interactome
CDC20	TTK	PPI	IMEx Interactome
CDC20	UBE2C	PPI	IMEx Interactome
CDC20	PTTG1	PPI	IMEx Interactome
CDC20	CLSPN	PPI	IMEx Interactome
CDC20	ANAPC16	PPI	IMEx Interactome
CDC20	NEK2	PPI	IMEx Interactome
NUDT1	CUL1	PPI	IMEx Interactome
NUDT1	KIAA0101	PPI	IMEx Interactome
LRRK1	INPP5D	PPI	IMEx Interactome
LRRK1	MAP4K1	PPI	IMEx Interactome
CUL1	PCBD1	PPI	IMEx Interactome
CUL1	RARS	PPI	IMEx Interactome
CUL1	LGALS3BP	PPI	IMEx Interactome
CUL1	CDCA3	PPI	IMEx Interactome
CUL1	CDC25A	PPI	IMEx Interactome
CUL1	DDIT3	PPI	IMEx Interactome
CUL1	CKB	PPI	IMEx Interactome
CUL1	KEAP1	PPI	IMEx Interactome
CUL1	TUBB	PPI	IMEx Interactome
CUL1	HSPD1	PPI	IMEx Interactome
CUL1	CCNA2	PPI	IMEx Interactome
CUL1	E2F1	PPI	IMEx Interactome
CUL1	CLU	PPI	IMEx Interactome
CUL1	DNMT3B	PPI	IMEx Interactome
CUL1	CDT1	PPI	IMEx Interactome
CUL1	CHEK1	PPI	IMEx Interactome
CUL1	ALYREF	PPI	IMEx Interactome
CUL1	DUSP1	PPI	IMEx Interactome
CUL1	HIST1H4E	PPI	IMEx Interactome
CUL1	IRAK1	PPI	IMEx Interactome
CUL1	CENPE	PPI	IMEx Interactome
CUL1	FBXO6	PPI	IMEx Interactome
CUL1	TP73	PPI	IMEx Interactome
CUL1	CKS1B	PPI	IMEx Interactome
CUL1	PRDX3	PPI	IMEx Interactome
CUL1	HIST1H1C	PPI	IMEx Interactome
CUL1	HIST2H2BE	PPI	IMEx Interactome
CUL1	TRIM47	PPI	IMEx Interactome
CUL1	DNAJC9	PPI	IMEx Interactome
CUL1	PRDX6	PPI	IMEx Interactome
CUL1	MRPL11	PPI	IMEx Interactome
CUL1	RBM3	PPI	IMEx Interactome
CUL1	FBXW4	PPI	IMEx Interactome
CUL1	HIST1H2AG	PPI	IMEx Interactome
DUT	RHOB	PPI	IMEx Interactome
DUT	KIAA0101	PPI	IMEx Interactome
TOR1A	H2AFX	PPI	IMEx Interactome
TOR1A	SNCA	PPI	IMEx Interactome
TOR1A	STON2	PPI	IMEx Interactome
PCBD1	PCBD2	PPI	IMEx Interactome
PCBD1	NFKB1	PPI	IMEx Interactome
PCBD1	SCMH1	PPI	IMEx Interactome
PCBD1	TIMELESS	PPI	IMEx Interactome
PCBD1	CPLX2	PPI	IMEx Interactome
PCBD1	KIAA0101	PPI	IMEx Interactome
HINT1	HDAC9	PPI	IMEx Interactome
HINT1	MITF	PPI	IMEx Interactome
BANF1	SET	PPI	IMEx Interactome
BANF1	RBBP4	PPI	IMEx Interactome
BANF1	NUMA1	PPI	IMEx Interactome
BANF1	HIST1H3H	PPI	IMEx Interactome
BANF1	TMPO	PPI	IMEx Interactome
BANF1	LMNB2	PPI	IMEx Interactome
BANF1	KIAA0101	PPI	IMEx Interactome
CHAF1A	ASF1B	PPI	IMEx Interactome
CHAF1A	SET	PPI	IMEx Interactome
CHAF1A	PCBD2	PPI	IMEx Interactome
CHAF1A	BLM	PPI	IMEx Interactome
CHAF1A	CCNA2	PPI	IMEx Interactome
CHAF1A	DBF4	PPI	IMEx Interactome
CHAF1A	HIST1H3H	PPI	IMEx Interactome
CHAF1A	HIST1H4E	PPI	IMEx Interactome
CHAF1A	CENPA	PPI	IMEx Interactome
CHAF1A	ANP32B	PPI	IMEx Interactome
CHAF1A	HMGB2	PPI	IMEx Interactome
CHAF1A	HIST2H3A	PPI	IMEx Interactome
CHAF1A	KIAA0101	PPI	IMEx Interactome
CHAF1A	RBM3	PPI	IMEx Interactome
ASF1B	RBBP4	PPI	IMEx Interactome
ASF1B	MCM6	PPI	IMEx Interactome
ASF1B	C3	PPI	IMEx Interactome
ASF1B	HIST1H3H	PPI	IMEx Interactome
ASF1B	HIST1H4E	PPI	IMEx Interactome
ASF1B	TONSL	PPI	IMEx Interactome
RCC1	HIST1H3H	PPI	IMEx Interactome
RCC1	HIST1H4E	PPI	IMEx Interactome
RCC1	FN1	PPI	IMEx Interactome
RCC1	NGFR	PPI	IMEx Interactome
RCC1	HDAC9	PPI	IMEx Interactome
RCC1	VRK1	PPI	IMEx Interactome
RCC1	HIST2H2BE	PPI	IMEx Interactome
RCC1	HIST2H2AC	PPI	IMEx Interactome
RCC1	HDGF	PPI	IMEx Interactome
RCC1	CSAD	PPI	IMEx Interactome
SET	SGOL2	PPI	IMEx Interactome
SET	HIST1H3H	PPI	IMEx Interactome
SET	CDK1	PPI	IMEx Interactome
SET	CCNB1	PPI	IMEx Interactome
SET	HIST1H4E	PPI	IMEx Interactome
SET	FN1	PPI	IMEx Interactome
SET	FOS	PPI	IMEx Interactome
SET	ETS1	PPI	IMEx Interactome
SET	PPP2R4	PPI	IMEx Interactome
SET	MEPCE	PPI	IMEx Interactome
SET	HMGB2	PPI	IMEx Interactome
SET	KIAA0101	PPI	IMEx Interactome
CENPH	CENPA	PPI	IMEx Interactome
CENPH	CENPK	PPI	IMEx Interactome
CENPH	KIF2C	PPI	IMEx Interactome
CENPH	CENPN	PPI	IMEx Interactome
CFLAR	NFKB1	PPI	IMEx Interactome
CFLAR	CASP8	PPI	IMEx Interactome
CFLAR	TNFRSF10A	PPI	IMEx Interactome
RBBP4	CDK2AP1	PPI	IMEx Interactome
RBBP4	E2F1	PPI	IMEx Interactome
RBBP4	LIN9	PPI	IMEx Interactome
RBBP4	BRCA1	PPI	IMEx Interactome
RBBP4	HIST1H3H	PPI	IMEx Interactome
RBBP4	HIST1H4E	PPI	IMEx Interactome
RBBP4	FN1	PPI	IMEx Interactome
RBBP4	MYBL2	PPI	IMEx Interactome
RBBP4	CENPA	PPI	IMEx Interactome
RBBP4	HJURP	PPI	IMEx Interactome
RBBP4	HIST2H2AC	PPI	IMEx Interactome
RBBP4	WHSC1	PPI	IMEx Interactome
RBBP4	HIST2H3A	PPI	IMEx Interactome
RBBP4	KIAA0101	PPI	IMEx Interactome
RBBP4	HDGF	PPI	IMEx Interactome
MAT2A	TUBA1A	PPI	IMEx Interactome
MAT2A	JUN	PPI	IMEx Interactome
MAT2A	GRK5	PPI	IMEx Interactome
KIF4A	PRC1	PPI	IMEx Interactome
KIF4A	BRCA2	PPI	IMEx Interactome
KIF4A	DNMT3B	PPI	IMEx Interactome
RARS	TUBB	PPI	IMEx Interactome
RARS	IARS	PPI	IMEx Interactome
RARS	KIAA0101	PPI	IMEx Interactome
LMNB1	MELK	PPI	IMEx Interactome
LMNB1	ZWINT	PPI	IMEx Interactome
LMNB1	CDK1	PPI	IMEx Interactome
LMNB1	NCAPH	PPI	IMEx Interactome
LMNB1	FN1	PPI	IMEx Interactome
LMNB1	FBXO6	PPI	IMEx Interactome
LMNB1	TMPO	PPI	IMEx Interactome
LMNB1	WHSC1	PPI	IMEx Interactome
LMNB1	KIAA0101	PPI	IMEx Interactome
TYMS	UBE2C	PPI	IMEx Interactome
CDK2AP1	POLA1	PPI	IMEx Interactome
SH2D4A	HDGF	PPI	IMEx Interactome
MCM6	DBF4	PPI	IMEx Interactome
MCM6	CDT1	PPI	IMEx Interactome
MCM6	ORC6	PPI	IMEx Interactome
MCM6	CDC6	PPI	IMEx Interactome
MCM6	ORC1	PPI	IMEx Interactome
MCM6	HIST1H4E	PPI	IMEx Interactome
MCM6	FN1	PPI	IMEx Interactome
MCM6	FBXO6	PPI	IMEx Interactome
MCM6	ECT2	PPI	IMEx Interactome
MCM6	TONSL	PPI	IMEx Interactome
MCM6	GINS3	PPI	IMEx Interactome
ERP29	H2AFX	PPI	IMEx Interactome
ERP29	KIAA0101	PPI	IMEx Interactome
C3	RAD21	PPI	IMEx Interactome
C3	ITGAX	PPI	IMEx Interactome
C3	CR2	PPI	IMEx Interactome
RAB3A	AP1M2	PPI	IMEx Interactome
RAB3A	SNCA	PPI	IMEx Interactome
ABCB1	EGR2	PPI	IMEx Interactome
ABCB1	HMGB2	PPI	IMEx Interactome
PCBD2	XBP1	PPI	IMEx Interactome
PCBD2	CENPK	PPI	IMEx Interactome
SORBS1	CASP8	PPI	IMEx Interactome
ARPC1B	AURKA	PPI	IMEx Interactome
ARPC1B	AARS	PPI	IMEx Interactome
ARPC1B	ANP32B	PPI	IMEx Interactome
ARPC1B	PRKACB	PPI	IMEx Interactome
TPM2	TPM4	PPI	IMEx Interactome
CD44	FLOT2	PPI	IMEx Interactome
CD44	ERBB2	PPI	IMEx Interactome
CD44	MET	PPI	IMEx Interactome
CD44	ERBB4	PPI	IMEx Interactome
CD44	BAG1	PPI	IMEx Interactome
CD44	FN1	PPI	IMEx Interactome
CD44	SLC7A11	PPI	IMEx Interactome
CORO1A	DKK1	PPI	IMEx Interactome
LGALS3BP	H2AFX	PPI	IMEx Interactome
LGALS3BP	FN1	PPI	IMEx Interactome
LGALS3BP	FBXO6	PPI	IMEx Interactome
LGALS3BP	KIAA0101	PPI	IMEx Interactome
TJP2	LASP1	PPI	IMEx Interactome
TJP2	SH3KBP1	PPI	IMEx Interactome
KRT15	USP2	PPI	IMEx Interactome
KRT15	AMOTL2	PPI	IMEx Interactome
NFIC	POLA1	PPI	IMEx Interactome
NFIC	FN1	PPI	IMEx Interactome
NFIC	JUN	PPI	IMEx Interactome
NFIC	TFAP4	PPI	IMEx Interactome
NFIC	COL1A1	PPI	IMEx Interactome
NFIC	NFIB	PPI	IMEx Interactome
EFEMP2	HOXA1	PPI	IMEx Interactome
PLK4	MTUS2	PPI	IMEx Interactome
PLK4	HDAC9	PPI	IMEx Interactome
PLK4	ECT2	PPI	IMEx Interactome
PLK4	FAM46C	PPI	IMEx Interactome
CDC25A	E2F1	PPI	IMEx Interactome
CDC25A	CHEK1	PPI	IMEx Interactome
CDC25A	CCNB1	PPI	IMEx Interactome
CDC25A	MAP3K5	PPI	IMEx Interactome
CDC25A	VAMP8	PPI	IMEx Interactome
PRC1	CCNA2	PPI	IMEx Interactome
PRC1	CDK1	PPI	IMEx Interactome
PRC1	CCNB1	PPI	IMEx Interactome
PRC1	SH3KBP1	PPI	IMEx Interactome
PRC1	CENPE	PPI	IMEx Interactome
MTUS2	KIF2C	PPI	IMEx Interactome
DLGAP5	AURKA	PPI	IMEx Interactome
DLGAP5	CDK1	PPI	IMEx Interactome
USP2	BRCA1	PPI	IMEx Interactome
USP2	AURKA	PPI	IMEx Interactome
USP2	CASP8	PPI	IMEx Interactome
USP2	ERBB2	PPI	IMEx Interactome
USP2	TRAIP	PPI	IMEx Interactome
USP2	TRIM8	PPI	IMEx Interactome
USP2	SCNN1A	PPI	IMEx Interactome
EXOSC5	NUP210	PPI	IMEx Interactome
EXOSC5	DHRS2	PPI	IMEx Interactome
EXOSC5	MEPCE	PPI	IMEx Interactome
EXOSC5	KIAA0101	PPI	IMEx Interactome
SORBS3	ZBED1	PPI	IMEx Interactome
DDIT3	RAI1	PPI	IMEx Interactome
DDIT3	FOSL1	PPI	IMEx Interactome
DDIT3	KEAP1	PPI	IMEx Interactome
DDIT3	E2F1	PPI	IMEx Interactome
DDIT3	FOS	PPI	IMEx Interactome
DDIT3	JUN	PPI	IMEx Interactome
DDIT3	CEBPD	PPI	IMEx Interactome
DDIT3	ATF3	PPI	IMEx Interactome
DDIT3	DBP	PPI	IMEx Interactome
TNNT1	SMURF2	PPI	IMEx Interactome
LASP1	PPP3CA	PPI	IMEx Interactome
LASP1	DNM1	PPI	IMEx Interactome
LASP1	FN1	PPI	IMEx Interactome
CKB	NFKB1	PPI	IMEx Interactome
CKB	LDHB	PPI	IMEx Interactome
CKB	MAPK13	PPI	IMEx Interactome
CKB	HMGB2	PPI	IMEx Interactome
CKB	KIAA0101	PPI	IMEx Interactome
RAI1	RPS6KA5	PPI	IMEx Interactome
SKA1	SPC24	PPI	IMEx Interactome
SKA1	CENPE	PPI	IMEx Interactome
HSPA2	MEPCE	PPI	IMEx Interactome
HSPA2	METTL21B	PPI	IMEx Interactome
FOSL1	ELF1	PPI	IMEx Interactome
FOSL1	FOS	PPI	IMEx Interactome
FOSL1	TNFRSF10A	PPI	IMEx Interactome
FOSL1	JUN	PPI	IMEx Interactome
FOSL1	ETS1	PPI	IMEx Interactome
FOSL1	PLAU	PPI	IMEx Interactome
SHCBP1	SH3KBP1	PPI	IMEx Interactome
SHCBP1	CENPA	PPI	IMEx Interactome
ZNRD1	DUSP1	PPI	IMEx Interactome
ZNRD1	IL15	PPI	IMEx Interactome
NMI	BRCA1	PPI	IMEx Interactome
NMI	STAT6	PPI	IMEx Interactome
NMI	FOS	PPI	IMEx Interactome
NMI	STAT4	PPI	IMEx Interactome
AMOTL2	YAP1	PPI	IMEx Interactome
MYD88	TUBA1A	PPI	IMEx Interactome
MYD88	TUBB	PPI	IMEx Interactome
MYD88	IL1RAP	PPI	IMEx Interactome
MYD88	IRF7	PPI	IMEx Interactome
MYD88	IRAK1	PPI	IMEx Interactome
MYD88	TLR5	PPI	IMEx Interactome
MYD88	AGER	PPI	IMEx Interactome
MYD88	TUBA1B	PPI	IMEx Interactome
S100A16	SUCLG2	PPI	IMEx Interactome
S100A16	OXCT1	PPI	IMEx Interactome
XIAP	BIRC5	PPI	IMEx Interactome
XIAP	NFKB1	PPI	IMEx Interactome
XIAP	E2F1	PPI	IMEx Interactome
XIAP	BRCA1	PPI	IMEx Interactome
XIAP	CHEK1	PPI	IMEx Interactome
XIAP	CASP8	PPI	IMEx Interactome
XIAP	INPP5D	PPI	IMEx Interactome
XIAP	TRIM8	PPI	IMEx Interactome
FANCA	BLM	PPI	IMEx Interactome
FANCA	BRCA1	PPI	IMEx Interactome
FANCA	CDK1	PPI	IMEx Interactome
FANCA	CENPE	PPI	IMEx Interactome
FANCA	FANCM	PPI	IMEx Interactome
FANCA	FANCG	PPI	IMEx Interactome
S100A4	H2AFX	PPI	IMEx Interactome
S100A4	NFAT5	PPI	IMEx Interactome
S100A4	AGER	PPI	IMEx Interactome
AP1M2	SCNN1A	PPI	IMEx Interactome
KEAP1	TUBB	PPI	IMEx Interactome
KEAP1	CLU	PPI	IMEx Interactome
KEAP1	AK4	PPI	IMEx Interactome
KEAP1	SASS6	PPI	IMEx Interactome
DEK	RAD21	PPI	IMEx Interactome
DEK	HIST1H3H	PPI	IMEx Interactome
DEK	HIST1H4E	PPI	IMEx Interactome
DEK	HIST2H2BE	PPI	IMEx Interactome
DEK	HIST2H2AC	PPI	IMEx Interactome
DEK	HDGF	PPI	IMEx Interactome
SMURF2	LMCD1	PPI	IMEx Interactome
SMURF2	DES	PPI	IMEx Interactome
BLM	H2AFX	PPI	IMEx Interactome
BLM	FANCD2	PPI	IMEx Interactome
BLM	BRCA1	PPI	IMEx Interactome
BLM	CHEK1	PPI	IMEx Interactome
BLM	BRIP1	PPI	IMEx Interactome
BLM	TOP2A	PPI	IMEx Interactome
BLM	FANCM	PPI	IMEx Interactome
BLM	ERCC6L	PPI	IMEx Interactome
BLM	XRCC2	PPI	IMEx Interactome
BLM	FANCG	PPI	IMEx Interactome
BLM	RMI2	PPI	IMEx Interactome
ITPR1	CABP1	PPI	IMEx Interactome
ITPR1	ITPR3	PPI	IMEx Interactome
BIRC5	H2AFX	PPI	IMEx Interactome
BIRC5	AURKA	PPI	IMEx Interactome
BIRC5	CDK1	PPI	IMEx Interactome
BIRC5	CDCA8	PPI	IMEx Interactome
BIRC5	MAP3K5	PPI	IMEx Interactome
BIRC5	YAP1	PPI	IMEx Interactome
BIRC5	HIST2H3A	PPI	IMEx Interactome
SLC2A4	FKBP10	PPI	IMEx Interactome
NUMA1	GNAI1	PPI	IMEx Interactome
NUMA1	ECT2	PPI	IMEx Interactome
NUMA1	WHSC1	PPI	IMEx Interactome
NUMA1	KIAA0101	PPI	IMEx Interactome
H2AFX	FANCD2	PPI	IMEx Interactome
H2AFX	LDHB	PPI	IMEx Interactome
H2AFX	BRCA2	PPI	IMEx Interactome
H2AFX	BRCA1	PPI	IMEx Interactome
H2AFX	CLU	PPI	IMEx Interactome
H2AFX	HIST1H3H	PPI	IMEx Interactome
H2AFX	ALYREF	PPI	IMEx Interactome
H2AFX	HIST1H4E	PPI	IMEx Interactome
H2AFX	NGFR	PPI	IMEx Interactome
H2AFX	TOP2A	PPI	IMEx Interactome
H2AFX	TIMP3	PPI	IMEx Interactome
H2AFX	CENPA	PPI	IMEx Interactome
H2AFX	PRDX3	PPI	IMEx Interactome
H2AFX	PPP2R4	PPI	IMEx Interactome
H2AFX	HIST2H2BE	PPI	IMEx Interactome
H2AFX	HIST2H2AC	PPI	IMEx Interactome
H2AFX	HIST2H3A	PPI	IMEx Interactome
H2AFX	FKBP10	PPI	IMEx Interactome
H2AFX	ANXA4	PPI	IMEx Interactome
H2AFX	PRDX6	PPI	IMEx Interactome
H2AFX	SLC7A11	PPI	IMEx Interactome
SPC24	ZWINT	PPI	IMEx Interactome
SPC24	BUB1	PPI	IMEx Interactome
SPC24	SPC25	PPI	IMEx Interactome
SPC24	SKA3	PPI	IMEx Interactome
SGOL2	SGOL1	PPI	IMEx Interactome
SGOL2	CDCA8	PPI	IMEx Interactome
SGOL1	BUB1B	PPI	IMEx Interactome
SGOL1	CDCA8	PPI	IMEx Interactome
OIP5	RARG	PPI	IMEx Interactome
OIP5	TMPO	PPI	IMEx Interactome
FANCD2	BRCA2	PPI	IMEx Interactome
FANCD2	BRCA1	PPI	IMEx Interactome
FANCD2	DNM1	PPI	IMEx Interactome
FANCD2	CEBPD	PPI	IMEx Interactome
FANCD2	RAD18	PPI	IMEx Interactome
FANCD2	IRF2BPL	PPI	IMEx Interactome
FANCD2	FANCG	PPI	IMEx Interactome
TUBA1A	TUBB	PPI	IMEx Interactome
TUBA1A	KIAA0368	PPI	IMEx Interactome
TUBA1A	MDK	PPI	IMEx Interactome
TUBA1A	MAP2	PPI	IMEx Interactome
TUBA1A	JUN	PPI	IMEx Interactome
TUBA1A	TUBA1B	PPI	IMEx Interactome
TUBA1A	DNMBP	PPI	IMEx Interactome
TUBB	NFKB1	PPI	IMEx Interactome
TUBB	KIAA0368	PPI	IMEx Interactome
TUBB	BRCA1	PPI	IMEx Interactome
TUBB	BUB1B	PPI	IMEx Interactome
TUBB	PPARG	PPI	IMEx Interactome
TUBB	FN1	PPI	IMEx Interactome
TUBB	JUN	PPI	IMEx Interactome
TUBB	SNCA	PPI	IMEx Interactome
TUBB	TUBA1B	PPI	IMEx Interactome
TUBB	KIAA0101	PPI	IMEx Interactome
TUBB	NCAM1	PPI	IMEx Interactome
IARS	AARS	PPI	IMEx Interactome
IARS	FN1	PPI	IMEx Interactome
IARS	SNCA	PPI	IMEx Interactome
IARS	IGF2BP3	PPI	IMEx Interactome
IARS	KIAA0101	PPI	IMEx Interactome
NFKB1	E2F1	PPI	IMEx Interactome
NFKB1	CLU	PPI	IMEx Interactome
NFKB1	HMGA2	PPI	IMEx Interactome
NFKB1	RPS6KA5	PPI	IMEx Interactome
NFKB1	ELF1	PPI	IMEx Interactome
NFKB1	STAT6	PPI	IMEx Interactome
NFKB1	IRF7	PPI	IMEx Interactome
NFKB1	BAG1	PPI	IMEx Interactome
NFKB1	COMMD4	PPI	IMEx Interactome
NFKB1	JUN	PPI	IMEx Interactome
NFKB1	ETS1	PPI	IMEx Interactome
NFKB1	BCL3	PPI	IMEx Interactome
NFKB1	ATF3	PPI	IMEx Interactome
NFKB1	HMGB2	PPI	IMEx Interactome
NFKB1	ABCC2	PPI	IMEx Interactome
NFKB1	ELF3	PPI	IMEx Interactome
NFKB1	ANXA4	PPI	IMEx Interactome
LDHB	FN1	PPI	IMEx Interactome
LDHB	FBXO6	PPI	IMEx Interactome
LDHB	CKS1B	PPI	IMEx Interactome
LDHB	ECT2	PPI	IMEx Interactome
LDHB	MAPK13	PPI	IMEx Interactome
LDHB	HMGB2	PPI	IMEx Interactome
LDHB	KIAA0101	PPI	IMEx Interactome
LDHB	METTL21B	PPI	IMEx Interactome
KIF11	CDK1	PPI	IMEx Interactome
KIF11	MEPCE	PPI	IMEx Interactome
SMC2	RAD21	PPI	IMEx Interactome
SMC2	DNMT3B	PPI	IMEx Interactome
SMC2	H2AFZ	PPI	IMEx Interactome
SMC2	NCAPH	PPI	IMEx Interactome
SMC2	HIST2H2BE	PPI	IMEx Interactome
SMC2	HIST2H2AC	PPI	IMEx Interactome
SMC2	HIST2H3A	PPI	IMEx Interactome
HSPD1	BRCA1	PPI	IMEx Interactome
HSPD1	CLU	PPI	IMEx Interactome
HSPD1	LAMB1	PPI	IMEx Interactome
HSPD1	FN1	PPI	IMEx Interactome
HSPD1	HIST2H2BE	PPI	IMEx Interactome
HSPD1	WHSC1	PPI	IMEx Interactome
HSPD1	OXCT1	PPI	IMEx Interactome
HSPD1	KIAA0101	PPI	IMEx Interactome
HSPD1	DHFR	PPI	IMEx Interactome
HSPD1	METTL21B	PPI	IMEx Interactome
KIAA0368	FLOT2	PPI	IMEx Interactome
KIAA0368	FN1	PPI	IMEx Interactome
KIAA0368	CKS1B	PPI	IMEx Interactome
KIAA0368	MKI67	PPI	IMEx Interactome
IPO5	FN1	PPI	IMEx Interactome
IPO5	MEPCE	PPI	IMEx Interactome
CCNA2	BRCA2	PPI	IMEx Interactome
CCNA2	E2F1	PPI	IMEx Interactome
CCNA2	BRCA1	PPI	IMEx Interactome
CCNA2	CDT1	PPI	IMEx Interactome
CCNA2	CDC6	PPI	IMEx Interactome
CCNA2	ORC1	PPI	IMEx Interactome
CCNA2	CDK1	PPI	IMEx Interactome
CCNA2	CCNB1	PPI	IMEx Interactome
CCNA2	HIST1H4E	PPI	IMEx Interactome
CCNA2	ATF1	PPI	IMEx Interactome
CCNA2	CKS1B	PPI	IMEx Interactome
CCNA2	KIAA0101	PPI	IMEx Interactome
NDE1	CDK1	PPI	IMEx Interactome
NDE1	CENPF	PPI	IMEx Interactome
DBF4	E2F1	PPI	IMEx Interactome
DBF4	BRCA1	PPI	IMEx Interactome
DBF4	ORC6	PPI	IMEx Interactome
DBF4	ORC1	PPI	IMEx Interactome
NUP210	FN1	PPI	IMEx Interactome
NUP210	FBXO6	PPI	IMEx Interactome
NUP210	KIAA0101	PPI	IMEx Interactome
BRCA2	BRCA1	PPI	IMEx Interactome
BRCA2	BUB1B	PPI	IMEx Interactome
BRCA2	RBBP8	PPI	IMEx Interactome
BRCA2	ELF1	PPI	IMEx Interactome
BRCA2	FANCG	PPI	IMEx Interactome
E2F1	BRCA1	PPI	IMEx Interactome
E2F1	PPARG	PPI	IMEx Interactome
E2F1	CDT1	PPI	IMEx Interactome
E2F1	CDC6	PPI	IMEx Interactome
E2F1	CDK1	PPI	IMEx Interactome
E2F1	SETD7	PPI	IMEx Interactome
E2F1	TOPBP1	PPI	IMEx Interactome
E2F1	MYBL2	PPI	IMEx Interactome
E2F1	CEBPD	PPI	IMEx Interactome
E2F1	ATAD2	PPI	IMEx Interactome
E2F1	TP73	PPI	IMEx Interactome
E2F1	MAP3K5	PPI	IMEx Interactome
E2F1	THBS1	PPI	IMEx Interactome
E2F1	TIMELESS	PPI	IMEx Interactome
LIN9	MYBL2	PPI	IMEx Interactome
SCMH1	HIST2H2AC	PPI	IMEx Interactome
MDK	NCAM1	PPI	IMEx Interactome
PELI2	FN1	PPI	IMEx Interactome
PELI2	IRAK1	PPI	IMEx Interactome
BRCA1	AURKA	PPI	IMEx Interactome
BRCA1	RBBP8	PPI	IMEx Interactome
BRCA1	CHEK1	PPI	IMEx Interactome
BRCA1	FBXO5	PPI	IMEx Interactome
BRCA1	CDK1	PPI	IMEx Interactome
BRCA1	CCNB1	PPI	IMEx Interactome
BRCA1	TPX2	PPI	IMEx Interactome
BRCA1	HIST1H4E	PPI	IMEx Interactome
BRCA1	TOPBP1	PPI	IMEx Interactome
BRCA1	BRIP1	PPI	IMEx Interactome
BRCA1	JUN	PPI	IMEx Interactome
BRCA1	ETS1	PPI	IMEx Interactome
BRCA1	ATF1	PPI	IMEx Interactome
BRCA1	TP73	PPI	IMEx Interactome
BRCA1	TOP2A	PPI	IMEx Interactome
BRCA1	TFAP4	PPI	IMEx Interactome
BRCA1	COL1A1	PPI	IMEx Interactome
BRCA1	HIST2H2AC	PPI	IMEx Interactome
BRCA1	HMMR	PPI	IMEx Interactome
BRCA1	UBE2J1	PPI	IMEx Interactome
BRCA1	CLSPN	PPI	IMEx Interactome
BRCA1	HIST2H3A	PPI	IMEx Interactome
BRCA1	KIAA0101	PPI	IMEx Interactome
BRCA1	ZNF280D	PPI	IMEx Interactome
CLU	RAD21	PPI	IMEx Interactome
CLU	RBBP8	PPI	IMEx Interactome
CLU	PPARG	PPI	IMEx Interactome
CLU	ZWINT	PPI	IMEx Interactome
CLU	FOS	PPI	IMEx Interactome
CLU	FBXO6	PPI	IMEx Interactome
RAD21	STAG2	PPI	IMEx Interactome
RAD21	ALYREF	PPI	IMEx Interactome
RAD21	DAPK3	PPI	IMEx Interactome
RAD21	HIST1H4E	PPI	IMEx Interactome
RAD21	ESPL1	PPI	IMEx Interactome
RAD21	TRAIP	PPI	IMEx Interactome
RAD21	TMPO	PPI	IMEx Interactome
RAD21	CSTA	PPI	IMEx Interactome
AURKA	TPX2	PPI	IMEx Interactome
AURKA	TP73	PPI	IMEx Interactome
AURKA	TACC3	PPI	IMEx Interactome
AURKA	HMMR	PPI	IMEx Interactome
AURKA	PTTG1	PPI	IMEx Interactome
AURKA	KIF2C	PPI	IMEx Interactome
AURKA	PSRC1	PPI	IMEx Interactome
NKX3-1	RARG	PPI	IMEx Interactome
NKX3-1	LMCD1	PPI	IMEx Interactome
NKX3-1	CKAP4	PPI	IMEx Interactome
BUB1B	ZWINT	PPI	IMEx Interactome
BUB1B	BUB1	PPI	IMEx Interactome
BUB1B	CASC5	PPI	IMEx Interactome
BUB1B	COMMD4	PPI	IMEx Interactome
BUB1B	CENPE	PPI	IMEx Interactome
BUB1B	TP73	PPI	IMEx Interactome
BUB1B	UBE2C	PPI	IMEx Interactome
BUB1B	PTTG1	PPI	IMEx Interactome
BUB1B	ANAPC16	PPI	IMEx Interactome
BUB1B	DNMBP	PPI	IMEx Interactome
BUB1B	PNMA2	PPI	IMEx Interactome
RBBP8	BRIP1	PPI	IMEx Interactome
HIST1H3H	H2AFZ	PPI	IMEx Interactome
HIST1H3H	RPS6KA5	PPI	IMEx Interactome
HIST1H3H	SETD7	PPI	IMEx Interactome
HIST1H3H	HIST1H4E	PPI	IMEx Interactome
HIST1H3H	TP73	PPI	IMEx Interactome
HIST1H3H	TOP2A	PPI	IMEx Interactome
HIST1H3H	CENPA	PPI	IMEx Interactome
HIST1H3H	RAG1	PPI	IMEx Interactome
HIST1H3H	HIST2H2AC	PPI	IMEx Interactome
HIST1H3H	SNAI1	PPI	IMEx Interactome
HIST1H3H	DNAJC9	PPI	IMEx Interactome
HIST1H3H	GSG2	PPI	IMEx Interactome
HIST1H3H	HDGF	PPI	IMEx Interactome
HIST1H3H	HIST3H2BB	PPI	IMEx Interactome
PPARG	CEBPD	PPI	IMEx Interactome
PPARG	JMJD1C	PPI	IMEx Interactome
PPARG	PLAGL1	PPI	IMEx Interactome
DNMT3B	CEBPD	PPI	IMEx Interactome
DNMT3B	TIMP3	PPI	IMEx Interactome
DNMT3B	PCYT2	PPI	IMEx Interactome
DNMT3B	SLC7A11	PPI	IMEx Interactome
CDT1	CDC6	PPI	IMEx Interactome
CDT1	ORC1	PPI	IMEx Interactome
CDT1	CDK1	PPI	IMEx Interactome
CDT1	CCNB1	PPI	IMEx Interactome
CDT1	TP73	PPI	IMEx Interactome
CDT1	TOP2A	PPI	IMEx Interactome
DTL	CHEK1	PPI	IMEx Interactome
DTL	RAD18	PPI	IMEx Interactome
ATF5	CEBPD	PPI	IMEx Interactome
MT2A	FOS	PPI	IMEx Interactome
MT2A	JUN	PPI	IMEx Interactome
MT2A	ECT2	PPI	IMEx Interactome
MT2A	TFAP4	PPI	IMEx Interactome
CHEK1	CDC25C	PPI	IMEx Interactome
CHEK1	POLA1	PPI	IMEx Interactome
CHEK1	TOPBP1	PPI	IMEx Interactome
CHEK1	TIMELESS	PPI	IMEx Interactome
CHEK1	SLX4	PPI	IMEx Interactome
CHEK1	CLSPN	PPI	IMEx Interactome
CHEK1	NEK2	PPI	IMEx Interactome
PKMYT1	CDK1	PPI	IMEx Interactome
PKMYT1	CCNB1	PPI	IMEx Interactome
GNAI1	RGS4	PPI	IMEx Interactome
CASP8	HIST1H4E	PPI	IMEx Interactome
CASP8	TNFRSF10A	PPI	IMEx Interactome
H2AFZ	HIST1H4E	PPI	IMEx Interactome
H2AFZ	NCAPH	PPI	IMEx Interactome
H2AFZ	RARG	PPI	IMEx Interactome
H2AFZ	CENPA	PPI	IMEx Interactome
HMGA2	HDGF	PPI	IMEx Interactome
CDC25C	LZTS1	PPI	IMEx Interactome
CDC25C	CDK1	PPI	IMEx Interactome
CDC25C	CCNB1	PPI	IMEx Interactome
ALYREF	FN1	PPI	IMEx Interactome
ALYREF	MEPCE	PPI	IMEx Interactome
ALYREF	KIAA0101	PPI	IMEx Interactome
ALYREF	GRK5	PPI	IMEx Interactome
ALYREF	HDGF	PPI	IMEx Interactome
FLOT2	FN1	PPI	IMEx Interactome
PBX2	MLKL	PPI	IMEx Interactome
PBX2	PLAU	PPI	IMEx Interactome
LZTS1	CDK1	PPI	IMEx Interactome
SNX9	DNM1	PPI	IMEx Interactome
SNX9	SYNJ1	PPI	IMEx Interactome
JDP2	JUN	PPI	IMEx Interactome
CAPN2	ECT2	PPI	IMEx Interactome
CAPN2	PCYT2	PPI	IMEx Interactome
HIST1H1E	HIST1H4E	PPI	IMEx Interactome
HIST1H1E	MAPK13	PPI	IMEx Interactome
HIST1H1E	HDGF	PPI	IMEx Interactome
RPS6KA5	HIST1H4E	PPI	IMEx Interactome
RPS6KA5	FN1	PPI	IMEx Interactome
RPS6KA5	HIST2H2BE	PPI	IMEx Interactome
RPS6KA5	HIST2H3A	PPI	IMEx Interactome
ZWINT	BUB1	PPI	IMEx Interactome
ZWINT	RCN1	PPI	IMEx Interactome
ZWINT	CASC5	PPI	IMEx Interactome
ZWINT	SPC25	PPI	IMEx Interactome
ZWINT	DSN1	PPI	IMEx Interactome
ZWINT	PMF1	PPI	IMEx Interactome
ZWINT	CYR61	PPI	IMEx Interactome
ERBB2	ERBB4	PPI	IMEx Interactome
ERBB2	GRB7	PPI	IMEx Interactome
ERBB2	ETS1	PPI	IMEx Interactome
ERBB2	ATF1	PPI	IMEx Interactome
ERBB2	ETV4	PPI	IMEx Interactome
ERBB2	PTPRG	PPI	IMEx Interactome
ERBB2	ELF3	PPI	IMEx Interactome
ORC6	CDC6	PPI	IMEx Interactome
ORC6	ORC1	PPI	IMEx Interactome
CDC6	ORC1	PPI	IMEx Interactome
CDC6	CDK1	PPI	IMEx Interactome
CDC6	CCNB1	PPI	IMEx Interactome
CCNB2	CDK1	PPI	IMEx Interactome
CCNB2	CKS1B	PPI	IMEx Interactome
DNM1	SH3KBP1	PPI	IMEx Interactome
DNM1	IRF2BPL	PPI	IMEx Interactome
DNM1	DNMBP	PPI	IMEx Interactome
FBXO5	CDK1	PPI	IMEx Interactome
FBXO5	CCNB1	PPI	IMEx Interactome
CDK1	CCNB1	PPI	IMEx Interactome
CDK1	BUB1	PPI	IMEx Interactome
CDK1	HIST1H4E	PPI	IMEx Interactome
CDK1	MLKL	PPI	IMEx Interactome
CDK1	NCAPH	PPI	IMEx Interactome
CDK1	FN1	PPI	IMEx Interactome
CDK1	FOXM1	PPI	IMEx Interactome
CDK1	CKS1B	PPI	IMEx Interactome
CDK1	MKI67	PPI	IMEx Interactome
CDK1	RRM2	PPI	IMEx Interactome
CDK1	FANCG	PPI	IMEx Interactome
CDK1	KIAA0101	PPI	IMEx Interactome
CDK1	HDGF	PPI	IMEx Interactome
CCNB1	HIST1H4E	PPI	IMEx Interactome
CCNB1	FOXM1	PPI	IMEx Interactome
CCNB1	E2F3	PPI	IMEx Interactome
CCNB1	CKS1B	PPI	IMEx Interactome
CCNB1	ANAPC16	PPI	IMEx Interactome
CCNB1	KIAA0101	PPI	IMEx Interactome
DUSP1	CKS1B	PPI	IMEx Interactome
BUB1	CASC5	PPI	IMEx Interactome
BUB1	CENPE	PPI	IMEx Interactome
BUB1	SPC25	PPI	IMEx Interactome
BUB1	DSN1	PPI	IMEx Interactome
BUB1	PMF1	PPI	IMEx Interactome
SETD7	HIST1H4E	PPI	IMEx Interactome
IL1RAP	IRAK1	PPI	IMEx Interactome
ELF1	FOS	PPI	IMEx Interactome
ELF1	JUN	PPI	IMEx Interactome
IL15	IL15RA	PPI	IMEx Interactome
STAT6	JUN	PPI	IMEx Interactome
STAT6	TMEM173	PPI	IMEx Interactome
STAT6	PARP14	PPI	IMEx Interactome
STAT6	ZBTB2	PPI	IMEx Interactome
TPX2	HDAC9	PPI	IMEx Interactome
TPX2	HMMR	PPI	IMEx Interactome
SH3KBP1	SYNJ1	PPI	IMEx Interactome
SH3KBP1	INPP5D	PPI	IMEx Interactome
SH3KBP1	MET	PPI	IMEx Interactome
SH3KBP1	PKP3	PPI	IMEx Interactome
SH3KBP1	GTSE1	PPI	IMEx Interactome
SH3KBP1	CKAP4	PPI	IMEx Interactome
SH3KBP1	PSRC1	PPI	IMEx Interactome
POLA1	KIAA0101	PPI	IMEx Interactome
LAMB1	FBXO6	PPI	IMEx Interactome
LAMB1	NQO1	PPI	IMEx Interactome
RCN1	TUBA1B	PPI	IMEx Interactome
HIST1H4E	FN1	PPI	IMEx Interactome
HIST1H4E	TBL1XR1	PPI	IMEx Interactome
HIST1H4E	CEBPD	PPI	IMEx Interactome
HIST1H4E	HDAC9	PPI	IMEx Interactome
HIST1H4E	ATAD2	PPI	IMEx Interactome
HIST1H4E	TP73	PPI	IMEx Interactome
HIST1H4E	CENPA	PPI	IMEx Interactome
HIST1H4E	RAG1	PPI	IMEx Interactome
HIST1H4E	DTX3L	PPI	IMEx Interactome
HIST1H4E	HJURP	PPI	IMEx Interactome
HIST1H4E	HIST2H2BE	PPI	IMEx Interactome
HIST1H4E	HIST2H2AC	PPI	IMEx Interactome
HIST1H4E	DNAJC9	PPI	IMEx Interactome
HIST1H4E	KIAA0101	PPI	IMEx Interactome
HIST1H4E	HDGF	PPI	IMEx Interactome
INPP5D	MET	PPI	IMEx Interactome
MET	MITF	PPI	IMEx Interactome
MET	PTPRG	PPI	IMEx Interactome
RET	GRB7	PPI	IMEx Interactome
ERBB4	YAP1	PPI	IMEx Interactome
DAAM1	RHOB	PPI	IMEx Interactome
SP100	ETS1	PPI	IMEx Interactome
SP100	CRTAP	PPI	IMEx Interactome
CASC5	TTK	PPI	IMEx Interactome
CASC5	DSN1	PPI	IMEx Interactome
MLKL	RAD18	PPI	IMEx Interactome
AXL	ERRFI1	PPI	IMEx Interactome
IRF7	IRAK1	PPI	IMEx Interactome
IRF7	TMEM173	PPI	IMEx Interactome
MAP2	IGF2BP3	PPI	IMEx Interactome
ITGB4	ITGA3	PPI	IMEx Interactome
TOPBP1	BRIP1	PPI	IMEx Interactome
TOPBP1	TFAP4	PPI	IMEx Interactome
NCAPH	HIST2H2AC	PPI	IMEx Interactome
BAG1	ANP32B	PPI	IMEx Interactome
BAG1	PEG10	PPI	IMEx Interactome
CENPF	CENPE	PPI	IMEx Interactome
CENPF	KIAA0101	PPI	IMEx Interactome
NR2F1	TFAP4	PPI	IMEx Interactome
NR2F1	ALOX5	PPI	IMEx Interactome
NR2F1	GRK5	PPI	IMEx Interactome
AARS	FN1	PPI	IMEx Interactome
AARS	ETS1	PPI	IMEx Interactome
FN1	JUN	PPI	IMEx Interactome
FN1	NQO1	PPI	IMEx Interactome
FN1	STON2	PPI	IMEx Interactome
FN1	TOP2A	PPI	IMEx Interactome
FN1	THBS1	PPI	IMEx Interactome
FN1	HIST1H2BJ	PPI	IMEx Interactome
FN1	PRDX3	PPI	IMEx Interactome
FN1	COL1A1	PPI	IMEx Interactome
FN1	IGF2BP3	PPI	IMEx Interactome
FN1	PPIH	PPI	IMEx Interactome
FN1	PHGDH	PPI	IMEx Interactome
FN1	TUBA1B	PPI	IMEx Interactome
FN1	ANP32B	PPI	IMEx Interactome
FN1	HIST1H2BK	PPI	IMEx Interactome
FN1	HMGB2	PPI	IMEx Interactome
FN1	HIST2H3A	PPI	IMEx Interactome
FN1	VAMP8	PPI	IMEx Interactome
FN1	SLC5A3	PPI	IMEx Interactome
FN1	KIF2C	PPI	IMEx Interactome
FN1	PRDX6	PPI	IMEx Interactome
FN1	RBM3	PPI	IMEx Interactome
FN1	CTGF	PPI	IMEx Interactome
FN1	DUSP10	PPI	IMEx Interactome
FOS	JUN	PPI	IMEx Interactome
FOS	NAT1	PPI	IMEx Interactome
FOS	BCL3	PPI	IMEx Interactome
FOS	ATF1	PPI	IMEx Interactome
FOS	XBP1	PPI	IMEx Interactome
FOS	HLA-DRA	PPI	IMEx Interactome
FOS	ETV4	PPI	IMEx Interactome
FOS	PLAU	PPI	IMEx Interactome
FOS	MITF	PPI	IMEx Interactome
FOS	ANP32E	PPI	IMEx Interactome
FOS	CABP1	PPI	IMEx Interactome
FOS	CYP2J2	PPI	IMEx Interactome
FOS	HLA-DPB1	PPI	IMEx Interactome
E2F3	MYBL2	PPI	IMEx Interactome
E2F3	ATAD2	PPI	IMEx Interactome
E2F3	MAP3K5	PPI	IMEx Interactome
CDCA8	TTK	PPI	IMEx Interactome
CDCA8	HIST2H3A	PPI	IMEx Interactome
PKP3	DSG2	PPI	IMEx Interactome
PKP3	DSC2	PPI	IMEx Interactome
IRAK1	TLR5	PPI	IMEx Interactome
IRAK1	TMEM173	PPI	IMEx Interactome
IRAK1	NGFR	PPI	IMEx Interactome
TNFRSF10A	JUN	PPI	IMEx Interactome
JUN	ETS1	PPI	IMEx Interactome
JUN	NAT1	PPI	IMEx Interactome
JUN	BCL3	PPI	IMEx Interactome
JUN	HDAC9	PPI	IMEx Interactome
JUN	VRK1	PPI	IMEx Interactome
JUN	TOP2A	PPI	IMEx Interactome
JUN	PLAU	PPI	IMEx Interactome
JUN	ITGAX	PPI	IMEx Interactome
JUN	STAT4	PPI	IMEx Interactome
JUN	ACHE	PPI	IMEx Interactome
JUN	ATF3	PPI	IMEx Interactome
JUN	SLC4A8	PPI	IMEx Interactome
JUN	DBP	PPI	IMEx Interactome
JUN	HDGF	PPI	IMEx Interactome
JUN	CYP2J2	PPI	IMEx Interactome
TBL1XR1	BCL3	PPI	IMEx Interactome
TBL1XR1	HIST2H2BE	PPI	IMEx Interactome
ETS1	ITGAX	PPI	IMEx Interactome
ETS1	CPLX2	PPI	IMEx Interactome
SNCA	TUBA1B	PPI	IMEx Interactome
SNCA	HIST2H3A	PPI	IMEx Interactome
SNCA	GRK5	PPI	IMEx Interactome
ITGB5	ITGA3	PPI	IMEx Interactome
ITGB5	CYR61	PPI	IMEx Interactome
CENPE	KIAA0101	PPI	IMEx Interactome
FBXO6	TMPO	PPI	IMEx Interactome
FBXO6	CRTAP	PPI	IMEx Interactome
FBXO6	FKBP10	PPI	IMEx Interactome
ESPL1	PTTG1	PPI	IMEx Interactome
CEBPD	TOP2A	PPI	IMEx Interactome
CEBPD	HOXB4	PPI	IMEx Interactome
CEBPD	PTTG1	PPI	IMEx Interactome
CEBPD	HIST2H3A	PPI	IMEx Interactome
CEBPD	ADAMTS10	PPI	IMEx Interactome
NGFR	PRKACB	PPI	IMEx Interactome
HDAC9	MKI67	PPI	IMEx Interactome
HDAC9	HIST2H3A	PPI	IMEx Interactome
HDAC9	ELF3	PPI	IMEx Interactome
HDAC9	CTGF	PPI	IMEx Interactome
ATAD2	E2F2	PPI	IMEx Interactome
POU2F2	HIST1H2BJ	PPI	IMEx Interactome
POU2F2	HLA-DRA	PPI	IMEx Interactome
POU2F2	PLAU	PPI	IMEx Interactome
POU2F2	HMGB2	PPI	IMEx Interactome
RAD18	ECT2	PPI	IMEx Interactome
RAD18	TRIM8	PPI	IMEx Interactome
TP73	HIST1H2BJ	PPI	IMEx Interactome
TP73	YAP1	PPI	IMEx Interactome
TP73	SASS6	PPI	IMEx Interactome
VRK1	TFAP4	PPI	IMEx Interactome
VRK1	HIST2H2BE	PPI	IMEx Interactome
VRK1	HIST2H3A	PPI	IMEx Interactome
IER3	PPP2R4	PPI	IMEx Interactome
TMPO	MAPK13	PPI	IMEx Interactome
TMPO	WHSC1	PPI	IMEx Interactome
TMPO	LMNB2	PPI	IMEx Interactome
TMPO	HDGF	PPI	IMEx Interactome
MKI67	KIAA0101	PPI	IMEx Interactome
CENPA	HJURP	PPI	IMEx Interactome
CENPA	HIST1H1C	PPI	IMEx Interactome
CENPA	HIST2H2BE	PPI	IMEx Interactome
CENPA	HIST2H2AC	PPI	IMEx Interactome
CENPA	CENPK	PPI	IMEx Interactome
CENPA	CENPM	PPI	IMEx Interactome
CENPA	HIST3H2BB	PPI	IMEx Interactome
CENPA	CENPN	PPI	IMEx Interactome
ECT2	SUCLG2	PPI	IMEx Interactome
ECT2	FANCM	PPI	IMEx Interactome
ECT2	PHGDH	PPI	IMEx Interactome
ECT2	WDHD1	PPI	IMEx Interactome
ECT2	CKAP4	PPI	IMEx Interactome
RAG1	HIST2H2BE	PPI	IMEx Interactome
RAG1	HIST2H2AC	PPI	IMEx Interactome
RAG1	HMGB2	PPI	IMEx Interactome
MAP3K5	E2F2	PPI	IMEx Interactome
MAP3K5	PRKAA2	PPI	IMEx Interactome
THBS1	COL1A1	PPI	IMEx Interactome
THBS1	DHFR	PPI	IMEx Interactome
TFAP4	HMGB2	PPI	IMEx Interactome
XBP1	HLA-DRA	PPI	IMEx Interactome
XBP1	HDGF	PPI	IMEx Interactome
XBP1	HLA-DPB1	PPI	IMEx Interactome
ETV4	PLAU	PPI	IMEx Interactome
HNF4G	PRDX6	PPI	IMEx Interactome
NFAT5	SLC5A3	PPI	IMEx Interactome
HOXB4	MITF	PPI	IMEx Interactome
CSTA	KIAA0101	PPI	IMEx Interactome
PRDX3	FANCG	PPI	IMEx Interactome
PRDX3	KIAA0101	PPI	IMEx Interactome
TIMELESS	CLSPN	PPI	IMEx Interactome
TRIM8	TRIM47	PPI	IMEx Interactome
UBE2C	YAP1	PPI	IMEx Interactome
UBE2C	ANAPC16	PPI	IMEx Interactome
MAPK13	HIST1H1C	PPI	IMEx Interactome
MAPK13	PHGDH	PPI	IMEx Interactome
MAPK13	PRDX6	PPI	IMEx Interactome
RHOB	PHGDH	PPI	IMEx Interactome
RHOB	NEK2	PPI	IMEx Interactome
RHOB	CIT	PPI	IMEx Interactome
ACHE	COL1A1	PPI	IMEx Interactome
SLX4	EME1	PPI	IMEx Interactome
SLX4	PNMA2	PPI	IMEx Interactome
SLX4	SRPX	PPI	IMEx Interactome
HIST1H1C	KIAA0101	PPI	IMEx Interactome
HIST1H1C	TONSL	PPI	IMEx Interactome
HIST1H1C	HDGF	PPI	IMEx Interactome
HIST2H2BE	ARID1B	PPI	IMEx Interactome
HIST2H2BE	KIAA0101	PPI	IMEx Interactome
HIST2H2BE	HDGF	PPI	IMEx Interactome
IGF2BP3	MEPCE	PPI	IMEx Interactome
IGF2BP3	KIAA0101	PPI	IMEx Interactome
MEPCE	PPIH	PPI	IMEx Interactome
MEPCE	ANP32E	PPI	IMEx Interactome
MEPCE	PHGDH	PPI	IMEx Interactome
MEPCE	ANP32B	PPI	IMEx Interactome
PPIH	KIAA0101	PPI	IMEx Interactome
SUCLG2	KIAA0101	PPI	IMEx Interactome
SUCLG2	PRDX6	PPI	IMEx Interactome
WHSC1	HIST2H3A	PPI	IMEx Interactome
FANCM	FANCG	PPI	IMEx Interactome
FANCM	RMI2	PPI	IMEx Interactome
CENPK	CENPM	PPI	IMEx Interactome
CENPK	CENPN	PPI	IMEx Interactome
ANP32E	RNASEH2B	PPI	IMEx Interactome
AZGP1	KIAA0101	PPI	IMEx Interactome
PTTG1	ANAPC16	PPI	IMEx Interactome
LMNB2	KIAA0101	PPI	IMEx Interactome
HIST1H2BK	HDGF	PPI	IMEx Interactome
DNAJC9	KIAA0101	PPI	IMEx Interactome
HIST2H3A	WDHD1	PPI	IMEx Interactome
HIST2H3A	KIAA0101	PPI	IMEx Interactome
H2AFY2	HDGF	PPI	IMEx Interactome
OXCT1	TMEM189	PPI	IMEx Interactome
SMPD1	KIAA0101	PPI	IMEx Interactome
SMPD1	ANXA4	PPI	IMEx Interactome
ADAMTS10	PCYT2	PPI	IMEx Interactome
DSN1	PMF1	PPI	IMEx Interactome
ZBED1	FANCG	PPI	IMEx Interactome
DSG2	DSC2	PPI	IMEx Interactome
CABP1	GRK5	PPI	IMEx Interactome
CENPM	CENPQ	PPI	IMEx Interactome
CENPM	CENPN	PPI	IMEx Interactome
CENPM	CENPL	PPI	IMEx Interactome
KIAA0101	MRPL11	PPI	IMEx Interactome
KIAA0101	RBM3	PPI	IMEx Interactome
KIAA0101	MOV10	PPI	IMEx Interactome
KIAA0101	HIST1H2AG	PPI	IMEx Interactome
GRK5	NFIB	PPI	IMEx Interactome
RNASEH2A	RNASEH2B	PPI	IMEx Interactome
CKAP4	HDGF	PPI	IMEx Interactome
PRDX6	TMEM189	PPI	IMEx Interactome
GINS2	GINS3	PPI	IMEx Interactome
GINS2	GINS1	PPI	IMEx Interactome
GINS3	GINS1	PPI	IMEx Interactome
CENPQ	CENPN	PPI	IMEx Interactome
CENPN	CENPL	PPI	IMEx Interactome
hsa-miR-424-5p	WEE1	miRNA-target	microT-CDS, miRDB, TargetScan, miRTarBase
hsa-miR-135b-5p	LZTS1	miRNA-target	microT-CDS, miRDB, miRTarBase
hsa-miR-146a-5p	IRAK1	miRNA-target	microT-CDS, miRDB, miRTarBase
hsa-miR-146b-5p	IRAK1	miRNA-target	microT-CDS, miRDB, miRTarBase
hsa-miR-19a-3p	RHOB	miRNA-target	microT-CDS, miRDB, TargetScan
hsa-miR-205-5p	ERBB3	miRNA-target	microT-CDS, miRecords, miRTarBase
hsa-miR-32-5p	ANP32E	miRNA-target	microT-CDS, miRDB, TargetScan
hsa-miR-424-5p	KIF23	miRNA-target	miRDB, TargetScan, miRTarBase
hsa-miR-125a-5p	DAAM1	miRNA-target	microT-CDS, miRDB
hsa-miR-139-5p	EIF4G2	miRNA-target	microT-CDS, miRDB
hsa-miR-146a-5p	EIF4G2	miRNA-target	microT-CDS, miRDB
hsa-miR-146a-5p	ZBTB2	miRNA-target	microT-CDS, miRDB
hsa-miR-146b-5p	EIF4G2	miRNA-target	microT-CDS, miRDB
hsa-miR-146b-5p	ZBTB2	miRNA-target	microT-CDS, miRDB
hsa-miR-185-3p	ASF1B	miRNA-target	miRDB, TargetScan
hsa-miR-185-3p	NFIC	miRNA-target	miRDB, TargetScan
hsa-miR-18a-5p	CTGF	miRNA-target	miRDB, miRTarBase
hsa-miR-19a-3p	IGFBP3	miRNA-target	microT-CDS, miRDB
hsa-miR-19a-3p	SMARCA2	miRNA-target	microT-CDS, miRDB
hsa-miR-200b-3p	DUSP1	miRNA-target	microT-CDS, miRDB
hsa-miR-200b-3p	JUN	miRNA-target	microT-CDS, miRDB
hsa-miR-200b-3p	MAP2	miRNA-target	microT-CDS, miRDB
hsa-miR-200b-3p	SYNJ1	miRNA-target	microT-CDS, miRDB
hsa-miR-200b-3p	FN1	miRNA-target	miRDB, miRTarBase
hsa-miR-200c-3p	DUSP1	miRNA-target	microT-CDS, miRDB
hsa-miR-200c-3p	JUN	miRNA-target	microT-CDS, miRDB
hsa-miR-200c-3p	MAP2	miRNA-target	microT-CDS, miRDB
hsa-miR-200c-3p	SYNJ1	miRNA-target	microT-CDS, miRDB
hsa-miR-200c-3p	FN1	miRNA-target	miRDB, miRTarBase
hsa-miR-222-3p	ETS1	miRNA-target	microT-CDS, miRTarBase
hsa-miR-222-3p	FOS	miRNA-target	miRTarBase, miRecords
hsa-miR-222-3p	TIMP3	miRNA-target	miRTarBase, miRecords
hsa-miR-3127-5p	EIF4G2	miRNA-target	microT-CDS, miRDB
hsa-miR-31-5p	RGS4	miRNA-target	miRDB, TargetScan
hsa-miR-32-5p	ARID1B	miRNA-target	microT-CDS, miRDB
hsa-miR-32-5p	DSC2	miRNA-target	microT-CDS, miRDB
hsa-miR-32-5p	TBL1XR1	miRNA-target	microT-CDS, miRDB
hsa-miR-335-3p	IL1RAP	miRNA-target	microT-CDS, miRDB
hsa-miR-335-3p	PRKAA2	miRNA-target	microT-CDS, miRDB
hsa-miR-33b-5p	SETD7	miRNA-target	microT-CDS, miRDB
hsa-miR-379-5p	EIF4G2	miRNA-target	microT-CDS, miRDB
hsa-miR-381-3p	GTF2I	miRNA-target	microT-CDS, miRDB
hsa-miR-381-3p	KIF11	miRNA-target	microT-CDS, miRDB
hsa-miR-381-3p	WEE1	miRNA-target	microT-CDS, miRTarBase
hsa-miR-424-5p	CHEK1	miRNA-target	miRDB, miRTarBase
hsa-miR-450b-5p	RARG	miRNA-target	microT-CDS, miRDB
hsa-miR-503-5p	CDC25A	miRNA-target	miRTarBase, miRecords
hsa-miR-532-3p	BORA	miRNA-target	microT-CDS, TargetScan
hsa-miR-532-3p	HMGA2	miRNA-target	miRDB, TargetScan
hsa-miR-542-3p	UBE2E1	miRNA-target	microT-CDS, miRDB
hsa-miR-542-3p	BIRC5	miRNA-target	TargetScan, miRTarBase
hsa-miR-92a-1-5p	COL1A1	miRNA-target	miRDB, TargetScan
